# Supplementary material for: Toward a Comprehensive Map of the Effectors of Rab GTPases
Source: Dev Cell. 2014 Nov 10;31(3):358–73. doi: 10.1016/j.devcel.2014.10.007 (PMC4232348; doi:10.1016/j.devcel.2014.10.007)
Supplement: Table S1. Mass Spectrometric Analysis of Proteins Bound to Rabs in the Detergent Data Set, Related to Figure 1 — Proteins identified as associating with at least one Rab in the data set from lysates prepared with CHAPS. The spectral counts are in Sheet S1A, and the S scores are in Sheet S1B (see tabs at the bottom of the sheet). For each protein, the gene number, FlyBase gene number (FBgn), gene symbol, molecular weight, and relative mRNA levels in S2 cells are stated. [file mmc2.xlsx]

## Sheet: S1A - Total Spectral Counts
Gene	FBgn	Symbol	Rab1	Rab2	Rab4	Rab5	Rab6	Rab7	Rab9	Rab10	Rab11	Rab14	Rab18	Rab19	Rab21	Rab23	Rab26	Rab30	Rab35	Rab39	GST	Frequency	S2 mRNA	Mol Weight
CG10042	FBgn0038016	MBD-R2	0	0	2	0	0	0	0	0	5	0	4	0	0	0	0	0	0	8	0	4	34.3907	120
CG10045	FBgn0001149	GstD1	5	4	0	2	2	0	2	3	2	8	0	0	7	0	0	4	8	3	6	13	253.088	24
CG10080	FBgn0034641	mahj	3	0	0	0	0	0	0	4	2	3	0	3	3	0	0	0	16	16	0	8	22.0686	172
CG10084	FBgn0002044	swm	0	0	0	0	0	0	0	0	2	4	0	2	0	0	0	0	0	3	0	4	38.5272	116
CG1009	FBgn0261243	Psa	2	0	0	5	0	3	3	0	3	7	0	3	6	0	0	0	0	9	33	10	69.7738	123
CG10091	FBgn0038020	GstD9	0	0	0	0	0	0	0	0	0	0	0	0	0	0	0	0	2	0	0	1	68.2233	25
CG10110	FBgn0024698	Cpsf160	0	0	0	0	3	0	0	4	7	8	0	4	0	0	0	0	2	13	0	7	27.6016	161
CG10120	FBgn0002719	Men	0	0	0	0	4	0	0	0	0	0	0	0	0	0	0	8	0	0	10	3	166.306	85
CG10122	FBgn0019938	RpI1	18	5	6	0	4	3	12	11	6	11	6	12	15	0	14	7	35	29	3	17	27.6863	185
CG10123	FBgn0040268	Top3alpha	0	0	0	0	0	0	0	0	0	4	0	10	2	0	0	0	3	2	0	5	40.1399	136
CG10144	FBgn0035704	CG10144	0	0	0	77	0	0	0	0	0	0	0	0	0	0	0	0	0	0	0	1	9.85601	138
CG10149	FBgn0028689	Rpn6	0	0	0	0	0	0	0	0	0	0	7	0	0	0	0	0	0	0	18	2	91.5271	49
CG10161	FBgn0040227	eIF-3p66	0	3	5	0	0	0	0	12	0	13	2	0	2	0	0	3	0	0	2	8	205.669	64
CG10198	FBgn0039120	Nup98-96	0	0	3	2	0	0	22	4	0	0	3	2	3	0	0	0	3	3	5	10	39.8025	210
CG10206	FBgn0026196	nop5	0	0	8	0	0	0	0	3	0	0	10	0	0	5	0	2	0	0	3	6	108.955	57
CG10212	FBgn0027783	SMC2	5	5	12	10	26	16	2	5	4	12	15	13	5	5	3	17	6	10	25	19	25.3193	134
CG10221	FBgn0028475	Hrd3	0	0	3	0	0	0	0	0	0	0	2	0	0	0	0	0	0	0	2	3	32.3332	89
CG10223	FBgn0003732	Top2	182	31	131	56	93	52	146	201	170	221	106	195	294	87	154	95	467	407	125	19	81.364	164
CG10230	FBgn0028691	Rpn9	0	0	0	0	0	0	0	0	0	0	0	0	0	0	0	0	0	0	2	1	63.1069	44
CG10236	FBgn0002526	LanA	0	0	0	0	0	0	0	3	7	0	0	10	2	0	16	2	3	0	0	7	325.65	411
CG10260	FBgn0040335	CG10260	30	0	10	0	42	13	34	2	55	108	133	226	25	0	67	138	8	118	0	15	40.3123	244
CG10279	FBgn0003261	Rm62	0	0	22	0	3	0	0	0	0	0	32	0	0	25	10	11	0	0	16	7	378.151	63
CG10286	FBgn0037439	CG10286	0	0	2	0	0	0	0	0	0	0	0	0	0	0	0	0	0	0	0	1	43.7243	69
CG10289	FBgn0035688	CG10289	2	0	0	0	0	0	2	5	6	5	0	4	3	0	0	0	12	10	0	9	19.1989	111
CG10302	FBgn0032679	bsf	8	4	6	12	20	0	5	8	7	7	8	29	6	0	19	9	7	29	9	17	51.7129	157
CG10333	FBgn0032690	CG10333	0	0	3	0	0	0	3	0	0	0	10	0	0	19	0	4	0	3	0	6	27.3609	95
CG10354	FBgn0031868	Rat1	0	0	0	0	0	0	7	2	0	0	3	0	0	0	0	0	3	0	0	4	23.2911	104
CG10363	FBgn0041180	Tep4	0	0	0	0	0	0	5	0	0	3	0	3	0	0	3	0	0	8	0	5	159.214	169
CG10370	FBgn0028684	Rpt5	0	0	0	0	0	0	0	0	0	0	34	0	0	0	0	0	0	0	36	2	44.9167	48
CG10377	FBgn0004838	Hrb27C	0	0	0	0	0	0	0	0	0	2	0	0	0	0	0	0	0	0	0	1	161.898	45
CG10392	FBgn0040295	Ogt	0	0	0	0	0	0	2	0	0	0	0	0	0	0	0	0	0	0	0	1	26.9724	119
CG10473	FBgn0086441	hkl	0	0	0	0	0	0	0	2	0	0	0	0	0	0	0	0	0	0	0	1	38.3838	84
CG10484	FBgn0000486	Dox-A2	0	9	48	2	4	0	0	0	0	2	34	0	0	7	0	23	0	0	37	9	115.192	56
CG10496	FBgn0034631	CG10496	6	0	8	0	0	0	7	4	3	0	4	9	5	3	0	3	4	8	0	12	7.38068	95
CG10506	FBgn0027090	Aats-gln	17	2	5	5	0	8	15	11	13	9	11	19	21	3	5	9	11	22	19	18	50.1027	88
CG10522	FBgn0002466	sti	0	0	0	0	23	0	0	0	0	0	0	0	0	0	0	0	0	4	0	2	26.0064	211
CG10535	FBgn0037926	Elp1	0	0	0	6	7	0	3	0	2	4	3	6	0	0	6	0	0	2	12	10	40.0049	143
CG10536	FBgn0011241	cbx	0	0	0	4	0	0	0	0	0	0	0	0	0	0	0	0	0	0	0	1	9.61974	28
CG10539	FBgn0015806	S6k	0	0	6	0	0	0	0	0	0	0	5	0	0	0	0	0	0	0	5	3	78.9957	55
CG10542	FBgn0086694	Bre1	0	0	0	0	4	0	0	0	0	0	0	0	0	0	0	0	0	0	0	1	23.8476	119
CG10576	FBgn0035630	CG10576	0	0	0	0	0	0	0	0	0	0	0	0	0	0	0	0	0	0	2	1	207.679	43
CG1059	FBgn0087013	Karybeta3	24	2	5	11	13	5	38	8	12	9	0	15	18	5	0	5	16	15	9	17	184.424	124
CG10600	FBgn0032717	CG10600	16	0	5	0	0	0	6	12	9	8	2	31	6	6	0	0	11	43	0	12	20.4524	151
CG10622	FBgn0029118	Sucb	0	0	0	0	0	0	0	0	0	0	3	0	0	0	0	0	0	0	10	2	33.7704	45
CG10627	FBgn0036298	nst	0	0	0	0	0	0	0	0	0	0	0	0	0	0	0	2	0	0	0	1	34.9247	61
CG10639	FBgn0032729	CG10639	0	0	0	0	0	0	0	0	0	0	0	0	0	0	0	0	0	0	5	1	13.2658	50
CG1064	FBgn0011715	Snr1	0	0	0	0	0	0	0	0	0	0	0	0	0	0	0	0	0	0	4	1	69.9903	42
CG10652	FBgn0086710	RpL30	0	0	2	0	0	0	0	0	0	0	0	0	0	0	2	2	0	0	0	3	2298.66	12
CG10653	FBgn0001202	hk	0	0	0	52	0	0	0	0	0	0	0	0	0	0	0	0	0	0	0	1	19.6683	77
CG10655	FBgn0002021	l(2)37Bb	0	0	3	0	0	0	0	0	0	0	3	0	0	0	0	0	0	0	0	2	16.0925	57
CG10686	FBgn0041775	tral	0	0	0	0	0	3	3	0	3	0	0	3	0	0	0	0	0	3	0	5	68.6235	69
CG10687	FBgn0086443	Aats-asn	0	2	3	0	3	0	0	3	0	0	2	0	0	0	0	2	0	0	3	7	215.214	64
CG10689	FBgn0086444	l(2)37Cb	5	0	0	0	0	2	4	11	3	4	0	9	11	0	0	0	13	11	0	10	19.9008	103
CG10701	FBgn0011661	Moe	0	7	44	5	29	0	0	5	5	4	33	0	0	14	11	16	0	0	16	12	652.504	68
CG10703	FBgn0037881	CG10703	0	18	0	0	4	0	0	0	0	0	0	2	0	0	0	61	0	18	0	5	31.4733	79
CG10712	FBgn0044324	Chro	0	0	0	0	0	0	0	0	0	0	0	4	0	0	0	0	0	0	0	1	27.6655	101
CG10722	FBgn0032848	nesd	0	0	0	0	0	0	0	0	0	2	0	0	0	0	0	0	0	0	0	1	41.6855	68
CG10737	FBgn0034420	CG10737	5	0	0	0	0	0	7	4	0	0	0	7	4	0	0	0	5	5	0	7	82.1349	103
CG10805	FBgn0086451	l(2)k09022	6	0	3	0	2	2	7	10	3	4	5	9	14	3	12	0	38	16	3	16	17.2987	237
CG10811	FBgn0023213	eIF4G	19	0	0	0	0	5	7	12	11	16	0	41	16	0	0	0	26	36	0	10	57.9014	211
CG10824	FBgn0038865	CG10824	0	0	0	2	2	2	2	5	3	3	0	0	0	0	0	4	2	2	5	11	9.82728	62
CG10840	FBgn0026259	eIF5B	0	2	6	5	18	2	5	4	9	8	8	11	0	4	7	7	17	18	18	17	124.582	127
CG10849	FBgn0035471	Sc2	0	0	0	0	0	0	0	0	0	0	0	3	0	0	0	0	0	0	0	1	74.7759	34
CG10882	FBgn0031408	CG10882	0	2	3	0	5	0	0	0	0	0	0	0	0	0	0	0	0	5	7	5	49.264	129
CG1091	FBgn0037470	CG1091	0	0	5	0	0	0	0	0	0	0	4	0	0	4	0	0	0	0	0	3	34.9443	64
CG1092	FBgn0037228	CG1092	0	0	0	0	0	0	0	0	0	0	0	0	0	0	0	0	0	0	4	1	478.167	45
CG10922	FBgn0011638	La	0	3	4	0	0	0	0	0	0	0	25	0	0	3	0	6	0	0	12	6	207.812	45
CG1093	FBgn0261261	plx	0	0	0	0	0	0	0	0	0	0	0	81	0	0	0	0	0	0	0	1	12.114	154
CG10944	FBgn0004922	RpS6	0	0	0	0	0	0	0	0	0	0	0	0	0	0	0	0	2	0	0	1	5616.9	28
CG10958	FBgn0030004	CG10958	0	0	0	0	3	0	0	0	0	0	0	0	0	0	0	0	0	0	0	1	2.66348	88
CG10971	FBgn0036309	Hip1	0	0	0	0	2	0	0	0	0	0	0	0	0	0	0	0	0	0	5	2	10.4329	128
CG10988	FBgn0001612	l(1)dd4	0	57	38	0	0	0	0	0	0	0	0	0	0	0	0	0	0	3	0	3	14.0974	104
CG1099	FBgn0023388	Dap160	0	0	0	0	0	0	0	0	2	0	0	0	0	0	0	0	2	5	0	3	22.7464	121
CG10990	FBgn0030520	Pdcd4	0	0	0	0	0	0	0	0	0	0	3	0	0	0	0	0	0	0	4	2	112.514	56
CG1100	FBgn0028690	Rpn5	2	15	35	3	13	0	0	0	0	5	34	0	0	4	2	22	0	0	24	11	64.3277	58
CG11033	FBgn0037659	Kdm2	0	0	0	0	0	0	0	0	0	0	0	0	0	0	0	0	0	2	0	1	26.2557	149
CG1104	FBgn0037467	CG1104	4	0	0	0	0	0	0	0	4	2	0	0	0	0	0	0	0	0	4	4	21.3537	83
CG11055	FBgn0034491	Hsl	0	19	0	0	0	0	0	0	0	0	0	0	0	0	0	0	0	0	0	1	23.0742	97
CG1106	FBgn0010225	Gel	0	0	0	0	0	5	0	4	0	0	0	4	11	0	0	0	4	0	0	5	422.555	98
CG11061	FBgn0034697	GM130	10	3	0	0	2	2	115	0	5	2	0	0	0	0	0	105	2	4	0	10	27.409	91
CG11092	FBgn0027537	Nup93-1	5	0	0	0	3	0	6	3	7	8	2	10	5	0	4	2	7	15	3	14	101.34	94
CG11098	FBgn0031842	Tango1	5	2	0	0	4	2	3	11	7	5	8	12	7	4	9	7	14	18	0	16	29.2173	159
CG11107	FBgn0033160	CG11107	0	0	6	0	0	0	0	3	5	3	0	0	0	2	2	2	0	0	0	7	52.9069	83
CG1112	FBgn0015575	alpha-Est7	0	0	0	0	0	0	0	0	0	0	0	0	0	4	0	0	0	0	0	1	29.9761	65
CG11140	FBgn0010548	Aldh-III	0	0	9	0	0	0	0	0	0	0	20	0	0	2	0	4	0	0	18	5	68.4614	70
CG11143	FBgn0025885	Inos	0	0	3	0	2	0	0	0	0	0	7	0	0	0	0	4	0	0	12	5	559.11	62
CG11154	FBgn0010217	ATPsyn-beta	0	18	38	9	18	0	0	0	2	10	75	0	0	18	6	16	2	0	56	12	435.821	54
CG1119	FBgn0004913	Gnf1	5	0	3	0	0	2	7	0	7	12	0	12	3	0	0	0	6	9	0	10	36.6095	109
CG11198	FBgn0033246	ACC	25	5	8	2	43	16	106	22	404	25	9	23	26	6	22	15	54	63	11	19	64.076	279
CG11259	FBgn0036333	MICAL-like	0	0	0	0	0	0	0	0	0	0	0	0	0	0	0	7	0	0	0	1	15.6422	114
CG11266	FBgn0031883	CG11266	0	0	7	0	0	0	0	3	0	3	2	0	0	2	0	0	0	0	0	5	48.8512	66
CG11276	FBgn0011284	RpS4	2	0	4	0	0	0	0	0	0	3	2	0	4	0	0	6	4	0	0	7	3453.54	29
CG1129	FBgn0037279	CG1129	0	0	0	0	0	0	0	0	0	0	0	0	0	0	0	0	0	0	4	1	38.1003	40
CG11324	FBgn0025777	homer	0	0	0	2	23	0	0	0	8	0	12	0	2	0	12	0	0	0	15	7	17.3304	43
CG11375	FBgn0039227	polybromo	9	0	0	0	0	2	6	10	6	9	0	11	10	0	0	0	26	25	0	10	20.3559	190
CG11397	FBgn0015391	glu	11	5	5	2	25	11	5	7	5	5	15	15	9	2	17	12	19	35	12	19	36.5303	160
CG11414	FBgn0035024	CG11414	0	0	0	0	0	0	2	0	0	0	0	0	0	0	0	0	0	0	0	1	26.5607	96
CG11471	FBgn0027086	Aats-ile	38	14	36	31	65	8	32	56	46	51	43	86	41	16	52	41	67	109	63	19	55.0627	141
CG11490	FBgn0031233	Tbc1d15-17	3	0	0	34	0	5	0	0	0	105	0	0	0	0	0	0	0	2	0	5	8.91173	82
CG11527	FBgn0011722	Tig	0	3	7	7	5	0	0	0	0	0	0	0	0	2	58	2	0	0	0	7	138.826	257
CG11567	FBgn0015623	Cpr	0	0	0	0	2	0	0	0	0	4	0	0	0	0	0	0	0	0	2	3	112.031	76
CG11583	FBgn0035524	CG11583	0	0	6	0	0	0	0	0	0	0	4	0	0	0	0	0	0	0	0	2	30.7354	41
CG11654	FBgn0014455	Ahcy13	0	0	0	0	0	0	0	0	0	0	0	0	0	0	0	0	0	8	2	2	111.97	47
CG11661	FBgn0010352	Nc73EF	7	3	2	7	15	4	5	8	6	13	0	11	14	0	5	4	10	19	19	17	61.6575	113
CG11680	FBgn0002774	mle	0	0	0	0	0	0	0	0	0	4	0	4	0	0	2	0	0	9	0	4	14.0442	144
CG11727	FBgn0030299	CG11727	0	0	0	0	0	0	0	0	0	8	0	0	0	0	8	0	0	0	0	2	9.5258	90
CG11763	FBgn0250861	RanBPM	0	0	0	0	0	0	0	3	0	2	0	0	0	0	0	0	0	0	5	3	42.8596	106
CG11784	FBgn0033381	GstE13	0	0	0	0	0	0	0	0	0	0	0	0	0	0	0	0	6	0	0	1	24.4599	26
CG11804	FBgn0029092	ced-6	0	0	2	0	0	0	0	0	0	0	0	0	0	2	0	0	0	0	0	2	198.635	56
CG11807	FBgn0033996	CG11807	0	2	0	0	0	0	0	0	0	0	0	0	0	0	0	0	0	0	0	1	13.1154	55
CG11814	FBgn0035296	CG11814	0	44	0	0	0	0	0	0	0	0	0	0	0	0	0	12	0	0	0	2	9.5889	285
CG11837	FBgn0039627	CG11837	5	0	0	0	0	0	0	0	0	0	6	0	0	0	4	0	0	0	0	3	18.3975	35
CG11847	FBgn0259152	Clbn	34	3	63	4	0	0	27	3	46	9	16	59	6	26	2	12	9	26	0	16	4.75843	110
CG11856	FBgn0039302	Nup358	14	0	0	3	9	0	9	12	19	10	3	11	3	0	7	0	14	15	4	14	44.7096	296
CG11877	FBgn0039636	Atg14	0	0	0	0	0	0	0	0	0	0	6	0	0	0	0	0	0	0	0	1	32.5234	57
CG11887	FBgn0033540	Elp2	0	0	0	0	0	0	0	0	2	0	0	3	0	0	0	0	2	0	0	3	10.5666	89
CG11888	FBgn0028692	Rpn2	66	32	107	56	90	11	66	48	42	63	58	66	83	48	43	68	63	71	89	19	94.5138	113
CG11897	FBgn0039644	CG11897	0	0	0	0	0	0	0	0	0	0	0	0	0	0	0	0	0	2	0	1	14.3999	155
CG11901	FBgn0029176	Ef1gamma	0	0	0	0	0	0	0	0	0	0	2	0	0	0	0	2	0	0	22	3	1456.68	49
CG11926	FBgn0031640	Mon1	0	0	0	6	0	0	0	0	0	0	0	0	0	0	0	0	0	0	0	1	18.1608	60
CG11943	FBgn0031078	Nup205	41	13	7	6	28	16	30	12	15	30	6	35	23	0	20	2	44	57	4	18	65.9271	235
CG11949	FBgn0010434	cora	34	0	10	0	0	3	25	25	16	14	5	71	38	2	3	0	51	92	0	14	147.383	184
CG11958	FBgn0015622	Cnx99A	4	0	0	0	0	3	3	9	5	4	4	7	7	0	0	0	8	8	3	12	168.321	68
CG11963	FBgn0037643	skap	0	0	0	0	0	0	0	0	0	0	2	0	0	0	0	0	0	0	9	2	90.5284	55
CG12001	FBgn0037265	spartin	0	0	0	0	0	0	0	0	0	0	2	0	0	0	0	0	0	0	0	1	5.06674	60
CG12002	FBgn0011828	Pxn	0	0	0	0	0	0	0	0	0	0	0	0	0	0	11	0	0	0	0	1	979.454	171
CG12005	FBgn0037301	Mms19	4	0	2	0	2	0	5	0	3	3	0	6	2	0	0	0	0	4	0	9	21.2082	107
CG12008	FBgn0004167	kst	23	5	16	5	16	28	18	14	5	3	8	5	30	8	81	39	18	12	12	19	180.472	497
CG12019	FBgn0011573	Cdc37	0	0	0	0	4	0	0	0	0	0	0	0	0	0	0	0	0	0	0	1	80.0312	45
CG12031	FBgn0035145	MED14	12	8	21	0	2	0	8	0	10	8	11	5	2	8	11	7	8	21	4	16	27.6761	172
CG12047	FBgn0002873	mud	0	0	0	0	0	0	2	0	0	0	0	0	0	0	0	2	0	2	0	3	11.0211	216
CG12050	FBgn0032915	CG12050	0	0	7	0	0	0	0	2	0	0	11	2	3	9	0	3	0	2	0	8	35.0675	120
CG12058	FBgn0260789	mxc	0	0	0	0	0	0	3	0	0	0	0	0	0	0	0	0	0	0	0	1	8.77509	67
CG12065	FBgn0030052	CG12065	0	3	5	0	3	0	0	0	2	0	0	0	0	10	0	3	0	0	6	7	189.25	71
CG12070	FBgn0000416	Sap-r	0	0	0	0	0	0	4	0	0	0	0	0	0	0	0	0	0	0	0	1	731.356	98
CG12076	FBgn0027616	YT521-B	2	0	0	0	0	0	0	0	2	0	0	2	0	0	0	0	0	2	0	4	60.1269	76
CG12082	FBgn0035402	CG12082	0	0	0	0	0	0	0	0	0	0	0	0	2	0	0	0	0	0	0	1	34.182	92
CG12085	FBgn0028577	pUf68	0	0	9	0	0	0	0	6	0	2	10	0	0	0	0	0	0	0	0	4	69.3797	68
CG12090	FBgn0035227	CG12090	0	0	0	0	0	0	0	0	0	0	0	0	0	0	0	0	3	0	0	1	19.1324	169
CG12096	FBgn0030457	CG12096	0	0	7	0	0	0	0	0	0	0	4	0	0	0	0	3	0	0	6	4	26.0954	57
CG12101	FBgn0015245	Hsp60	0	0	3	0	0	0	0	0	0	0	2	0	0	0	0	3	0	0	16	4	407.558	61
CG12109	FBgn0030054	Caf1-180	0	0	0	0	0	0	0	0	0	2	0	0	0	0	0	0	2	3	0	3	37.0415	133
CG12113	FBgn0026679	IntS4	0	0	0	0	0	0	2	0	0	0	0	0	0	0	0	0	0	3	0	2	21.2519	113
CG12128	FBgn0033473	CG12128	0	0	0	0	0	0	0	0	0	0	2	0	0	2	0	0	0	0	0	2	21.6305	54
CG12132	FBgn0040236	c11.1	14	7	0	3	7	238	4	6	12	17	3	34	9	0	4	2	28	35	0	16	34.4799	193
CG12141	FBgn0027084	Aats-lys	0	0	9	0	5	0	0	4	0	8	7	0	0	0	0	9	0	0	14	7	91.5493	65
CG12149	FBgn0040234	c12.2	0	0	0	0	0	0	0	0	0	0	0	0	2	0	0	0	0	0	0	1	10.7363	156
CG12162	FBgn0037329	CG12162	0	0	0	0	2	0	0	0	0	0	2	0	0	0	0	0	0	0	0	2	31.4595	46
CG12176	FBgn0030506	Lig4	0	0	0	0	0	0	2	0	0	0	0	0	2	0	0	0	3	0	0	3	12.6414	105
CG12186	FBgn0027082	Aats-pro	0	0	0	0	0	0	0	0	0	0	0	0	0	0	0	0	0	0	7	1	13.684	51
CG12202	FBgn0031020	Nat1	4	0	3	0	3	5	0	2	3	5	2	4	4	0	0	0	5	0	2	12	45.0434	103
CG12225	FBgn0028982	Spt6	2	0	2	0	0	0	2	0	0	0	0	2	3	0	13	0	7	7	0	8	49.5913	209
CG12230	FBgn0000257	car	0	38	0	51	0	0	0	0	0	0	0	0	0	0	0	0	0	0	0	2	17.5897	69
CG12238	FBgn0087008	e(y)3	0	0	0	0	0	0	0	0	0	0	0	0	0	0	0	0	2	0	0	1	39.8336	213
CG12241	FBgn0038304	CG12241	0	0	0	0	0	0	4	0	0	0	0	0	0	0	0	0	0	0	0	1	15.6867	92
CG12242	FBgn0010041	GstD5	2	0	0	0	0	0	2	0	0	0	0	0	0	0	0	0	0	0	0	2	14.6699	25
CG12261	FBgn0039555	mRpS22	0	0	0	0	0	0	0	0	0	0	0	0	0	0	0	0	0	0	4	1	103.565	46
CG12262	FBgn0035811	CG12262	0	0	0	0	0	0	0	0	0	0	4	0	0	0	0	0	0	0	8	2	53.6828	46
CG12264	FBgn0032393	CG12264	0	0	0	0	0	0	0	0	0	0	0	0	0	0	0	0	0	0	5	1	76.7206	51
CG12288	FBgn0032620	CG12288	0	0	2	0	0	0	0	0	0	0	0	0	0	0	0	0	0	0	0	1	15.1843	48
CG12301	FBgn0036514	CG12301	0	0	0	0	0	0	0	0	0	0	0	2	0	0	0	0	0	0	0	1	13.513	89
CG12306	FBgn0003124	polo	0	0	0	0	0	0	0	0	0	0	0	0	0	0	0	0	0	0	3	1	60.1758	67
CG12325	FBgn0033557	CG12325	0	0	0	0	0	0	0	0	0	0	0	0	0	0	0	3	0	0	0	1	11.6234	106
CG1234	FBgn0037489	CG1234	0	0	0	0	0	0	3	0	0	0	0	0	0	0	0	0	0	0	0	1	19.5351	94
CG12359	FBgn0027603	Ulp1	0	0	0	6	3	0	0	0	0	0	0	0	0	0	0	0	0	0	3	3	14.9372	172
CG12360	FBgn0038111	CG12360	0	0	0	0	0	0	0	0	0	0	0	0	0	0	0	0	0	0	2	1	32.0266	59
CG12389	FBgn0025373	Fpps	0	0	0	0	0	0	0	0	0	0	0	0	0	0	0	0	0	0	2	1	28.3304	48
CG12396	FBgn0022069	Nnp-1	2	0	0	0	0	0	6	2	0	0	0	0	3	0	0	0	2	0	0	5	32.4611	79
CG1241	FBgn0044452	Atg2	0	0	0	0	0	0	0	0	0	0	0	0	0	0	0	0	0	2	0	1	23.676	215
CG1242	FBgn0001233	Hsp83	68	22	41	31	30	23	36	35	53	44	54	60	39	10	22	39	31	79	63	19	1088.43	82
CG1244	FBgn0035357	MEP-1	0	0	0	0	0	0	0	0	3	0	0	4	4	0	0	0	6	12	0	5	69.0291	124
CG12499	FBgn0038968	CG12499	15	4	6	0	0	2	28	13	0	4	2	8	13	17	13	0	39	29	0	14	10.9335	237
CG1250	FBgn0037357	sec23	3	5	16	2	12	48	3	2	3	6	28	16	4	0	6	0	2	43	9	17	120.288	87
CG12512	FBgn0031703	CG12512	0	3	10	0	2	0	0	0	0	0	13	0	0	2	0	3	0	0	9	7	6.97338	65
CG12532	FBgn0010380	AP-1-2beta	3	6	18	2	5	8	4	6	4	4	10	9	11	16	7	0	7	17	6	18	88.8699	101
CG1258	FBgn0011692	pav	0	0	0	0	0	2	0	0	0	0	0	0	0	0	0	0	2	0	0	2	39.1432	101
CG12582	FBgn0037215	CG12582	0	4	0	0	0	0	0	0	0	0	0	0	0	0	0	0	0	0	0	1	116	104
CG12702	FBgn0031070	CG12702	0	17	0	0	30	0	7	0	0	0	0	0	0	0	0	0	0	3	0	4	20.1318	97
CG12703	FBgn0031069	Pmp70	0	0	2	0	0	0	0	0	0	0	0	0	0	0	0	0	0	0	0	1	65.7522	75
CG12737	FBgn0025864	Crag	0	0	0	0	4	0	0	0	0	0	0	0	0	3	0	0	0	0	0	2	46.8948	184
CG12749	FBgn0004237	Hrb87F	0	0	2	0	0	0	0	0	0	0	2	0	0	2	0	0	0	0	0	3	175.708	39
CG12753	FBgn0038427	ema	0	0	0	0	0	0	0	0	0	0	0	2	0	0	0	0	0	25	0	2	18.8999	112
CG12759	FBgn0010220	Dbp45A	0	0	0	0	2	0	0	0	0	0	0	0	0	3	0	0	0	0	0	2	25.9569	60
CG12772	FBgn0030055	CG12772	0	0	0	0	0	2	0	0	0	0	0	0	0	0	0	0	0	0	0	1	9.36761	94
CG12785	FBgn0261286	Mat89Ba	6	0	0	0	0	3	16	5	6	5	2	6	8	8	0	0	8	11	0	12	15.5287	136
CG12792	FBgn0022288	l(2)09851	0	0	8	0	0	0	0	2	0	0	2	0	0	0	0	2	0	0	0	4	42.7739	51
CG12819	FBgn0037810	sle	0	0	0	0	0	0	3	7	0	0	0	6	8	0	0	0	8	13	0	6	31.714	160
CG12891	FBgn0027842	CPTI	8	7	14	0	0	0	0	14	16	18	14	5	0	0	5	8	0	3	8	12	29.4571	89
CG1308	FBgn0035507	CG1308	0	0	13	0	12	0	0	0	0	0	0	0	0	0	0	2	0	0	0	3	7.6019	192
CG1309	FBgn0035519	CG1309	0	0	0	0	0	0	0	0	0	0	5	0	0	0	0	0	0	0	3	2	27.5962	58
CG13096	FBgn0032050	CG13096	20	0	13	0	0	2	24	10	16	7	19	6	7	2	0	3	8	16	8	15	78.2726	74
CG13097	FBgn0032051	CG13097	0	0	0	0	0	0	3	0	0	0	0	0	0	0	0	0	0	0	0	1	30.2946	76
CG13126	FBgn0032168	CG13126	0	0	3	0	0	0	0	0	0	0	5	0	0	4	0	0	0	0	3	4	10.8348	54
CG13162	FBgn0033718	ana3	0	0	0	0	2	0	0	0	0	0	0	0	0	0	3	0	0	0	0	2	8.95246	226
CG1333	FBgn0261274	Ero1L	0	0	0	0	0	0	0	0	0	0	0	0	0	0	0	0	0	0	3	1	25.618	56
CG13349	FBgn0033886	Rpn13	0	0	0	0	0	0	0	0	0	0	0	0	0	0	0	0	0	0	3	1	85.1535	42
CG13387	FBgn0020497	emb	5	2	3	3	0	0	4	4	5	4	0	7	5	0	2	2	5	8	3	15	59.0657	123
CG13388	FBgn0027932	Akap200	3	4	0	3	6	5	2	3	5	3	2	5	5	5	3	4	8	8	6	18	248.045	88
CG1341	FBgn0028687	Rpt1	0	0	0	0	0	0	0	0	0	0	9	0	0	0	0	0	0	0	25	2	150.12	49
CG1345	FBgn0039580	Gfat2	0	2	10	0	2	0	0	2	7	5	0	0	0	0	0	2	0	0	16	8	100.392	77
CG1347	FBgn0037363	Atg17	0	0	0	0	0	0	0	0	0	0	0	0	0	0	0	11	0	3	0	2	14.0593	143
CG13531	FBgn0034786	CG13531	0	0	0	0	0	6	0	0	0	0	0	0	0	0	30	0	0	0	0	2	6.56177	208
CG13626	FBgn0039212	Syx18	0	0	0	0	0	0	0	0	0	0	7	0	0	0	0	0	0	0	0	1	22.7084	45
CG1371	FBgn0033482	CG1371	21	8	19	10	34	8	10	19	25	24	22	38	15	9	21	25	25	43	28	19	53.2214	131
CG13745	FBgn0033354	FANCI	0	0	0	0	0	0	0	0	0	2	0	0	0	0	0	0	0	0	0	1	7.77648	170
CG13849	FBgn0038964	Nop56	0	0	17	0	0	0	0	0	0	0	17	0	0	6	0	0	0	0	8	4	96.2092	55
CG13900	FBgn0035162	CG13900	12	2	10	3	9	0	14	17	11	12	9	19	11	19	12	9	15	31	9	18	296.068	137
CG1399	FBgn0033212	CG1399	0	0	0	0	6	3	0	0	0	0	0	0	0	0	0	34	0	209	0	4	20.1799	158
CG1403	FBgn0011710	35673	0	0	0	0	0	0	0	0	0	0	0	0	0	0	0	0	0	0	2	1	72.5291	41
CG1404	FBgn0020255	Ran	2	0	0	0	0	0	0	0	0	0	0	0	0	0	0	0	0	0	0	1	287.181	25
CG14065	FBgn0260724	larp	0	0	0	0	0	0	0	0	0	0	0	3	0	0	0	0	3	3	0	3	76.3106	28
CG14066	FBgn0260724	larp	19	0	0	0	0	7	15	28	13	19	0	26	30	0	0	0	52	35	0	10	76.3106	151
CG1417	FBgn0003423	slgA	0	2	5	0	0	0	0	3	0	0	5	0	0	2	0	0	0	0	5	6	10.6077	76
CG14215	FBgn0031052	CG14215	0	0	0	0	0	0	2	0	0	0	0	0	0	0	0	0	0	0	0	1	17.3171	235
CG14217	FBgn0031030	Tao	0	0	3	0	0	0	0	0	0	0	4	0	0	2	0	0	0	2	0	4	53.5557	118
CG1422	FBgn0040087	p115	2	110	2	0	0	0	0	0	0	0	0	0	0	2	0	421	0	0	0	5	38.5776	92
CG14228	FBgn0086384	Mer	0	0	15	0	0	0	4	0	0	0	4	0	0	7	0	2	0	0	0	5	25.219	74
CG14299	FBgn0038651	CG14299	2	0	4	0	3	85	45	0	2	0	0	0	0	0	0	0	0	4	0	7	16.3366	281
CG14472	FBgn0011230	poe	3	13	18	9	39	0	3	0	2	2	22	0	0	9	28	17	0	0	20	13	50.0129	591
CG14476	FBgn0027588	CG14476	31	2	8	4	4	35	27	33	9	11	3	49	31	2	4	9	34	40	17	19	123.272	106
CG1453	FBgn0030268	Klp10A	0	0	0	0	0	0	0	0	0	2	0	0	0	0	0	0	0	0	2	2	48.1075	89
CG14562	FBgn0037142	CG14562	0	0	0	0	0	0	9	0	0	0	0	0	0	0	0	0	0	0	0	1	5.59257	172
CG14616	FBgn0027279	l(1)G0196	0	0	0	0	4	2	4	3	11	8	2	11	6	0	2	2	15	15	3	14	39.6988	189
CG14648	FBgn0037245	growl	3	3	23	4	0	3	8	28	37	14	36	0	0	12	2	14	4	3	7	16	273.857	60
CG1472	FBgn0033460	sec24	0	0	10	0	10	17	0	0	0	7	31	13	0	0	0	0	0	28	0	7	24.8704	129
CG14782	FBgn0025381	rush	0	0	0	0	0	0	0	0	0	0	0	0	0	0	0	0	0	0	2	1	278.171	34
CG14786	FBgn0027794	CG14786	0	0	0	3	0	0	5	0	0	0	0	2	4	0	5	0	0	2	0	6	20.8135	120
CG14792	FBgn0003517	sta	0	0	0	0	0	0	0	0	0	0	0	0	0	0	0	0	0	0	2	1	7438.7	35
CG14804	FBgn0014411	Vps26	0	0	0	0	12	0	0	0	0	0	0	0	0	0	0	0	0	0	0	1	43.4368	53
CG14813	FBgn0028969	deltaCOP	0	0	0	0	0	0	0	0	0	7	2	0	0	0	0	2	0	0	3	4	186.053	58
CG14816	FBgn0023517	Pgam5	0	0	0	0	0	0	0	0	0	0	0	0	0	0	17	0	0	0	0	1	62.0159	33
CG1483	FBgn0002645	Map205	2	0	0	0	0	3	0	4	3	2	0	6	5	0	0	0	9	12	0	9	49.1428	124
CG1484	FBgn0000709	fliI	0	0	0	0	0	17	0	0	0	0	0	0	0	0	0	0	0	0	0	1	33.2964	144
CG1486	FBgn0031174	CG1486	0	0	2	0	0	0	0	0	0	2	0	0	0	0	0	0	2	0	0	3	36.8841	92
CG1489	FBgn0020369	Rpt6	0	0	0	0	0	0	0	0	0	0	4	0	0	0	0	2	0	0	25	3	194.201	46
CG1490	FBgn0030366	Usp7	0	0	0	15	18	0	0	0	2	0	0	0	0	0	0	7	0	2	5	6	36.2887	130
CG14939	FBgn0032378	CycY	0	0	0	0	0	0	0	0	0	0	0	0	0	3	0	0	0	0	0	1	45.7548	45
CG14967	FBgn0035420	CG14967	6	2	0	0	2	0	0	0	3	0	0	3	0	0	0	0	0	13	0	6	17.9588	260
CG14980	FBgn0035470	Ccz1	0	0	0	2	0	0	0	0	0	0	0	0	0	0	0	0	0	0	0	1	6.8598	56
CG14996	FBgn0035499	Chd64	0	0	8	0	0	0	0	0	0	0	3	0	0	3	0	2	0	0	2	5	267.076	21
CG14997	FBgn0035515	CG14997	0	0	0	0	0	0	0	0	0	0	0	0	0	0	0	0	0	0	6	1	12.3254	51
CG14998	FBgn0035500	ens	0	0	0	0	0	0	0	0	2	0	0	4	0	0	0	0	0	5	0	3	49.7115	94
CG15087	FBgn0034380	CG15087	0	0	25	0	2	0	0	0	0	3	0	0	0	0	0	9	0	0	0	4	7.73515	84
CG15099	FBgn0034400	CG15099	14	111	19	38	17	0	9	13	13	10	8	12	7	2	5	9	16	21	18	18	36.5394	291
CG15100	FBgn0034401	CG15100	22	13	30	21	36	11	25	28	27	31	25	30	41	14	12	40	31	32	53	19	58.6199	112
CG15101	FBgn0010053	Jheh1	0	0	0	0	0	0	0	0	0	0	5	0	0	0	0	0	0	0	4	2	9.91714	55
CG15106	FBgn0034406	Jheh3	0	0	0	0	0	0	0	0	0	0	0	0	0	0	0	0	0	0	2	1	0.264202	54
CG1512	FBgn0032956	Cul-2	0	0	0	0	0	0	2	0	0	0	0	0	0	0	0	0	0	0	2	2	38.5536	87
CG1513	FBgn0033463	CG1513	0	5	0	11	0	0	0	0	0	0	0	0	0	0	0	0	0	0	0	2	26.3642	87
CG1514	FBgn0029976	snz	0	10	0	0	34	0	0	0	6	0	0	0	0	0	0	0	0	0	0	3	33.0573	125
CG1516	FBgn0027580	CG1516	26	17	33	40	74	6	12	39	32	42	41	55	32	13	35	44	27	35	57	19	25.3322	131
CG1524	FBgn0004403	RpS14a	0	0	0	0	0	0	0	0	0	0	0	0	0	0	0	0	2	0	2	2	1171.12	16
CG1528	FBgn0028968	gammaCop	49	28	40	13	27	18	25	24	49	51	46	47	35	24	21	30	29	61	37	19	88.7314	97
CG1542	FBgn0039828	CG1542	0	0	3	0	0	0	0	0	0	0	0	0	0	0	0	0	0	0	0	1	64.3061	35
CG15433	FBgn0031604	Elp3	0	0	2	0	0	0	0	0	0	0	0	0	0	0	0	0	0	0	0	1	47.2489	63
CG15439	FBgn0031606	CG15439	0	0	0	0	0	0	2	3	0	0	0	0	0	0	0	0	11	7	0	4	18.8989	110
CG1544	FBgn0039827	CG1544	0	0	0	0	0	0	14	0	0	0	0	0	0	0	0	0	0	0	0	1	10.822	104
CG15523	FBgn0039727	CG15523	0	16	0	0	0	0	0	0	0	0	0	0	0	0	12	0	0	0	0	2	5.32147	425
CG1554	FBgn0003277	RpII215	11	2	0	2	5	2	2	4	3	3	2	8	4	0	6	0	19	11	3	16	87.87	209
CG1559	FBgn0030354	Upf1	0	0	2	0	0	0	3	0	0	0	3	0	0	5	2	2	0	0	3	7	27.8699	130
CG1560	FBgn0004657	mys	3	0	0	2	5	4	0	0	2	2	4	5	5	2	0	3	4	7	5	14	96.3796	93
CG15618	FBgn0031077	CG15618	2	0	0	0	0	0	0	5	0	4	0	4	4	0	0	0	12	12	0	7	24.6988	197
CG1569	FBgn0003268	rod	8	4	9	2	8	4	4	8	4	9	113	9	9	0	9	4	27	16	5	18	22.8765	240
CG15792	FBgn0005634	zip	28	10	17	3	144	122	14	52	18	32	24	62	50	32	69	25	44	92	0	18	151.974	227
CG15811	FBgn0004574	Rop	0	0	3	0	0	0	0	0	0	0	0	0	0	0	0	4	0	0	0	2	105.595	68
CG1582	FBgn0030246	CG1582	0	0	0	0	4	0	0	0	0	3	2	2	0	0	0	0	0	3	0	5	25.8463	146
CG15871	FBgn0030552	mRpL38	0	0	0	0	0	0	0	0	0	0	0	0	0	0	0	0	0	0	2	1	31.2941	48
CG1600	FBgn0033188	Drat	0	0	0	0	0	0	0	0	0	0	0	0	0	0	0	0	0	0	5	1	58.7021	41
CG1616	FBgn0015929	dpa	5	0	4	0	4	4	3	0	5	7	5	5	4	0	2	3	4	10	3	15	45.5823	97
CG1640	FBgn0030478	CG1640	0	0	0	0	0	0	0	0	0	0	0	0	0	0	0	0	0	0	4	1	59.8633	64
CG1643	FBgn0029943	Atg5	0	0	0	0	0	0	0	0	0	0	0	5	0	0	0	0	0	0	0	1	12.2977	31
CG1646	FBgn0039600	CG1646	0	0	0	0	4	0	0	7	3	4	0	6	9	0	0	0	14	13	3	9	39.9909	121
CG1651	FBgn0011747	Ank	0	0	0	0	3	0	2	0	3	2	0	2	0	0	13	0	4	6	0	8	39.1039	170
CG1657	FBgn0030286	CG1657	0	0	0	0	0	0	0	0	0	0	0	2	0	0	0	0	0	2	0	2	24.7851	191
CG1664	FBgn0003321	sbr	0	0	8	0	0	0	0	2	3	0	3	0	0	0	0	3	0	0	0	5	20.2016	76
CG16708	FBgn0037315	Cerk	0	0	2	0	0	0	0	0	0	0	0	0	0	0	0	0	0	0	0	1	42.2997	76
CG1673	FBgn0030482	CG1673	0	0	0	0	0	0	0	0	0	0	0	0	0	0	0	0	0	0	2	1	99.7089	50
CG16757	FBgn0010905	Spn	3	0	0	0	0	0	0	0	3	0	0	2	0	0	0	0	0	4	0	4	14.0112	233
CG16833	FBgn0026147	CG16833	0	0	3	0	0	0	0	0	0	0	0	0	0	0	0	0	0	0	0	1	13.3543	123
CG1685	FBgn0015527	pen	0	0	3	0	0	3	7	10	0	0	0	3	7	0	0	0	12	2	2	9	89.9653	81
CG16858	FBgn0016075	vkg	20	0	2	6	5	55	9	79	5	16	6	117	124	3	11	4	117	122	7	18	630.566	194
CG16901	FBgn0086897	sqd	2	2	8	0	3	0	2	0	0	9	5	0	2	3	0	5	3	0	2	12	127.776	35
CG1691	FBgn0030235	Imp	0	0	0	0	0	0	0	3	0	0	0	0	0	5	0	0	0	0	0	2	32.4841	62
CG16916	FBgn0028686	Rpt3	0	0	0	0	0	0	0	0	0	0	17	0	0	0	0	0	0	0	22	2	134.984	47
CG16932	FBgn0035060	Eps-15	0	0	0	0	0	0	0	0	0	0	0	0	0	0	0	0	0	5	0	1	40.7356	132
CG16940	FBgn0035111	CG16940	2	0	3	0	0	2	2	2	0	2	0	2	3	0	0	0	4	2	0	10	15.4674	117
CG16944	FBgn0003360	sesB	12	3	12	0	7	7	5	7	6	12	13	12	14	0	9	9	24	17	9	17	366.21	33
CG16973	FBgn0010909	msn	9	0	8	0	0	3	17	6	13	10	3	16	4	3	10	0	8	19	0	14	105.431	162
CG1710	FBgn0039904	Hcf	0	0	3	0	0	0	0	0	0	0	0	0	0	0	0	0	0	0	0	1	11.3491	160
CG17209	FBgn0030687	CG17209	0	0	0	2	2	0	6	6	3	5	0	2	2	0	0	0	11	6	0	10	15.9873	154
CG17227	FBgn0038035	lig3	4	0	0	0	0	0	0	3	6	5	0	7	3	0	0	0	6	3	0	8	15.9312	91
CG17246	FBgn0017539	Scs-fp	0	2	16	3	13	0	0	4	0	8	15	7	0	0	0	6	0	0	11	10	80.1917	72
CG17255	FBgn0030205	CG17255	0	0	0	0	0	0	0	0	0	0	0	4	0	0	0	0	0	0	0	1	81.4176	236
CG17259	FBgn0031497	CG17259	0	3	4	0	2	0	0	0	0	0	0	0	0	0	0	0	0	0	0	3	173.318	56
CG17269	FBgn0038827	Fancd2	0	0	0	0	0	0	0	0	0	0	0	0	0	0	0	0	0	3	0	1	6.43428	167
CG17291	FBgn0260439	Pp2A-29B	0	10	20	9	7	0	0	0	0	0	15	0	0	9	0	13	0	0	17	8	189.202	65
CG17320	FBgn0015808	ScpX	0	0	0	0	0	0	0	0	0	0	0	0	0	0	0	0	0	0	9	1	48.0906	59
CG17332	FBgn0027779	VhaSFD	0	0	0	0	2	0	0	0	0	0	2	0	0	0	0	0	0	0	7	3	60.4144	51
CG17360	FBgn0037949	CG17360	0	0	0	0	0	0	0	0	0	0	0	0	0	0	0	0	0	32	0	1	3.93078	150
CG17369	FBgn0005671	Vha55	0	2	12	0	3	0	0	0	0	0	11	0	0	2	0	9	0	0	17	7	154.178	55
CG17420	FBgn0028697	RpL15	0	0	0	0	0	0	0	0	0	0	0	4	0	0	0	0	0	0	0	1	2069.38	28
CG17471	FBgn0039924	PIP4K	0	0	4	0	0	0	0	0	0	0	0	0	0	0	0	0	0	0	0	1	12.8863	47
CG17489	FBgn0064225	RpL5	0	0	0	0	0	0	0	0	0	3	0	2	4	0	0	0	2	0	4	5	9046.29	34
CG1749	FBgn0030305	CG1749	0	22	0	0	0	0	0	0	0	0	0	0	0	0	0	10	0	0	5	3	32.5702	44
CG17509	FBgn0260012	pds5	3	0	0	0	8	0	0	0	4	4	5	2	0	0	0	0	0	0	4	7	20.9072	139
CG17510	FBgn0039969	Fis1	0	0	0	0	0	0	0	0	0	0	0	0	0	0	0	5	0	0	0	1	61.2374	18
CG17514	FBgn0039959	CG17514	24	18	16	8	10	10	17	18	16	14	15	26	25	7	19	9	13	2	15	19	7.57513	294
CG17530	FBgn0063494	GstE6	0	0	3	0	3	0	2	7	0	0	3	2	14	0	5	5	21	0	0	10	213.597	25
CG17569	FBgn0035416	gry	0	0	0	0	5	0	0	0	0	0	0	0	0	0	0	0	0	0	4	2	32.0433	151
CG17596	FBgn0011285	S6kII	0	0	0	0	0	0	0	0	0	2	0	2	2	0	32	0	0	0	0	4	10.0558	100
CG17598	FBgn0031194	CG17598	0	15	0	0	0	0	0	0	0	0	0	0	0	0	0	0	0	0	0	1	17.3557	73
CG17603	FBgn0010355	Taf1	2	0	0	0	0	0	0	0	0	0	0	0	0	0	0	0	0	0	0	1	19.0801	232
CG17665	FBgn0039997	CG17665	2	0	0	0	0	0	0	0	0	0	3	0	0	0	0	0	0	3	0	3	8.85493	124
CG1768	FBgn0011202	dia	0	0	0	0	0	9	0	0	0	0	0	0	4	0	0	0	0	0	0	2	21.0063	123
CG17704	FBgn0026401	Nipped-B	8	14	4	3	10	0	3	0	3	6	9	8	8	0	7	3	2	4	6	16	10.9451	237
CG17766	FBgn0023510	Rbcn-3B	0	0	0	0	16	0	0	0	0	9	0	5	0	0	0	0	0	8	0	4	18.707	168
CG17800	FBgn0033159	Dscam1	0	3	0	0	8	0	0	0	3	0	0	0	0	0	12	0	0	9	0	5	14.3088	222
CG1782	FBgn0023143	Uba1	15	5	10	15	25	6	19	13	22	19	7	28	32	4	5	18	17	38	12	19	166.782	131
CG17838	FBgn0038826	Syp	0	0	2	0	0	0	0	0	0	0	0	0	0	0	0	0	0	0	0	1	18.0381	64
CG1787	FBgn0041629	Hexo2	0	0	0	0	0	0	0	0	8	0	9	0	0	0	8	0	0	0	0	3	439.3	71
CG17896	FBgn0023537	CG17896	0	0	5	0	0	0	0	0	0	0	0	0	0	0	0	0	0	0	2	2	83.8816	56
CG17970	FBgn0031694	Cyp4ac2	0	0	0	0	0	0	0	0	0	0	2	0	0	0	0	0	0	0	0	1	0.326642	58
CG18000	FBgn0003654	sw	0	0	0	0	0	0	0	0	2	2	0	0	0	0	0	0	0	0	0	2	11.0139	70
CG18028	FBgn0002566	lt	0	22	0	0	0	0	0	0	0	0	0	0	0	0	0	0	0	0	0	1	27.8709	97
CG18041	FBgn0039710	dgt1	0	0	3	0	0	0	0	0	0	0	0	0	0	0	0	0	0	0	0	1	44.6608	56
CG18069	FBgn0004624	CaMKII	0	0	6	0	0	0	0	0	0	0	6	0	0	0	0	2	0	0	4	4	16.0394	58
CG18076	FBgn0013733	shot	0	0	0	2	3	0	0	0	0	0	0	0	0	4	13	3	0	0	0	5	52.9069	990
CG18102	FBgn0003392	shi	0	3	4	5	2	0	0	0	0	0	3	0	2	2	0	6	0	2	11	10	45.7508	93
CG18174	FBgn0028694	Rpn11	0	0	0	0	0	0	0	0	0	0	2	0	0	0	0	0	0	0	2	2	122.773	34
CG18176	FBgn0036038	defl	0	0	4	3	3	0	0	0	0	0	0	0	0	0	0	0	0	0	4	4	12.6045	112
CG18212	FBgn0038535	alt	10	5	9	4	7	8	3	7	7	7	6	10	6	4	0	10	5	11	10	18	64.5047	95
CG18214	FBgn0024277	trio	0	0	0	0	57	0	0	0	0	14	0	0	0	0	0	0	0	0	0	2	81.3846	257
CG1822	FBgn0014133	bif	0	0	0	0	0	5	0	0	0	0	0	0	0	0	0	0	0	0	0	1	43.0289	130
CG18273	FBgn0029525	CG18273	6	2	15	0	3	3	33	13	7	14	14	12	21	22	6	0	16	17	3	17	6.92935	158
CG1828	FBgn0002183	dre4	10	0	4	0	4	2	10	7	11	10	6	8	5	3	3	0	3	20	8	16	148.545	128
CG18332	FBgn0027055	CSN3	0	0	0	0	0	0	0	0	0	0	0	0	0	0	0	0	0	0	2	1	34.0319	51
CG1845	FBgn0033155	Br140	2	0	0	0	0	0	0	0	0	0	0	0	0	0	0	0	0	0	0	1	20.5747	157
CG18497	FBgn0016977	spen	0	0	0	0	0	0	0	0	3	0	0	0	0	0	0	0	0	0	0	1	16.8184	597
CG18550	FBgn0041710	yellow-f	0	0	0	0	0	0	0	0	0	0	0	0	0	0	0	30	0	0	0	1	257.999	49
CG1856	FBgn0003870	ttk	0	0	0	0	0	0	0	0	0	0	0	0	0	0	0	0	3	0	0	1	14.5748	69
CG18572	FBgn0003189	r	22	43	19	9	25	10	26	35	28	29	16	42	34	3	37	14	77	53	11	19	53.4294	247
CG18596	FBgn0038953	CG18596	0	0	0	0	40	0	0	0	0	0	0	0	0	0	0	5	0	0	0	2	12.6779	130
CG18617	FBgn0028670	Vha100-2	0	0	0	0	0	0	0	0	0	0	0	0	0	0	0	0	0	2	0	1	75.4499	95
CG18729	FBgn0061476	zwilch	0	0	2	0	0	0	4	2	0	6	35	0	0	0	0	0	0	0	0	5	16.8457	72
CG18731	FBgn0042213	CG18731	0	0	0	0	0	0	0	0	0	0	3	0	0	0	0	0	0	0	0	1	53.5703	14
CG18740	FBgn0002783	mor	19	0	3	2	9	0	11	13	17	20	7	29	27	0	2	2	38	51	8	16	75.143	131
CG18743	FBgn0013276	Hsp70Ab	0	0	0	0	0	0	0	12	6	14	0	0	0	0	0	0	0	0	0	3	4.41513	70
CG1877	FBgn0015509	lin19	2	0	0	0	0	0	0	0	0	0	0	0	0	0	0	0	2	0	0	2	56.807	90
CG18801	FBgn0041627	Ku80	12	0	0	0	0	4	13	26	10	15	0	0	18	0	0	0	31	14	3	10	19.6614	80
CG1883	FBgn0039757	RpS7	0	0	2	0	0	0	0	0	0	0	2	0	9	0	3	6	9	0	0	6	5753.95	22
CG1903	FBgn0005410	sno	0	0	0	0	0	0	0	0	0	0	0	0	0	0	0	0	2	3	0	2	14.8175	201
CG1910	FBgn0022349	CG1910	0	0	0	0	2	0	0	0	0	0	0	0	0	2	0	0	0	0	0	2	87.4747	52
CG1911	FBgn0039680	Cap-D2	6	0	0	0	6	0	8	2	7	5	0	7	5	0	0	0	14	20	3	11	25.2073	158
CG1938	FBgn0030276	Dlic	0	0	0	0	0	0	0	0	0	0	2	0	0	0	0	0	0	0	3	2	34.0755	54
CG1945	FBgn0005632	faf	12	4	5	20	296	2	18	8	10	4	5	0	0	0	142	18	0	0	2	14	45.8773	311
CG1957	FBgn0027873	Cpsf100	0	0	0	0	0	0	0	2	3	0	0	0	2	0	0	0	0	0	0	3	21.6188	85
CG1960	FBgn0002872	mu2	0	0	0	0	0	0	0	0	0	0	0	0	0	0	0	0	0	2	0	1	7.67846	141
CG1965	FBgn0037466	CG1965	3	0	0	0	0	0	2	2	0	0	0	2	0	0	0	0	2	2	0	6	9.49654	103
CG1966	FBgn0027620	Acf1	0	0	0	0	0	0	0	0	0	0	0	0	0	0	0	0	0	3	0	1	24.8921	170
CG1968	FBgn0033401	CG1968	0	2	0	0	6	0	0	0	0	0	0	0	0	0	0	2	0	0	0	3	16.8774	71
CG1973	FBgn0260990	yata	8	14	17	2	43	11	5	3	4	6	30	9	7	3	13	14	6	13	39	19	69.1427	97
CG1977	FBgn0250789	alpha-Spec	176	17	76	11	72	265	114	215	119	75	66	158	300	44	127	81	220	198	18	19	162.924	278
CG1994	FBgn0027330	l(1)G0020	12	0	8	0	5	7	19	3	18	11	5	8	3	4	9	2	10	19	8	17	20.2778	113
CG2025	FBgn0030344	CG2025	0	0	0	0	0	0	0	2	0	0	0	0	0	0	0	0	0	3	0	2	19.2883	133
CG2031	FBgn0037382	Hpr1	6	0	0	0	0	0	5	5	0	7	0	5	11	0	0	0	7	7	3	9	21.6003	81
CG2050	FBgn0002780	mod	0	3	19	2	10	0	3	6	3	4	22	0	0	20	7	7	0	0	14	13	107.743	60
CG2061	FBgn0027498	CG2061	0	0	0	0	0	0	0	0	0	7	5	0	0	0	0	0	3	2	30	5	8.07775	48
CG2072	FBgn0026326	Mad1	0	0	0	0	6	0	0	0	0	0	0	0	0	0	0	0	0	0	0	1	15.091	85
CG2093	FBgn0033194	Vps13	0	0	0	0	3	0	11	0	0	0	0	0	0	0	5	0	0	0	0	3	15.2881	375
CG2095	FBgn0086685	sec8	0	0	0	0	0	0	0	0	0	0	0	0	0	0	0	43	0	0	3	2	36.7899	112
CG2097	FBgn0037371	Sym	0	0	0	0	3	0	0	0	2	2	0	0	0	0	0	0	0	0	2	4	13.4366	132
CG2107	FBgn0035383	CG2107	0	13	16	7	25	0	0	7	14	15	32	0	7	3	4	17	0	0	0	12	19.2055	75
CG2118	FBgn0039877	CG2118	0	0	3	0	0	0	0	2	4	0	0	0	0	0	0	2	0	0	3	5	19.7892	69
CG2124	FBgn0030217	CG2124	0	0	0	0	3	0	0	0	0	0	0	0	0	0	14	8	0	0	0	3	4.99422	74
CG2139	FBgn0028646	aralar1	0	0	0	0	0	0	0	3	0	2	0	0	0	0	0	0	0	0	0	2	21.3945	75
CG2146	FBgn0261397	didum	5	0	0	0	0	8	0	0	0	0	0	5	3	0	0	0	0	7	0	5	16.7531	208
CG2165	FBgn0259214	PMCA	2	0	0	0	2	0	0	0	0	3	0	6	0	0	0	0	0	13	5	6	28.2816	137
CG2168	FBgn0017545	RpS3A	0	0	0	0	0	0	0	0	0	0	2	0	0	0	0	2	6	0	13	4	2728.51	30
CG2173	FBgn0021995	Rs1	4	0	0	0	0	0	5	0	4	0	0	5	4	0	0	0	3	5	0	7	41.9893	88
CG2194	FBgn0086450	su(r)	0	0	0	0	9	2	0	0	0	3	0	2	0	0	0	7	0	0	12	6	193.247	111
CG2206	FBgn0027280	l(1)G0193	0	11	2	0	5	0	0	2	0	26	3	0	0	0	3	0	0	0	4	7	149.311	75
CG2206	FBgn0027280	l(1)G0193	0	0	0	0	0	0	0	0	0	0	0	0	0	0	0	0	0	0	3	8	149.311	77
CG2212	FBgn0003656	sws	0	0	0	0	0	0	0	0	0	0	0	5	0	0	0	0	0	3	0	2	16.7821	161
CG2216	FBgn0015222	Fer1HCH	0	0	0	0	3	0	0	0	0	0	4	0	0	0	0	0	0	0	0	2	438.056	23
CG2221	FBgn0028331	l(1)G0289	0	0	0	0	0	0	0	0	0	0	0	0	0	0	0	2	0	0	0	1	111.112	67
CG2238	FBgn0000559	EF2	143	58	136	44	58	94	152	133	128	167	84	141	185	45	62	102	179	173	137	19	3343.12	94
CG2244	FBgn0027951	MTA1-like	0	0	0	0	0	0	0	0	0	0	0	0	0	0	0	0	0	0	4	1	31.4324	97
CG2253	FBgn0029992	Upf2	10	0	10	0	0	0	6	6	8	4	8	18	7	7	3	2	13	29	2	15	11.1702	140
CG2286	FBgn0017566	ND75	0	0	0	0	0	0	0	2	7	8	0	0	0	0	0	0	0	0	0	3	121.232	79
CG2331	FBgn0261014	TER94	37	41	64	52	24	21	37	35	25	29	47	43	54	32	34	54	43	41	62	19	241.657	89
CG2469	FBgn0035205	CG2469	0	0	4	0	0	0	0	0	0	3	0	4	0	0	2	0	2	0	0	5	54.3942	130
CG2478	FBgn0032872	CG2478	2	0	0	0	87	0	0	0	2	2	0	0	0	0	0	0	0	3	0	5	24.2841	146
CG2508	FBgn0032863	Cdc23	0	0	0	2	0	0	0	0	0	0	0	0	0	0	0	0	0	0	0	1	27.2088	78
CG2512	FBgn0003885	alphaTub84D	11	50	85	31	54	6	7	9	13	22	101	14	15	44	20	70	16	8	71	19	170.715	50
CG2522	FBgn0010391	Gtp-bp	0	0	0	0	0	0	0	2	3	3	0	0	0	0	0	0	0	0	0	3	100.369	68
CG2615	FBgn0086657	ik2	0	0	0	0	2	0	0	0	0	0	0	0	0	0	0	113	0	0	0	2	12.4855	81
CG2621	FBgn0003371	sgg	0	0	0	0	0	0	0	0	0	0	0	0	0	0	25	0	0	0	0	1	29.787	52
CG2637	FBgn0000986	Fs(2)Ket	0	0	0	0	0	0	0	0	0	0	0	2	0	0	0	0	0	2	0	2	33.7587	99
CG2671	FBgn0002121	l(2)gl	3	0	6	0	2	0	3	2	8	11	4	9	3	6	5	2	9	9	4	16	25.3412	127
CG2674	FBgn0005278	Sam-S	0	0	0	0	0	0	0	0	0	0	0	0	0	0	0	0	0	0	6	1	65.9225	45
CG2691	FBgn0030504	CG2691	10	3	11	0	7	0	65	23	17	11	7	33	11	5	7	4	56	45	6	17	52.1058	154
CG2747	FBgn0037541	CG2747	0	0	0	0	0	0	0	0	0	2	0	0	0	0	0	0	0	0	0	1	16.9619	231
CG2762	FBgn0003963	ush	0	0	0	0	0	0	0	0	0	0	0	0	0	0	0	0	2	0	0	1	35.627	125
CG2788	FBgn0015663	Dot	0	0	2	0	0	0	0	0	0	0	2	0	0	0	0	0	0	0	0	2	6.31165	60
CG2807	FBgn0031266	CG2807	17	0	9	0	0	2	25	11	19	22	6	17	15	9	8	0	23	36	2	15	28.4274	150
CG2848	FBgn0031456	Trn-SR	0	0	0	0	2	0	0	0	0	0	0	0	0	0	0	0	0	0	0	1	11.1643	106
CG2867	FBgn0004901	Prat	0	0	0	0	0	0	0	0	0	0	2	0	0	0	0	0	0	0	2	2	38.935	60
CG2875	FBgn0029672	CG2875	0	0	0	0	0	0	0	0	0	0	0	0	0	2	0	0	0	0	0	1	15.5496	57
CG2910	FBgn0027548	nito	4	0	0	0	0	4	3	3	3	2	0	6	5	0	7	0	3	5	0	11	24.5192	89
CG2913	FBgn0015565	yin	0	0	0	0	0	0	0	0	0	0	0	0	0	0	0	0	0	0	2	1	12.8464	81
CG2918	FBgn0023529	CG2918	17	10	25	26	51	14	28	17	21	31	21	27	23	9	28	24	20	43	37	19	110.068	103
CG2919	FBgn0261004	asl	0	2	0	0	4	0	0	0	0	0	0	0	0	0	0	0	0	0	0	2	25.2285	117
CG2943	FBgn0037530	CG2943	0	0	0	0	0	0	0	0	0	0	2	3	0	0	0	0	0	2	0	3	66.3536	101
CG2945	FBgn0000316	cin	0	0	0	0	17	0	0	0	0	0	0	0	0	0	0	0	0	0	0	1	10.5003	66
CG2960	FBgn0003941	RpL40	0	0	0	3	2	0	0	5	0	0	6	4	0	0	2	5	5	5	4	10	2244.87	15
CG2980	FBgn0034939	thoc5	0	4	2	0	0	0	0	4	0	0	0	0	0	0	0	0	0	0	2	4	22.6484	71
CG2982	FBgn0029704	CG2982	0	0	2	0	0	0	0	0	0	0	0	0	0	0	0	0	0	0	0	1	20.9455	73
CG2990	FBgn0030170	CG2990	0	0	0	0	0	0	0	0	0	3	0	0	2	0	0	0	0	0	2	3	4.60756	125
CG30085	FBgn0050085	Rif1	0	0	0	0	3	0	0	0	0	0	4	0	0	0	0	2	0	0	0	3	49.5676	157
CG3011	FBgn0029823	CG3011	0	0	0	0	0	0	0	0	0	0	3	0	0	0	0	0	0	0	4	2	123.226	59
CG30122	FBgn0050122	CG30122	21	0	3	3	8	7	19	24	18	18	3	35	36	8	20	6	49	47	5	18	90.7724	140
CG30149	FBgn0250850	rig	0	0	0	0	0	0	0	0	0	0	0	0	0	3	0	0	0	2	0	2	26.6714	138
CG30349	FBgn0050349	CG30349	0	0	0	0	0	0	0	0	0	3	0	0	0	0	0	0	0	0	0	1	53.647	68
CG3056	FBgn0024987	ssx	0	0	0	0	0	0	0	0	0	0	0	0	0	2	0	0	0	0	0	1	19.2878	53
CG3059	FBgn0024947	NTPase	0	0	0	0	0	0	0	0	0	0	3	0	0	0	0	0	0	0	5	2	123.758	51
CG3074	FBgn0034709	Swim	0	5	21	6	0	0	0	0	0	0	21	0	0	17	0	7	0	0	20	7	62.8372	49
CG3093	FBgn0000482	dor	0	23	0	72	0	2	0	0	0	0	0	0	0	0	0	0	0	0	0	3	26.9232	115
CG3095	FBgn0001189	hfw	0	0	0	0	0	0	0	0	0	0	2	0	0	0	0	0	0	0	0	1	30.6207	69
CG31012	FBgn0027598	cindr	0	0	0	0	0	0	0	0	0	0	0	0	0	0	0	0	0	3	0	1	118.028	92
CG31022	FBgn0039776	PH4alphaEFB	0	0	3	3	0	4	0	15	0	0	4	0	2	0	0	4	0	0	14	8	139.588	63
CG31033	FBgn0039705	Atg16	0	0	0	0	0	0	0	0	0	0	0	56	0	0	0	0	0	0	0	1	48.0279	67
CG31037	FBgn0000247	ca	0	0	0	0	0	0	2	0	0	0	0	0	0	0	7	0	0	0	2	3	23.9794	218
CG31045	FBgn0026059	Mhcl	0	0	0	8	21	0	0	0	0	0	0	0	0	0	0	0	0	0	0	2	8.23266	240
CG31048	FBgn0051048	CG31048	10	2	4	30	35	5	9	6	4	11	3	9	7	4	10	4	24	37	22	19	9.97246	246
CG31064	FBgn0051064	CG31064	0	0	109	0	0	0	0	0	0	0	0	0	0	0	0	0	0	0	0	1	22.2173	81
CG3107	FBgn0033005	CG3107	0	0	0	0	0	0	0	0	0	0	0	0	0	0	0	0	0	0	2	1	15.0955	119
CG31082	FBgn0051082	CG31082	0	0	0	0	0	0	0	0	0	0	0	0	0	0	0	0	0	0	2	1	1.43995	89
CG31092	FBgn0051092	LpR2	4	0	0	0	4	0	0	0	3	3	0	3	4	0	0	0	2	4	0	8	0.506193	117
CG31137	FBgn0011725	twin	0	0	2	0	0	0	0	0	0	0	0	0	0	0	0	0	0	0	0	1	18.0529	63
CG31150	FBgn0051150	CG31150	2	2	3	0	5	0	0	0	2	0	0	0	2	0	3	2	0	3	0	9	140.373	168
CG31152	FBgn0086253	rumi	0	0	0	0	0	0	0	0	0	0	0	0	0	0	0	0	0	0	4	1	40.0824	48
CG31156	FBgn0051156	CG31156	0	0	0	0	0	0	0	0	0	0	0	0	0	2	0	0	0	2	0	2	5.26214	106
CG31212	FBgn0086613	Ino80	0	0	0	0	0	0	0	0	0	0	0	0	0	0	0	0	2	2	0	2	12.8815	187
CG3126	FBgn0259228	C3G	0	0	0	0	0	0	0	0	0	0	0	0	0	0	0	0	0	4	0	1	63.0386	172
CG31304	FBgn0051304	CG31304	0	0	0	0	0	0	2	0	0	0	0	0	0	0	0	0	0	0	0	1	6.22571	149
CG31349	FBgn0003177	pyd	2	0	0	0	0	0	0	0	0	3	0	3	3	0	0	0	2	4	0	11	21.5231	128
CG31349	FBgn0003177	pyd	16	0	3	0	0	0	25	5	15	8	0	32	9	3	0	0	11	32	0	6	21.5231	150
CG31368	FBgn0051368	CG31368	0	2	0	0	7	0	3	0	2	3	0	6	8	0	35	0	17	24	5	11	12.941	172
CG3152	FBgn0026761	Trap1	0	2	0	0	2	0	0	0	0	3	0	0	0	0	0	4	0	0	0	4	39.5822	78
CG31536	FBgn0051536	Cdep	0	0	5	0	0	0	0	0	0	0	0	0	0	0	0	0	0	0	0	1	32.2226	132
CG3157	FBgn0260639	gammaTub23C	0	25	30	0	0	0	0	0	0	0	0	0	0	0	0	0	0	0	0	2	36.9292	53
CG31619	FBgn0051619	CG31619	0	0	19	0	0	0	2	0	2	2	14	4	3	13	5	11	4	8	0	12	49.5127	150
CG31651	FBgn0031681	pgant5	0	0	3	0	0	0	0	0	4	3	3	0	0	0	0	0	0	0	0	4	29.0744	72
CG31671	FBgn0031390	tho2	14	4	3	2	14	0	7	22	9	15	8	25	21	3	7	4	48	50	15	18	25.7962	189
CG31678	FBgn0051678	CG31678	2	0	0	0	0	0	0	0	4	4	0	6	2	0	2	0	8	8	0	8	40.019	155
CG31694	FBgn0051694	CG31694	0	2	6	0	0	0	0	0	0	0	5	0	0	4	0	4	0	0	8	6	52.0018	47
CG3173	FBgn0034964	IntS1	6	0	0	0	3	0	3	2	3	4	0	2	6	0	5	0	13	28	2	12	22.5675	235
CG31738	FBgn0259735	CG42389	5	0	0	0	9	0	5	4	6	7	0	11	3	0	5	0	12	20	2	12	52.7569	190
CG31739	FBgn0051739	CG31739	6	0	3	6	7	3	7	12	10	10	3	25	13	3	17	2	13	19	3	18	36.9673	122
CG3178	FBgn0004584	Rrp1	39	9	16	8	0	15	28	32	25	39	14	11	37	10	11	15	49	53	20	18	49.8814	77
CG3180	FBgn0003276	RpII140	0	0	7	5	8	0	0	2	0	0	9	3	0	3	8	0	0	0	9	9	51.6211	134
CG31915	FBgn0051915	CG31915	0	0	0	0	0	15	2	6	0	0	0	2	5	0	3	0	4	0	0	7	28.043	71
CG31935	FBgn0051935	CG31935	0	0	0	37	0	0	0	0	0	0	6	0	0	0	0	0	0	0	0	2	8.61691	104
CG31992	FBgn0051992	gw	0	0	0	0	0	0	0	0	0	0	0	2	0	0	0	0	0	2	0	2	57.7362	143
CG32075	FBgn0052075	CG32075	0	0	9	0	0	0	0	0	0	0	0	0	0	3	0	0	0	0	0	2	6.78275	62
CG3210	FBgn0026479	Drp1	0	6	14	0	0	0	0	0	0	0	14	0	0	6	0	12	0	0	12	6	49.4893	83
CG32113	FBgn0052113	CG32113	0	0	0	0	21	0	37	0	0	0	0	0	0	0	0	2	0	0	0	3	2.34857	445
CG32138	FBgn0052138	CG32138	0	0	0	0	0	4	10	4	2	5	4	9	11	4	0	0	7	9	2	12	148.852	133
CG32164	FBgn0042177	CG32164	5	0	0	0	3	2	6	4	2	0	0	10	10	0	0	0	3	13	2	11	31.5564	121
CG32210	FBgn0052210	CG32210	13	0	0	0	10	0	2	13	10	12	0	28	8	0	6	2	31	42	4	13	12.7171	199
CG32226	FBgn0052226	Pex23	0	0	0	0	0	0	0	0	0	0	0	0	0	0	0	0	0	4	0	1	8.34849	149
CG3228	FBgn0001330	kz	0	0	0	0	0	0	0	0	0	2	0	0	2	0	0	0	0	0	0	2	9.364	134
CG32306	FBgn0052306	CG32306	0	0	0	0	0	2	0	0	0	0	0	0	0	0	0	0	0	0	0	1	53.6204	237
CG3231	FBgn0086129	snama	18	0	0	0	0	0	19	6	8	4	0	30	5	0	0	0	10	39	0	9	15.3486	139
CG32344	FBgn0052344	CG32344	2	0	2	0	0	0	8	0	0	0	0	0	0	0	0	0	3	0	0	4	38.6625	93
CG32350	FBgn0052350	CG32350	0	13	0	0	0	0	0	0	0	0	0	0	0	0	0	0	0	0	0	1	2.84365	95
CG32435	FBgn0021760	chb	4	0	0	0	0	0	2	0	9	2	0	0	0	0	0	0	2	2	0	6	25.0696	166
CG32438	FBgn0052438	Smc5	0	2	0	0	9	0	0	0	0	0	0	0	0	0	0	0	0	0	2	3	12.2269	113
CG32464	FBgn0013576	mtd	0	0	0	0	0	0	0	0	6	0	0	0	0	0	0	0	0	0	0	1	33.9453	139
CG3248	FBgn0031536	Cog3	2	2	0	0	0	0	0	0	0	0	0	0	0	0	0	7	0	3	0	4	13.0149	101
CG32549	FBgn0052549	CG32549	0	0	7	0	5	0	0	0	0	0	14	0	0	0	0	3	0	0	5	5	74.5234	82
CG32555	FBgn0026375	RhoGAPp190	0	0	0	0	0	0	2	0	0	0	0	0	0	0	0	0	0	0	0	1	18.7104	179
CG32562	FBgn0028974	xmas-2	2	0	0	0	0	0	0	0	0	0	0	0	0	0	0	0	0	6	0	2	9.20298	158
CG32575	FBgn0026575	hang	11	0	0	0	0	0	6	9	7	10	0	0	8	0	0	0	32	17	0	8	39.7921	208
CG32626	FBgn0052626	AMPdeam	4	2	15	3	6	5	6	2	5	4	24	5	4	2	100	12	7	6	21	19	60.6967	90
CG32654	FBgn0052654	Sec16	0	0	2	0	0	0	0	3	2	0	0	6	9	0	0	0	14	11	0	7	16.5248	220
CG3267	FBgn0042083	CG3267	0	0	4	0	2	0	0	0	0	0	0	0	0	0	0	0	0	0	0	2	27.0675	63
CG32684	FBgn0259170	alpha-Man-I	0	0	0	0	0	0	0	0	2	0	0	0	0	0	0	0	0	0	0	1	8.76355	73
CG32699	FBgn0052699	CG32699	0	2	9	0	2	0	0	0	0	0	8	0	0	2	2	5	0	0	5	8	27.2506	60
CG3274	FBgn0042085	Bap170	0	0	0	0	0	0	0	0	2	3	0	3	3	0	0	0	9	8	0	6	32.2532	183
CG32743	FBgn0052743	Smg1	0	0	0	0	0	0	3	0	0	0	0	0	0	0	9	0	0	0	0	2	21.215	362
CG3291	FBgn0020261	pcm	0	0	0	0	0	0	2	0	0	2	0	0	2	0	0	0	0	0	0	3	9.85061	184
CG3295	FBgn0034573	CG3295	0	0	0	0	0	0	0	0	0	0	0	0	0	0	0	0	0	0	3	1	46.7962	49
CG33097	FBgn0053097	CG33097	0	0	0	0	0	0	0	0	0	0	0	0	0	2	0	0	0	0	0	1	19.7163	85
CG33101	FBgn0013998	Nsf2	0	0	0	0	3	0	0	2	12	6	0	0	0	0	0	0	0	0	0	4	37.9753	83
CG33106	FBgn0043884	mask	0	0	0	0	0	0	0	0	0	0	0	0	0	0	0	0	2	2	0	2	31.6305	423
CG33113	FBgn0053113	Rtnl1	2	2	4	0	0	0	4	4	3	2	6	7	3	0	0	0	6	8	6	13	82.993	64
CG33122	FBgn0015376	cutlet	0	0	0	0	0	0	0	0	0	0	0	0	0	0	3	0	0	0	0	1	7.63437	112
CG33123	FBgn0053123	CG33123	24	18	18	18	42	8	11	41	19	33	19	39	43	10	17	32	24	42	48	19	51.7629	135
CG33129	FBgn0053129	CG33129	0	2	19	0	0	0	0	0	0	0	16	0	0	9	0	9	0	0	13	6	109.192	76
CG3314	FBgn0014026	RpL7A	0	0	3	0	0	0	0	0	0	0	2	0	0	0	0	0	2	0	0	3	3802.18	31
CG33180	FBgn0053180	Ranbp16	2	4	2	2	0	0	0	0	0	0	4	0	0	0	5	4	2	0	7	9	14.3724	126
CG33196	FBgn0053196	dp	0	0	0	0	0	0	0	0	0	0	0	3	0	0	0	0	0	0	0	1	0.0318321	2446
CG33206	FBgn0027287	Gmap	3	48	0	0	6	0	0	0	6	2	0	0	0	2	7	4	4	9	8	11	20.696	158
CG33214	FBgn0053214	CG33214	3	10	8	13	20	0	0	2	6	8	20	5	4	15	9	18	5	4	13	17	43.2839	125
CG33217	FBgn0053217	CG33217	0	0	6	0	0	0	0	0	0	0	3	0	0	3	0	0	0	0	0	3	2.25943	80
CG3322	FBgn0002528	LanB2	22	15	18	15	19	14	14	34	13	21	27	46	36	29	51	36	66	59	3	19	143.085	182
CG33261	FBgn0013263	Trl	0	0	0	0	0	0	0	0	5	0	0	0	0	0	0	0	0	3	0	2	54.8277	63
CG33303	FBgn0053303	CG33303	0	0	0	0	0	0	0	0	0	0	5	0	0	0	0	0	0	0	4	2	227.679	52
CG3333	FBgn0259937	Nop60B	3	7	44	0	4	0	0	0	0	0	25	0	0	17	0	10	0	0	9	8	187.429	57
CG3335	FBgn0036018	CG3335	0	0	0	0	0	0	2	0	0	0	0	2	2	0	0	0	2	2	0	5	11.088	104
CG3338	FBgn0031598	CG3338	0	0	27	0	0	0	0	0	0	5	0	0	0	0	0	11	0	0	0	3	10.6362	100
CG33505	FBgn0053505	U3-55K	0	0	5	0	0	0	0	0	0	0	0	0	0	0	0	0	0	0	0	1	19.3186	53
CG33546	FBgn0250732	gfzf	11	0	18	0	0	0	16	44	6	18	13	25	29	6	2	8	51	25	6	15	20.517	119
CG33554	FBgn0053554	Nipped-A	0	0	0	0	0	0	2	0	2	0	0	0	0	0	15	0	0	0	0	3	6.43146	435
CG3356	FBgn0034989	CG3356	2	0	0	0	0	2	8	3	0	4	0	3	11	0	0	0	5	3	0	9	25.9318	129
CG33715	FBgn0260952	Msp-300	5	0	0	2	15	0	0	3	2	0	0	2	0	0	0	0	0	5	0	7	17.896	1405
CG3373	FBgn0015737	Hmu	3	0	8	3	0	0	5	0	4	8	8	7	8	4	4	3	6	15	11	15	123.176	63
CG33950	FBgn0001402	trol	0	0	0	2	0	0	0	0	0	0	0	0	0	0	0	0	0	0	0	1	41.7225	462
CG3399	FBgn0000256	capu	0	0	0	0	0	0	0	0	0	0	0	2	0	0	0	0	0	0	0	1	35.4529	131
CG3401	FBgn0003888	betaTub60D	0	13	14	10	8	0	0	0	0	2	16	0	0	11	0	12	0	0	11	9	102.539	51
CG3412	FBgn0023423	slmb	0	0	2	0	0	0	0	0	0	0	2	0	0	0	0	0	0	0	4	3	27.5538	59
CG34122	FBgn0261261	plx	0	0	0	0	0	0	0	0	0	0	0	4	0	0	0	0	0	0	0	1	12.114	16
CG34126	FBgn0083962	CG34126	0	10	2	39	0	0	12	0	39	0	3	0	0	0	0	35	0	8	0	8	27.1213	164
CG34133	FBgn0083969	CG34133	0	0	0	0	0	0	0	0	10	0	0	0	0	0	0	0	0	0	0	1	30.9165	122
CG34157	FBgn0260003	Dys	0	0	0	0	0	0	0	0	0	4	0	0	0	0	0	0	0	0	0	1	14.2861	399
CG3416	FBgn0002787	Rpn8	0	0	0	0	0	0	0	0	0	0	3	0	0	0	0	0	0	0	2	2	103.751	38
CG3423	FBgn0020616	SA	0	0	0	0	0	0	4	0	0	0	0	0	7	0	0	0	3	0	0	3	22.662	130
CG34342	FBgn0085371	CG34342	0	0	2	0	0	0	0	0	0	0	0	0	0	0	0	0	0	0	0	1	0.0202201	63
CG34349	FBgn0085378	CG34349	0	0	0	0	0	0	411	8	25	3	0	2	2	0	0	0	3	0	0	7	9.35607	130
CG34352	FBgn0261260	mgl	0	0	0	0	0	0	3	0	0	0	0	0	0	0	0	0	0	9	0	2	20.8619	516
CG34373	FBgn0085402	Ect4	2	3	3	0	0	2	3	4	0	2	8	3	6	0	2	2	5	0	5	14	62.2932	169
CG34394	FBgn0085423	CG34394	0	0	0	0	0	0	2	0	0	0	0	0	0	0	0	0	0	0	0	1	10.5347	131
CG34407	FBgn0085436	Not1	8	3	0	0	7	3	4	6	9	23	2	6	5	0	2	0	15	24	5	15	66.7337	281
CG34408	FBgn0085437	CG34408	0	0	0	0	3	0	4	0	30	3	0	0	0	0	0	0	0	0	0	4	15.2653	169
CG34412	FBgn0086899	tlk	0	0	2	0	0	0	0	0	3	0	0	0	0	0	0	0	0	5	3	4	24.6924	160
CG34438	FBgn0259876	Cap-G	0	0	0	0	6	0	3	2	3	3	2	2	3	0	0	0	2	8	2	11	25.7483	154
CG3455	FBgn0028685	Rpt4	0	0	2	0	0	0	0	0	0	0	3	0	0	0	0	0	0	0	27	3	97.3452	44
CG3460	FBgn0023542	Nmd3	0	0	0	0	0	0	0	0	0	0	0	0	0	0	0	0	0	0	3	1	44.6325	59
CG3480	FBgn0023509	mip130	0	0	0	0	0	0	0	0	0	2	0	0	2	0	0	0	0	0	0	2	26.0534	110
CG3493	FBgn0034854	CG3493	41	14	4	5	8	0	0	8	8	11	2	18	9	2	12	193	28	37	16	17	25.5595	170
CG3496	FBgn0003977	vir	11	0	0	0	4	3	8	0	0	2	0	0	7	0	8	0	7	9	0	9	22.9068	209
CG3523	FBgn0027571	CG3523	31	12	17	0	69	8	19	13	24	17	10	13	15	8	39	19	22	45	0	17	420.601	266
CG3532	FBgn0037979	CG3532	2	41	0	0	4	0	0	4	0	8	0	5	0	0	0	46	2	7	10	10	10.3858	130
CG3539	FBgn0015816	Slh	0	0	0	0	0	0	0	0	0	0	68	0	0	0	0	0	0	0	0	1	31.8988	72
CG3542	FBgn0031492	CG3542	23	6	65	7	0	7	14	11	13	11	47	21	10	55	7	19	11	17	5	18	25.8883	91
CG3548	FBgn0035033	CG3548	0	0	0	0	0	0	2	3	0	0	0	0	0	0	0	0	0	0	0	2	19.4745	50
CG3558	FBgn0025681	CG3558	0	0	0	24	0	0	0	0	0	0	0	12	0	0	0	0	0	0	0	2	63.3306	114
CG3561	FBgn0086130	Dbp21E2	0	2	11	0	0	0	0	0	0	0	3	0	0	2	0	0	0	0	0	4	13.5777	60
CG3572	FBgn0022960	vimar	0	0	0	0	0	0	0	0	0	0	0	0	0	3	0	0	0	0	2	2	17.6051	70
CG3573	FBgn0023508	Ocrl	63	0	0	73	34	0	0	0	0	40	0	0	0	0	0	0	0	0	0	4	42.2056	98
CG3585	FBgn0023458	Rbcn-3A	0	0	0	9	56	0	4	0	2	3	0	0	0	0	3	0	0	3	0	7	40.0604	377
CG3612	FBgn0011211	blw	0	12	21	0	14	0	0	0	0	4	51	0	0	15	0	13	0	0	42	8	434.581	59
CG3626	FBgn0029706	CG3626	0	0	0	0	0	0	0	0	0	0	4	0	0	0	0	2	0	0	0	2	19.8673	106
CG3644	FBgn0000181	bic	0	0	3	0	0	0	0	0	0	0	2	0	0	0	0	0	0	0	0	2	664.256	18
CG3695	FBgn0034795	MED23	0	6	23	3	11	0	4	7	5	4	17	9	4	13	15	8	7	18	18	17	12.3122	167
CG3696	FBgn0086902	kis	0	0	2	0	0	0	0	0	0	0	0	0	0	3	0	0	0	0	0	2	28.635	574
CG3697	FBgn0002707	mei-9	0	0	0	0	0	0	0	0	0	2	0	0	0	0	0	0	0	0	0	1	6.075	110
CG3702	FBgn0031590	CG3702	0	0	2	0	2	0	0	0	4	0	0	2	0	0	0	0	0	3	2	6	78.7284	74
CG3714	FBgn0031589	CG3714	0	7	16	3	10	0	0	0	0	0	10	0	0	0	0	14	0	0	7	7	42.9705	74
CG3725	FBgn0004551	Ca-P60A	21	0	5	2	0	3	2	9	12	23	16	36	15	6	6	8	19	45	11	17	110.082	112
CG3731	FBgn0038271	CG3731	0	0	0	0	0	0	0	0	0	0	0	0	0	0	0	0	0	0	3	1	253.928	52
CG3733	FBgn0250786	Chd1	3	0	0	0	0	0	7	2	2	2	0	0	5	0	2	0	13	12	0	9	29.9094	212
CG3735	FBgn0034933	CG3735	2	0	0	0	0	0	3	0	2	0	0	0	0	0	0	0	0	0	0	3	7.38468	82
CG3752	FBgn0012036	Aldh	0	13	22	8	7	0	0	0	0	5	22	0	2	8	0	19	0	0	19	10	257.304	57
CG3762	FBgn0020367	Vha68-2	0	5	8	9	6	0	0	20	0	18	9	0	0	0	0	12	0	0	15	9	101.611	68
CG3766	FBgn0011232	scat	0	0	8	0	0	0	0	0	0	0	0	0	0	0	0	5	0	0	0	2	12.6885	105
CG3806	FBgn0023512	eIF2B-epsilon	0	0	0	0	0	0	4	0	0	0	0	0	0	0	0	0	0	0	0	1	59.4027	75
CG3808	FBgn0036838	CG3808	0	0	0	0	0	0	0	0	2	0	0	0	0	0	0	0	0	0	0	1	5.74018	69
CG3810	FBgn0023511	Edem1	0	0	0	0	4	0	0	0	0	0	0	0	0	0	0	0	0	0	4	2	32.0067	112
CG3815	FBgn0029861	CG3815	0	0	0	0	0	0	0	2	0	0	0	0	0	0	0	0	0	2	0	2	14.903	98
CG3820	FBgn0010660	Nup214	0	0	0	0	0	0	0	0	0	0	0	0	0	0	0	0	0	3	0	1	26.1205	175
CG3821	FBgn0002069	Aats-asp	0	8	29	2	9	0	0	0	0	3	22	0	0	6	0	18	0	0	30	9	155.316	59
CG3835	FBgn0023507	CG3835	0	0	0	0	0	0	0	0	0	0	38	0	0	0	0	0	0	0	0	1	53.4301	58
CG3845	FBgn0010488	NAT1	0	0	0	0	0	0	0	0	7	0	0	0	0	0	0	0	0	2	0	2	119.84	167
CG3885	FBgn0086475	sec3	0	0	0	0	0	0	0	0	5	0	0	0	0	0	0	34	0	0	0	2	18.183	103
CG3917	FBgn0026430	Grip84	0	50	45	0	0	0	0	0	0	2	0	0	0	0	0	0	0	0	0	3	21.9134	95
CG3937	FBgn0014141	cher	69	4	3	14	44	90	47	71	65	36	8	114	123	2	27	22	202	120	26	19	277.827	239
CG3961	FBgn0036821	CG3961	9	33	42	13	20	3	3	17	24	20	49	2	3	10	22	28	0	5	34	18	16.6529	79
CG3983	FBgn0038473	Ns1	17	0	21	2	0	9	30	24	35	14	21	15	3	10	0	9	21	17	0	15	40.1116	66
CG3989	FBgn0020513	ade5	0	0	0	0	0	0	0	0	0	0	0	0	0	0	0	0	0	0	21	1	162.666	47
CG3991	FBgn0020370	TppII	26	6	12	11	30	6	23	77	24	32	25	63	80	10	31	25	119	98	44	19	45.4577	149
CG3998	FBgn0022720	zf30C	0	0	0	0	0	0	2	0	0	0	0	0	0	0	0	0	0	0	0	1	42.9653	88
CG4001	FBgn0003071	Pfk	8	8	9	3	6	2	6	10	15	4	7	9	8	2	6	8	10	7	4	19	34.9419	87
CG4003	FBgn0040078	pont	0	0	25	0	0	0	0	0	0	0	28	0	0	14	0	7	0	0	9	5	47.487	50
CG40084	FBgn0260994	CG42595	7	5	2	0	0	2	5	5	11	6	4	5	11	0	2	0	5	11	3	15	16.2835	147
CG4012	FBgn0023081	gek	0	0	0	0	6	0	38	0	0	0	0	0	0	0	0	0	0	7	0	3	17.4043	187
CG4016	FBgn0086532	Spt-I	0	0	5	0	0	0	0	0	0	0	6	0	0	0	0	0	0	0	3	3	72.3015	53
CG4027	FBgn0000042	Act5C	4	9	0	0	4	16	0	4	3	3	6	3	12	12	4	0	3	0	30	14	1627.43	42
CG4030	FBgn0034585	CG4030	0	0	0	48	0	0	0	0	0	0	0	0	0	0	0	0	24	0	0	2	22.5546	75
CG4033	FBgn0003278	RpI135	2	0	2	2	12	0	5	4	3	0	6	2	10	5	34	4	5	3	7	16	13.217	128
CG4039	FBgn0025815	Mcm6	4	0	0	5	0	0	3	0	2	6	0	8	2	5	0	3	3	13	7	12	57.635	92
CG4041	FBgn0029736	CG4041	0	0	0	35	0	0	0	0	0	16	0	0	0	0	0	0	0	0	0	2	27.7621	96
CG40411	FBgn0010247	Parp	0	0	0	0	0	4	4	4	0	8	0	3	4	0	0	0	5	3	0	8	3.63634	114
CG4046	FBgn0034743	RpS16	0	0	2	0	0	0	0	0	0	0	0	0	0	0	0	0	0	0	4	2	4009.68	17
CG4051	FBgn0000562	egl	0	0	0	0	0	0	0	0	0	0	0	0	0	0	0	0	0	3	0	1	20.4772	112
CG4065	FBgn0034982	CG4065	0	8	0	0	0	0	0	0	2	0	0	0	0	0	0	0	0	0	0	2	26.2219	89
CG4069	FBgn0036301	CG4069	0	0	3	0	0	0	0	0	0	0	0	0	0	0	0	0	0	0	0	1	18.0907	56
CG4082	FBgn0017577	Mcm5	3	5	2	0	4	6	7	2	4	4	0	5	4	0	6	0	3	7	9	15	42.5075	82
CG4088	FBgn0005654	lat	0	0	3	0	0	0	0	0	0	0	0	0	0	0	0	0	0	0	0	1	9.63916	82
CG41099	FBgn0039955	CG41099	0	0	0	123	0	0	0	0	0	0	0	0	0	0	0	0	0	0	0	1	7.87413	124
CG4118	FBgn0036640	nxf2	5	0	0	0	0	0	13	0	5	2	0	0	0	6	0	0	0	4	0	6	5.53575	97
CG4119	FBgn0028474	CG4119	16	0	22	2	0	4	16	11	14	11	21	30	6	25	0	4	7	24	0	15	30.2052	113
CG4122	FBgn0004648	svr	0	0	0	8	0	0	0	0	0	2	0	2	0	0	0	0	3	5	0	5	15.8702	162
CG4145	FBgn0000299	Cg25C	58	0	2	5	2	112	27	81	28	27	5	106	115	0	4	4	112	111	8	17	951.036	174
CG4147	FBgn0001218	Hsc70-3	34	21	38	29	23	26	32	70	76	94	55	30	12	11	17	54	22	33	64	19	529.736	72
CG4152	FBgn0001986	l(2)35Df	8	0	9	0	8	2	13	4	9	7	7	4	10	11	3	2	7	6	4	17	34.6241	119
CG4162	FBgn0002524	lace	0	0	2	0	0	0	0	0	0	0	6	0	0	0	0	4	0	0	4	4	143.99	66
CG4173	FBgn0014029	36038	0	0	0	0	2	0	0	0	0	0	6	0	0	0	0	4	0	0	10	4	156.407	48
CG4206	FBgn0024332	Mcm3	0	0	0	0	4	3	3	0	0	2	0	3	4	0	6	0	0	6	3	9	44.3687	91
CG4208	FBgn0026751	XRCC1	2	0	0	0	0	0	0	0	0	0	0	0	0	0	0	0	0	0	0	1	28.139	69
CG4211	FBgn0004227	nonA	0	0	0	0	0	0	6	0	0	0	0	0	0	0	0	0	0	0	0	1	14.5575	77
CG4215	FBgn0015546	spel1	2	0	4	4	0	0	0	2	0	0	10	0	0	4	2	5	2	0	4	10	17.4401	103
CG42232	FBgn0250754	CG42232	3	0	0	0	0	0	2	4	4	0	0	0	3	0	0	0	9	6	0	7	13.5177	379
CG42250	FBgn0261279	lqfR	0	0	0	0	0	0	0	0	0	0	0	0	0	0	0	0	0	2	0	1	17.6244	158
CG42271	FBgn0259166	CG42271	0	0	0	0	0	2	12	0	0	0	0	0	0	0	0	0	0	0	0	2	17.5252	144
CG4236	FBgn0015610	Caf1	0	0	3	0	0	0	0	0	0	0	0	0	0	0	0	0	0	0	0	1	99.5322	49
CG4260	FBgn0015567	alpha-Adaptin	4	5	25	2	16	4	6	3	0	3	20	7	6	16	10	19	6	8	11	18	22.7435	106
CG4261	FBgn0022787	Hel89B	0	0	2	0	0	0	0	0	5	5	0	5	3	0	0	0	3	7	0	7	42.0176	214
CG4264	FBgn0001219	Hsc70-4	7	38	77	61	53	3	8	69	27	62	112	26	8	18	28	71	16	12	104	19	2314.08	71
CG4266	FBgn0034598	CG4266	0	0	0	0	0	0	0	0	0	0	0	4	0	0	0	0	3	12	0	3	30.229	141
CG4303	FBgn0025463	Bap60	0	0	0	0	0	0	0	0	0	0	4	0	0	0	0	0	0	0	12	2	109.57	58
CG4320	FBgn0029840	raptor	0	6	2	0	0	0	2	0	6	5	0	6	2	0	2	0	5	10	0	10	13.6706	178
CG4332	FBgn0030456	CG4332	0	0	0	0	0	0	0	0	0	2	0	0	0	0	0	0	0	0	0	1	24.4883	64
CG4347	FBgn0035978	UGP	0	0	3	0	0	0	0	0	0	0	0	0	0	0	0	4	0	0	5	3	31.5874	59
CG4364	FBgn0032138	CG4364	0	0	0	0	0	0	3	0	0	0	0	0	0	0	0	0	0	0	0	1	194.146	74
CG4376	FBgn0000667	Actn	10	0	0	0	0	46	14	17	0	0	0	15	50	0	0	0	23	8	0	8	33.1092	104
CG4389	FBgn0028479	Mtpalpha	51	53	128	41	45	13	54	45	73	47	117	39	12	57	64	70	37	30	71	19	90.9396	80
CG4414	FBgn0040091	Ugt58Fa	0	0	0	0	2	0	0	0	0	0	0	0	0	0	0	0	0	0	4	2	69.3799	59
CG4422	FBgn0004868	Gdi	25	35	46	42	114	19	88	6	7	86	473	18	2	80	54	55	6	3	12	19	152.97	50
CG4527	FBgn0035001	slik	0	0	2	0	0	0	0	0	0	0	3	0	0	0	0	0	2	7	0	4	77.6426	192
CG4532	FBgn0029903	pod1	0	0	0	0	0	2	0	0	0	0	0	0	2	0	0	0	0	0	0	2	26.3786	139
CG4554	FBgn0034734	CG4554	12	0	4	0	0	7	35	13	6	6	0	2	12	2	7	0	13	11	0	13	7.98033	312
CG4567	FBgn0243517	CG4567	426	96	488	68	92	54	486	100	310	141	303	207	60	169	167	153	147	259	50	19	13.1329	84
CG4579	FBgn0021761	Nup154	0	0	0	0	3	3	5	0	4	9	0	12	10	0	0	0	4	12	0	9	30.3006	154
CG4581	FBgn0025352	Thiolase	0	3	5	0	0	0	0	0	0	0	16	0	0	3	2	7	0	0	23	7	107.332	51
CG4602	FBgn0024285	Srp54	0	0	17	0	0	0	0	0	0	0	0	0	0	5	0	0	0	2	0	3	71.2314	58
CG4619	FBgn0032166	CG4619	0	0	4	0	0	0	0	0	0	0	2	0	0	0	0	0	0	0	0	2	12.7762	64
CG4659	FBgn0010747	Srp54k	0	0	6	0	0	0	0	0	0	0	5	0	0	0	0	3	0	0	11	4	62.1078	56
CG4679	FBgn0033816	CG4679	0	7	6	0	5	0	0	0	0	2	8	0	0	0	0	5	0	0	4	7	14.4149	74
CG4699	FBgn0038364	CG4699	0	0	0	0	0	0	0	0	0	0	2	0	0	4	0	0	0	0	0	2	41.4716	170
CG4713	FBgn0250747	l(2)gd1	0	0	0	3	0	0	0	0	0	0	0	0	0	0	0	0	0	0	0	1	21.5608	89
CG4729	FBgn0036623	CG4729	2	2	4	0	2	0	0	0	2	3	5	3	2	0	5	2	3	5	0	13	91.2138	44
CG4738	FBgn0260937	Nup160	6	3	3	10	20	2	91	4	7	29	0	9	8	0	6	5	13	21	15	17	23.2957	160
CG4747	FBgn0043456	CG4747	6	4	3	3	0	9	7	13	19	13	0	5	3	0	0	3	4	7	6	15	92.2428	65
CG4759	FBgn0039359	RpL27	0	0	0	0	0	0	0	0	0	0	0	0	0	0	0	0	2	0	0	1	1842.55	16
CG4764	FBgn0031310	CG4764	0	0	0	0	4	0	0	0	0	0	0	0	0	0	0	0	0	0	0	1	67.7357	20
CG4798	FBgn0022029	l(2)k01209	0	0	4	0	24	0	0	0	0	2	14	0	0	0	3	28	0	0	0	6	31.9736	63
CG4799	FBgn0011823	Pen	0	0	3	0	0	0	0	0	0	0	2	0	0	0	0	2	0	0	2	4	165.173	58
CG4806	FBgn0260456	CG4806	5	0	2	0	0	0	5	3	3	0	0	3	3	3	0	0	5	4	0	10	22.5085	75
CG4817	FBgn0010278	Ssrp	6	0	4	0	0	2	5	0	4	2	2	3	2	0	0	0	2	4	3	12	129.642	82
CG4832	FBgn0013765	cnn	0	0	0	0	2	0	0	0	0	0	0	0	0	0	0	0	0	0	0	1	31.4686	130
CG4840	FBgn0086757	cbs	0	0	0	0	3	0	0	0	0	0	0	0	0	0	0	14	0	0	0	2	15.1314	71
CG4848	FBgn0037998	CG4848	0	10	0	0	0	0	0	0	0	0	0	2	0	0	0	4	0	0	0	3	18.0468	100
CG4849	FBgn0039566	CG4849	12	2	13	2	7	2	17	6	10	8	9	9	9	11	4	8	13	11	12	19	26.067	111
CG4859	FBgn0035049	Mmp1	0	0	0	0	0	0	0	0	0	0	0	0	0	0	0	0	0	0	4	1	41.4104	65
CG4863	FBgn0020910	RpL3	0	0	0	0	0	0	0	0	0	0	2	0	0	0	0	0	0	0	16	2	2406.81	47
CG4878	FBgn0034237	eIF3-S9	73	10	24	11	17	20	41	38	65	47	17	69	53	4	12	14	47	83	24	19	246.009	80
CG4912	FBgn0032198	eEF1delta	0	0	0	0	0	0	0	0	0	0	0	0	0	0	0	0	0	0	2	1	157.696	26
CG4916	FBgn0004419	me31B	2	7	8	4	13	0	0	0	4	0	25	0	0	3	8	8	0	0	12	11	46.9005	52
CG4925	FBgn0036614	CG4925	0	27	0	0	5	0	0	0	0	0	0	0	0	0	0	0	0	0	0	2	6.33725	88
CG4931	FBgn0038320	Sra-1	0	6	7	2	28	0	10	0	4	10	7	9	4	4	9	6	0	3	10	15	74.6902	149
CG4937	FBgn0030808	RhoGAP15B	0	0	0	0	0	0	0	0	0	0	0	0	0	0	0	0	0	4	0	1	29.588	170
CG4954	FBgn0034258	eIF3-S8	12	8	17	9	17	7	21	16	8	8	12	17	37	6	33	19	24	23	32	19	287.081	106
CG4972	FBgn0032217	CG4972	0	0	9	2	2	0	0	0	0	0	9	0	0	3	0	6	0	0	10	7	37.6659	63
CG4978	FBgn0020633	Mcm7	12	5	13	0	8	7	6	10	15	12	10	14	10	3	6	9	13	17	12	18	62.5308	81
CG4994	FBgn0026409	Mpcp	5	2	15	3	7	0	0	5	2	2	10	12	6	2	7	12	13	11	15	17	436.751	39
CG4996	FBgn0034271	CG4996	0	0	25	0	0	0	0	0	0	3	0	0	0	0	0	0	0	0	0	2	8.7583	110
CG5000	FBgn0027948	msps	13	0	0	0	3	5	9	5	6	11	0	10	15	0	0	0	17	35	0	11	50.2365	227
CG5014	FBgn0029687	Vap-33-1	0	0	0	0	0	0	0	0	0	0	0	0	0	0	2	0	0	0	0	1	42.4834	29
CG5018	FBgn0036578	CG5018	0	0	0	0	0	0	0	2	3	0	0	0	0	0	0	0	0	0	0	2	10.9989	79
CG5020	FBgn0020503	CLIP-190	0	0	0	7	5	0	0	4	0	0	5	9	9	0	4	8	15	25	7	11	11.6288	189
CG5028	FBgn0039358	CG5028	0	0	0	0	0	0	0	0	0	0	0	0	0	0	0	0	0	0	11	1	33.103	44
CG5033	FBgn0028744	CG5033	3	0	2	0	0	0	3	0	0	2	2	2	3	0	0	0	0	6	4	9	32.6122	72
CG5064	FBgn0035947	Srp68	0	2	28	5	8	0	0	19	0	19	19	2	6	9	0	18	4	0	11	13	47.1291	69
CG5068	FBgn0035951	CG5068	0	0	0	0	0	0	0	0	0	0	0	0	0	0	0	0	0	0	2	1	31.5056	45
CG5077	FBgn0038786	CG5077	27	0	3	0	0	4	9	11	26	18	0	26	11	0	2	0	10	37	0	12	181.508	107
CG5092	FBgn0021796	Tor	4	0	0	0	9	3	0	0	21	8	0	8	3	0	27	0	11	13	0	10	19.368	281
CG5098	FBgn0034300	CG5098	0	0	0	0	0	0	0	0	0	0	0	0	0	0	0	0	5	3	0	2	7.06653	134
CG5112	FBgn0039341	CG5112	0	0	0	0	0	0	0	0	0	0	0	0	0	3	0	0	0	0	0	1	52.6838	58
CG5119	FBgn0003031	pAbp	0	0	0	0	0	0	0	7	0	0	7	0	0	0	0	0	0	0	8	3	483.779	70
CG5166	FBgn0041188	Atx2	0	0	0	0	0	2	2	0	0	0	0	4	0	0	0	0	0	7	0	4	49.1464	118
CG5168	FBgn0032246	CG5168	0	0	0	0	0	0	0	0	0	0	0	0	0	0	0	7	0	0	0	1	144.21	46
CG5170	FBgn0027835	Dp1	93	3	6	2	24	4	10	20	21	16	9	22	20	16	9	4	41	43	14	19	100.222	144
CG5183	FBgn0022268	KdelR	2	0	0	0	0	0	0	0	0	0	0	0	0	0	0	0	0	0	0	1	202.091	24
CG5205	FBgn0038344	CG5205	4	0	0	0	0	7	5	2	2	3	0	4	3	0	58	0	8	8	0	11	19.8147	249
CG5214	FBgn0037891	CG5214	0	0	0	0	0	0	0	0	0	0	9	0	0	0	9	3	0	0	20	4	74.2065	50
CG5215	FBgn0017453	Zn72D	0	0	2	0	0	3	8	0	2	0	2	2	2	7	0	0	2	2	0	10	43.3264	96
CG5247	FBgn0011774	Irbp	0	0	0	0	0	0	0	10	0	0	0	0	0	0	0	0	0	0	0	1	22.2779	73
CG5252	FBgn0037894	Ranbp9	0	0	2	6	0	0	0	0	0	0	0	0	5	0	0	3	0	2	7	6	38.33	114
CG5261	FBgn0031912	CG5261	2	3	20	0	0	0	0	0	0	8	23	5	4	6	0	11	3	5	20	12	44.0483	54
CG5270	FBgn0037897	CG5270	0	0	0	0	0	10	0	0	0	0	0	0	0	0	18	0	0	0	0	2	8.87628	254
CG5289	FBgn0015282	Rpt2	0	4	19	5	9	0	0	0	0	0	21	0	0	6	0	15	0	0	20	8	126.241	49
CG5330	FBgn0015268	Nap1	0	0	9	0	0	0	0	0	0	0	4	0	0	3	0	0	0	0	3	4	539.083	43
CG5336	FBgn0032409	Ced-12	0	0	4	3	3	4	3	0	4	3	0	2	2	0	0	2	4	2	10	13	19.0507	83
CG5337	FBgn0032249	CG5337	0	2	0	0	0	0	0	0	0	0	0	0	0	0	0	0	0	0	0	1	2.60066	81
CG5341	FBgn0034367	sec6	0	0	0	0	0	0	0	0	7	0	0	0	0	0	0	13	0	0	0	2	22.7954	87
CG5352	FBgn0010083	SmB	0	0	2	0	0	0	0	0	0	0	2	0	0	0	0	0	0	0	0	2	92.7779	21
CG5353	FBgn0027081	Aats-thr	8	0	4	0	2	7	7	9	16	16	0	4	0	0	0	0	6	8	5	12	174.675	79
CG5366	FBgn0027568	Cand1	15	5	7	5	19	7	8	5	35	29	8	31	12	0	4	7	8	28	10	18	33.6187	139
CG5371	FBgn0011703	RnrL	13	8	13	7	10	5	28	11	16	10	31	10	12	2	7	9	10	20	13	19	75.6409	92
CG5373	FBgn0015277	Pi3K59F	2	0	7	14	0	2	0	0	0	0	10	0	0	0	0	0	0	0	0	5	21.1439	108
CG5374	FBgn0003676	T-cp1	4	17	20	9	18	0	0	0	4	11	21	2	2	12	2	21	2	2	30	16	149.344	60
CG5378	FBgn0028688	Rpn7	0	0	2	0	0	0	0	0	0	0	7	0	0	0	3	2	0	0	22	5	94.4202	45
CG5394	FBgn0005674	Aats-glupro	23	12	37	14	39	6	13	52	22	33	39	65	60	3	13	51	91	113	56	19	58.286	189
CG5414	FBgn0036569	CG5414	0	0	3	0	0	0	0	0	0	0	0	3	5	0	0	0	2	3	0	5	4.55209	102
CG5429	FBgn0010709	Atg6	0	0	6	0	0	0	0	0	0	0	0	0	0	0	0	0	0	0	0	1	10.3884	49
CG5434	FBgn0038810	Srp72	7	18	56	14	12	4	12	52	35	34	44	3	4	20	7	17	12	3	20	19	32.1696	73
CG5436	FBgn0001230	Hsp68	0	0	0	0	0	0	0	0	0	4	0	0	0	0	0	0	0	0	0	1	6.21854	70
CG5451	FBgn0038666	Smu1	0	0	3	0	0	0	0	0	0	0	2	0	0	0	0	0	0	0	0	2	16.5372	57
CG5462	FBgn0261263	scrib	0	0	0	0	0	0	0	0	0	0	0	2	0	0	0	0	0	0	0	1	31.5008	190
CG5465	FBgn0034707	MED16	0	0	15	0	0	0	0	2	0	0	10	0	3	7	4	0	0	0	0	6	12.6759	90
CG5482	FBgn0034368	CG5482	0	0	2	0	0	0	0	0	0	0	4	0	0	0	0	0	0	0	0	2	50.086	45
CG5483	FBgn0038816	Lrrk	0	0	0	0	0	0	0	0	0	0	78	4	0	0	0	0	0	0	0	2	3.937	272
CG5502	FBgn0003279	RpL4	0	0	0	0	0	0	0	0	0	0	0	0	0	0	0	0	0	0	10	1	3785.73	45
CG5519	FBgn0261119	Prp19	0	2	5	0	0	0	0	0	0	0	0	0	0	0	0	0	0	0	2	3	64.0298	55
CG5520	FBgn0039562	Gp93	77	11	45	37	13	48	66	73	39	39	26	81	100	23	12	31	76	85	42	19	359.008	90
CG5521	FBgn0039466	CG5521	0	0	0	0	0	0	0	0	33	2	0	0	0	0	0	0	3	0	0	3	12.2962	216
CG5525	FBgn0032444	CG5525	0	11	15	6	3	0	0	0	0	0	14	0	0	2	0	10	0	0	24	8	261.81	57
CG5553	FBgn0259676	DNApol-alpha60	0	0	0	0	3	0	0	0	0	0	0	0	0	0	0	0	0	0	0	1	20.4048	61
CG5554	FBgn0034914	CG5554	0	0	0	0	0	0	0	0	0	0	0	0	0	0	0	0	0	0	3	1	136.196	36
CG5555	FBgn0038686	CG5555	0	0	0	0	11	0	0	0	0	0	0	0	0	0	0	0	0	0	0	1	14.6639	63
CG5562	FBgn0024234	gbb	0	0	0	0	0	0	0	0	0	0	0	0	0	0	0	0	0	0	2	1	108.592	52
CG5589	FBgn0036754	CG5589	0	0	2	0	0	0	0	0	0	0	0	0	0	0	0	0	0	0	0	1	9.80472	68
CG5602	FBgn0034922	CG5602	2	3	0	0	3	3	0	4	2	3	0	6	6	0	0	0	5	6	0	11	26.4828	85
CG5604	FBgn0032208	CG5604	0	0	0	2	0	0	0	0	0	0	0	0	0	0	4	0	0	0	0	2	56.1961	302
CG5608	FBgn0038058	CG5608	0	2	2	2	3	0	0	0	0	0	4	0	0	0	0	3	0	0	4	7	8.77338	78
CG5625	FBgn0034708	Vps35	2	4	31	5	83	0	6	0	5	0	9	0	0	2	5	5	0	2	6	13	38.2763	93
CG5642	FBgn0036258	CG5642	0	6	15	0	5	0	0	0	0	2	6	0	0	2	0	13	0	0	9	8	166.669	63
CG5651	FBgn0086706	pix	0	2	4	0	0	0	0	0	0	0	4	0	0	0	0	2	0	0	10	5	199.966	69
CG5670	FBgn0002921	Atpalpha	0	0	2	0	7	0	0	0	0	0	3	0	0	0	0	3	0	0	14	5	179.704	111
CG5675	FBgn0026313	X11L	0	0	0	0	2	0	0	0	0	0	0	0	0	0	0	0	0	0	0	1	26.9505	127
CG5682	FBgn0032480	Edem2	0	2	3	0	0	0	0	0	0	0	2	0	0	0	0	0	0	0	10	4	23.3242	91
CG5692	FBgn0040080	raps	0	0	0	0	0	0	0	0	0	0	2	0	0	0	0	0	0	0	0	1	34.3984	71
CG5723	FBgn0004449	Ten-m	8	5	2	2	18	2	11	0	7	9	4	7	8	3	7	84	11	16	0	17	4.94222	304
CG5726	FBgn0034313	CG5726	6	0	0	0	0	4	7	0	0	0	0	4	2	0	0	0	0	5	0	6	16.268	87
CG5728	FBgn0039182	CG5728	0	3	6	0	11	2	19	24	6	3	3	2	16	12	13	2	41	22	18	17	15.4694	160
CG5733	FBgn0034310	Nup75	0	10	4	5	3	0	2	4	0	4	3	0	0	0	0	3	0	0	11	10	28.7148	77
CG5776	FBgn0032450	CG5776	0	3	0	0	0	2	2	2	0	2	0	3	0	0	2	0	2	4	0	9	12.3705	89
CG5786	FBgn0010770	ppan	0	0	10	0	0	0	0	0	0	0	7	0	0	3	3	0	0	0	0	4	26.4092	53
CG5787	FBgn0032454	CG5787	0	0	0	0	0	3	3	4	2	0	0	2	4	0	0	0	7	3	0	8	47.8488	100
CG5794	FBgn0039214	CG5794	0	0	0	0	0	0	0	0	0	0	0	0	0	0	6	0	0	0	0	1	11.3612	417
CG5800	FBgn0030855	CG5800	12	0	45	0	0	2	30	0	4	0	25	7	6	17	0	8	3	21	0	12	26.4541	93
CG5809	FBgn0025678	CaBP1	0	0	0	0	0	0	0	0	0	0	3	0	0	0	0	0	0	0	0	1	372.828	47
CG5820	FBgn0013272	Gp150	0	2	0	5	5	0	0	0	0	2	0	2	0	0	0	2	0	2	2	8	191.967	118
CG5836	FBgn0025571	SF1	8	0	0	0	0	0	14	6	2	0	0	8	10	0	0	0	10	10	0	8	52.0269	87
CG5837	FBgn0011771	Hem	0	0	6	2	5	0	0	2	0	2	4	2	2	2	2	2	0	2	8	13	27.6203	129
CG5838	FBgn0015664	Dref	5	2	3	0	0	0	0	0	6	3	0	4	2	0	0	2	2	5	0	10	33.6284	81
CG5859	FBgn0025830	IntS8	0	0	0	0	3	0	3	0	0	0	0	0	0	0	0	0	0	7	0	3	8.72593	113
CG5870	FBgn0250788	beta-Spec	11	4	16	9	37	15	10	18	10	14	10	22	33	12	40	22	45	47	27	19	72.7297	266
CG5877	FBgn0030625	CG5877	0	0	0	0	0	0	2	0	0	0	0	0	2	4	0	0	2	0	0	4	4.81948	114
CG5887	FBgn0086687	desat1	0	0	0	0	0	0	0	0	0	0	0	0	0	0	4	0	0	0	0	1	306.967	43
CG5899	FBgn0032157	Etl1	2	0	0	0	0	0	0	0	0	0	2	3	0	0	0	0	0	7	0	4	23.2158	94
CG5931	FBgn0036548	CG5931	27	7	5	2	30	14	30	15	25	25	11	20	24	13	42	7	36	55	0	18	46.0818	245
CG5942	FBgn0000212	brm	19	5	18	2	15	3	12	16	6	6	17	25	19	15	24	7	45	38	17	19	33.0002	185
CG5949	FBgn0012066	DNApol-delta	3	0	4	2	5	0	4	2	2	4	8	3	6	0	0	3	5	9	2	15	15.9733	125
CG5965	FBgn0010328	woc	2	0	0	0	0	0	0	5	0	0	0	0	0	0	0	0	2	0	0	3	74.7948	187
CG6014	FBgn0261258	rgn	0	0	0	0	0	0	0	0	0	0	0	0	0	3	0	0	0	0	0	1	17.5734	97
CG6042	FBgn0038681	Cyp12a4	0	6	9	4	0	0	0	0	0	0	5	0	0	2	0	3	0	0	9	7	6.69625	62
CG6050	FBgn0024556	EfTuM	0	0	0	0	0	0	0	0	0	0	2	0	0	2	0	0	0	0	3	3	107.339	54
CG6057	FBgn0040283	SMC1	0	2	0	0	12	0	0	0	3	0	0	2	2	0	9	4	3	4	4	10	24.4006	143
CG6095	FBgn0260946	exo84	0	3	2	0	3	0	0	0	0	0	0	0	0	0	0	19	0	0	2	5	37.1826	77
CG6116	FBgn0032499	Uvrag	0	3	4	3	0	0	0	0	0	0	0	0	0	0	0	0	0	0	0	3	17.3526	81
CG6124	FBgn0243514	eater	0	0	0	2	9	0	0	0	0	0	0	2	0	0	8	3	0	3	0	6	34.3604	104
CG6133	FBgn0026079	Nsun2	0	0	0	0	0	0	0	0	0	0	0	0	0	0	0	0	0	2	0	1	29.5778	84
CG6143	FBgn0004401	Pep	12	0	54	9	11	10	44	11	14	15	26	12	16	39	15	13	13	16	20	18	187.348	78
CG6146	FBgn0004924	Top1	2	2	11	0	0	0	0	0	0	3	14	0	0	0	0	4	2	2	11	9	45.7149	112
CG6148	FBgn0016693	Past1	0	2	5	0	4	0	0	0	0	0	12	0	0	4	0	5	0	0	7	7	273.204	62
CG6155	FBgn0014877	Roe1	0	0	0	0	0	0	0	0	0	0	0	2	0	0	0	0	0	0	2	2	33.9929	24
CG6159	FBgn0027103	sec10	0	0	2	0	0	0	0	0	0	0	0	0	0	0	0	13	0	0	3	3	7.58627	82
CG6174	FBgn0011745	Arp1	0	0	0	0	0	0	0	0	0	0	0	0	0	0	0	0	0	0	6	1	109.12	43
CG6177	FBgn0026634	ldlCp	0	13	5	0	4	0	0	2	4	3	0	0	0	0	0	12	0	0	3	8	10.9559	81
CG6181	FBgn0032340	Ge-1	2	3	0	0	3	0	2	4	0	0	2	0	2	0	0	0	9	7	6	10	32.2613	149
CG6189	FBgn0001341	l(1)1Bi	10	3	8	2	5	6	27	16	10	10	6	10	19	4	9	2	13	17	5	19	7.71546	128
CG6199	FBgn0036147	Plod	6	0	0	0	0	19	2	0	0	0	0	3	4	0	0	0	0	5	0	6	34.7352	83
CG6203	FBgn0028734	Fmr1	2	0	0	0	0	10	6	2	3	2	0	3	4	0	0	0	4	5	0	10	45.9962	76
CG6214	FBgn0032456	MRP	0	0	0	0	0	0	0	0	0	0	0	0	0	0	0	0	0	9	0	1	96.7476	173
CG6223	FBgn0008635	betaCop	37	18	42	27	22	22	25	31	29	41	37	43	40	28	21	37	38	50	66	19	135.455	107
CG6226	FBgn0013269	FK506-bp1	0	0	0	0	2	0	0	0	0	0	0	0	0	0	2	0	0	0	5	3	163.751	39
CG6227	FBgn0030631	CG6227	0	0	0	0	0	0	0	0	3	0	0	0	0	0	0	0	0	10	0	2	24.147	136
CG6235	FBgn0004889	tws	0	0	0	0	0	0	0	0	0	0	0	0	0	0	0	0	0	0	2	1	23.9451	57
CG6236	FBgn0038318	CG6236	0	0	2	2	0	0	0	0	0	0	0	0	0	0	0	0	0	0	0	2	81.8784	78
CG6241	FBgn0037792	CG6241	3	0	10	0	0	0	7	0	3	0	4	5	4	0	0	0	2	5	0	9	15.4503	102
CG6297	FBgn0020412	JIL-1	0	0	0	0	0	0	2	0	2	0	0	0	2	0	0	0	4	0	0	4	13.3163	137
CG6303	FBgn0037808	Bruce	0	0	0	0	3	0	0	0	0	0	2	0	0	0	2	0	0	0	0	3	25.2674	539
CG6339	FBgn0034728	rad50	0	7	4	6	19	0	5	12	3	7	13	12	5	5	16	14	24	23	30	17	25.5397	152
CG6342	FBgn0024957	Irp-1B	0	0	0	3	0	0	0	0	0	0	0	0	0	0	0	0	0	0	0	1	36.5767	99
CG6349	FBgn0259113	DNApol-alpha180	0	2	0	0	29	0	2	5	2	4	0	12	11	0	0	2	18	23	0	11	20.0284	170
CG6370	FBgn0034277	OstDelta	4	0	6	0	0	0	0	0	6	10	3	2	0	0	0	0	0	0	3	7	155.211	69
CG6375	FBgn0025140	pit	4	0	5	0	0	8	12	8	4	3	0	5	7	5	3	2	8	8	2	15	32.2933	77
CG6382	FBgn0020443	Elf	2	0	0	0	0	0	0	0	3	2	0	6	0	0	0	0	0	4	0	5	78.0158	66
CG6384	FBgn0000283	Cp190	6	0	0	0	0	0	0	0	5	4	0	5	5	0	0	0	14	16	0	7	41.8033	122
CG6386	FBgn0027889	ball	0	0	2	0	0	0	0	11	0	3	0	0	0	0	0	0	0	0	2	4	44.535	66
CG6392	FBgn0040232	cmet	0	2	0	0	0	0	0	0	0	0	0	0	0	0	0	0	0	0	0	1	12.4087	231
CG6394	FBgn0030930	GalNAc-T2	0	0	0	0	0	0	0	0	0	3	0	0	0	0	0	0	0	0	0	1	37.5123	68
CG6406	FBgn0034269	CG6406	0	0	0	0	0	0	0	0	14	11	11	0	0	0	0	4	0	0	0	4	20.029	60
CG6413	FBgn0039183	Dis3	0	0	0	0	0	2	2	2	0	0	0	0	7	0	0	0	7	4	8	7	23.7005	112
CG6450	FBgn0029688	lva	27	0	2	8	0	39	12	37	8	15	0	63	66	5	0	2	62	86	4	15	23.9245	316
CG6453	FBgn0032643	CG6453	9	0	0	0	0	8	5	5	11	0	0	6	7	0	0	0	12	7	0	9	171.142	62
CG6454	FBgn0039187	CG6454	0	0	0	0	0	0	0	0	0	0	0	0	0	0	0	0	0	5	0	1	19.5274	172
CG6455	FBgn0019960	CG6455	0	0	0	0	0	0	0	0	0	0	0	0	0	2	0	0	0	0	0	1	51.7477	82
CG6476	FBgn0003600	Su(var)3-9	0	0	0	0	0	0	0	0	0	0	13	0	0	0	0	0	0	0	20	2	143.895	51
CG6488	FBgn0032361	CG6488	0	2	0	0	0	0	0	0	0	0	0	0	0	0	0	0	0	0	0	1	12.4479	65
CG6493	FBgn0034246	Dcr-2	6	0	0	0	10	2	9	0	0	3	2	2	6	0	3	0	7	10	3	12	25.2733	198
CG6501	FBgn0034243	Ns2	0	0	6	0	0	0	0	2	0	0	3	0	0	0	0	0	0	0	2	4	47.4393	77
CG6512	FBgn0036702	CG6512	4	3	6	0	0	0	4	5	7	3	9	6	4	0	0	4	6	4	3	14	87.7129	90
CG6535	FBgn0045035	tefu	0	0	0	0	10	0	2	0	0	3	0	2	0	0	0	0	0	8	0	5	12.0733	318
CG6542	FBgn0027506	EDTP	0	0	0	0	0	0	0	0	0	7	0	0	0	0	0	0	0	0	0	1	11.4684	83
CG6546	FBgn0025716	Bap55	0	0	8	0	0	0	0	0	0	0	7	0	0	2	0	2	0	0	5	5	51.2746	47
CG6547	FBgn0261380	mRpL37	0	0	0	0	0	0	0	0	0	0	0	0	0	0	0	0	0	0	6	1	19.8101	69
CG6549	FBgn0024689	fws	0	2	0	0	2	0	0	0	0	0	0	0	0	0	0	0	0	0	0	2	24.3073	85
CG6562	FBgn0034691	synj	0	0	28	0	0	0	0	0	0	0	0	0	0	0	0	0	0	4	0	2	30.8023	135
CG6603	FBgn0026418	Hsc70Cb	14	5	17	47	21	16	36	13	13	12	23	27	26	15	31	25	20	43	42	19	183.344	89
CG6605	FBgn0000183	BicD	0	42	0	0	37	0	0	0	0	0	12	0	0	0	0	43	0	87	0	5	35.7163	89
CG6606	FBgn0027335	Rip11	2	0	0	0	0	0	19	0	27	0	0	0	0	0	0	0	0	0	0	3	187.081	92
CG6613	FBgn0034694	CG6613	0	0	0	0	0	16	0	0	0	0	0	0	0	0	0	0	0	0	0	1	15.3393	81
CG6623	FBgn0038303	SIDL	2	0	0	0	122	0	0	0	0	0	0	0	0	0	0	0	0	0	0	2	13.0283	131
CG6630	FBgn0260486	Ziz	0	0	0	0	5	0	0	0	0	0	0	0	0	0	0	0	0	3	0	2	14.1537	228
CG6643	FBgn0039208	Esyt2	16	4	11	4	0	4	13	11	17	19	14	25	13	4	7	8	11	23	7	18	101.798	91
CG6650	FBgn0036402	CG6650	0	3	4	0	0	0	0	0	0	0	3	0	0	0	0	0	0	0	2	4	37.76	56
CG6668	FBgn0039213	atl	0	0	0	0	0	0	0	0	0	0	4	0	0	0	0	0	0	0	4	2	44.0578	61
CG6671	FBgn0026611	AGO1	0	0	0	0	0	0	0	0	0	0	0	0	0	5	0	0	0	0	0	1	36.6092	110
CG6692	FBgn0013770	Cp1	0	0	0	0	0	0	0	0	0	0	0	0	0	0	0	0	0	0	3	1	1989.42	38
CG6699	FBgn0025724	beta'Cop	59	20	53	30	54	30	49	38	45	60	38	76	62	41	47	41	70	85	60	19	113.106	103
CG6711	FBgn0011836	Taf2	0	0	0	0	6	0	3	0	2	0	0	0	0	0	0	0	0	5	0	4	10.6985	140
CG6718	FBgn0036053	iPLA2-VIA	0	0	0	0	0	0	0	0	0	0	0	0	3	0	2	0	0	3	0	3	68.8602	97
CG6721	FBgn0004390	RasGAP1	0	0	3	0	0	0	0	0	0	0	0	0	0	2	0	0	0	0	0	2	17.1882	132
CG6724	FBgn0032298	CG6724	0	0	0	0	0	0	0	0	0	0	4	0	0	0	0	0	0	0	4	2	49.6136	47
CG6734	FBgn0032395	CG6734	0	3	0	0	0	0	0	0	0	0	0	0	0	0	0	0	0	0	0	1	5.71673	218
CG6742	FBgn0039056	CenB1A	0	0	0	2	23	0	0	0	0	0	0	0	0	0	0	0	0	0	0	2	40.5754	94
CG6743	FBgn0027868	Nup107	13	2	3	5	2	5	17	5	12	19	3	15	2	0	0	6	7	20	5	17	66.6247	97
CG6745	FBgn0035901	CG6745	0	0	0	0	0	0	3	3	0	0	5	0	0	4	0	0	0	0	0	4	8.73229	83
CG6756	FBgn0032397	Tom70	0	4	8	0	7	0	0	0	0	0	7	0	0	2	0	7	0	0	0	6	27.4052	66
CG6757	FBgn0040475	SH3PX1	0	0	4	0	0	0	0	0	0	0	3	0	0	0	0	0	0	0	4	3	72.6317	63
CG6768	FBgn0020756	DNApol-epsilon	0	0	0	0	0	0	0	0	0	0	0	0	0	0	0	0	0	2	0	1	21.9749	257
CG6773	FBgn0024509	Sec13	0	0	0	0	0	0	0	0	0	0	2	0	0	0	0	0	0	0	3	2	153.625	40
CG6778	FBgn0027088	Aats-gly	0	0	0	0	0	0	6	4	3	3	0	0	0	0	0	0	0	3	0	5	83.0211	76
CG6779	FBgn0002622	RpS3	0	0	0	0	0	0	0	0	0	0	0	0	0	0	0	0	3	0	5	2	4464.83	27
CG6811	FBgn0036257	RhoGAP68F	0	4	2	0	0	0	0	0	0	0	0	0	0	0	0	0	0	0	0	2	30.753	55
CG6815	FBgn0040237	bor	0	3	10	0	0	0	0	3	0	0	13	0	0	0	0	5	0	0	6	6	76.2017	68
CG6819	FBgn0026207	mbo	0	0	3	0	0	3	0	0	0	0	2	2	2	0	0	3	0	3	3	8	17.6943	79
CG6822	FBgn0035909	ergic53	0	0	4	0	0	0	0	0	0	0	5	0	0	0	0	0	0	0	3	3	107.76	58
CG6831	FBgn0260442	rhea	9	0	0	0	15	17	4	4	61	7	0	3	10	0	9	0	11	12	0	12	27.621	307
CG6841	FBgn0036828	CG6841	2	0	0	0	0	0	5	2	0	0	0	2	3	0	0	0	3	0	0	6	15.9521	105
CG6842	FBgn0027605	Vps4	0	0	2	0	0	0	0	0	0	0	0	0	0	0	0	0	0	0	0	1	128.065	50
CG6850	FBgn0014075	Ugt	41	12	32	30	87	23	62	33	36	52	20	39	82	8	52	18	77	84	24	19	30.4913	174
CG6854	FBgn0036478	CG6854	0	0	0	0	0	0	0	0	9	2	0	0	0	0	0	0	0	0	0	2	43.9984	69
CG6871	FBgn0000261	Cat	0	2	3	0	0	0	0	0	0	0	8	0	0	0	0	5	0	0	6	5	82.9751	57
CG6904	FBgn0038293	CG6904	0	4	6	4	14	0	9	0	5	8	0	0	0	0	59	2	0	0	0	9	89.3609	79
CG6905	FBgn0035136	CG6905	0	0	0	0	0	0	0	0	0	0	0	4	2	0	0	0	3	0	0	3	34.4949	93
CG6920	FBgn0002906	Blm	3	0	0	0	0	0	3	0	2	2	0	8	0	0	0	0	9	5	0	7	7.08745	166
CG6939	FBgn0025802	Sbf	0	0	0	0	0	0	0	0	0	0	0	0	0	0	0	0	152	7	0	2	10.8773	223
CG6944	FBgn0002525	Lam	0	0	0	0	0	0	0	0	0	2	0	0	0	0	0	0	0	0	5	2	106.473	71
CG6958	FBgn0039004	Nup133	12	0	0	7	7	2	12	0	7	21	0	12	0	0	0	5	3	19	5	12	15.1466	135
CG6988	FBgn0014002	Pdi	6	0	8	0	3	11	2	8	0	2	4	6	8	0	0	0	7	7	14	13	446.187	56
CG7003	FBgn0036486	Msh6	0	0	0	0	4	0	0	0	0	0	4	2	0	0	0	2	0	3	2	6	15.578	133
CG7008	FBgn0035121	Tudor-SN	0	0	0	0	11	4	2	0	0	0	0	0	0	0	0	0	0	5	12	5	142.978	103
CG7020	FBgn0024806	DIP2	0	0	0	0	0	0	0	0	3	0	0	0	0	0	0	0	0	5	0	2	10.5483	194
CG7028	FBgn0027587	CG7028	0	0	0	0	0	0	0	0	0	0	0	0	0	0	0	0	2	0	0	1	20.1808	104
CG7033	FBgn0030086	CG7033	0	14	16	10	12	0	0	0	0	0	15	0	0	8	0	17	0	0	38	8	288.803	58
CG7034	FBgn0038856	sec15	0	2	0	0	2	0	0	0	4	2	0	0	0	0	0	15	0	2	0	6	13.7129	89
CG7035	FBgn0022942	Cbp80	3	2	0	2	4	3	9	5	4	3	0	4	2	0	4	0	6	33	0	14	31.2301	93
CG7052	FBgn0041182	Tep2	4	0	0	0	0	0	5	0	3	2	0	6	8	0	0	9	2	8	0	9	31.3425	158
CG7057	FBgn0024832	AP-50	0	0	0	0	0	0	0	0	0	0	6	0	0	2	0	0	0	0	0	2	51.896	50
CG7061	FBgn0027505	Rab3-GAP	0	3	0	45	0	0	0	0	0	0	11	0	0	0	0	0	0	3	0	4	8.02286	151
CG7065	FBgn0030091	CG7065	0	0	0	0	0	0	0	0	4	2	0	3	3	0	0	0	2	4	0	6	16.1249	137
CG7070	FBgn0003178	PyK	24	51	86	14	28	3	2	2	18	28	82	17	15	26	15	72	15	17	45	19	250.551	55
CG7074	FBgn0031399	mio	0	0	0	0	0	2	3	0	0	0	0	2	0	0	0	0	0	0	0	3	20.7493	99
CG7097	FBgn0034421	hppy	0	0	0	0	0	0	0	0	0	0	0	0	0	0	0	14	0	0	0	1	20.044	105
CG7099	FBgn0032517	CG7099	0	0	0	0	0	0	0	0	0	0	0	0	0	2	0	0	2	0	0	2	6.08749	220
CG7111	FBgn0020618	Rack1	0	0	0	0	0	0	0	0	0	5	0	0	2	0	0	0	2	0	3	4	2392.16	36
CG7112	FBgn0035879	GAPcenA	0	0	0	0	0	0	0	0	3	0	0	0	0	0	0	6	0	0	0	2	27.0291	113
CG7123	FBgn0002527	LanB1	16	6	24	3	13	7	11	19	11	12	11	25	28	21	42	23	50	37	5	19	442.541	198
CG7127	FBgn0035892	exo70	0	0	0	0	2	0	0	0	4	0	0	0	0	0	0	9	0	0	0	3	14.9539	80
CG7144	FBgn0025687	LKR	24	14	25	8	9	6	11	21	12	13	18	30	27	7	12	22	24	35	36	19	142.588	103
CG7146	FBgn0038593	CG7146	0	46	0	0	0	2	0	0	0	0	0	0	0	0	0	0	0	0	0	2	13.7143	100
CG7154	FBgn0031947	CG7154	0	0	0	0	0	0	0	2	0	0	0	2	0	0	0	0	0	3	0	3	24.6553	96
CG7158	FBgn0037116	CG7158	0	0	0	0	5	0	0	0	0	0	0	0	0	0	0	64	0	0	0	2	11.3968	166
CG7162	FBgn0037109	MED1	0	2	19	0	0	0	0	0	4	0	7	0	0	6	3	3	0	2	0	8	16.4374	150
CG7177	FBgn0037098	Wnk	0	0	0	0	0	0	0	0	2	0	0	0	0	0	0	0	0	0	0	1	7.62152	266
CG7185	FBgn0035872	CG7185	5	0	0	0	0	0	9	0	9	0	0	0	0	0	0	0	0	5	0	4	85.647	71
CG7238	FBgn0024191	sip1	0	0	0	0	0	0	0	0	0	0	0	0	0	0	0	0	2	0	0	1	8.85144	95
CG7246	FBgn0030081	CG7246	0	4	0	0	0	0	0	0	0	0	0	0	0	0	0	0	0	0	0	1	11.9031	70
CG7254	FBgn0004507	GlyP	3	0	0	0	0	0	3	0	0	3	0	8	5	0	0	0	3	4	0	7	24.2475	97
CG7261	FBgn0027509	CG7261	11	4	8	6	22	4	7	8	12	18	10	15	14	0	10	6	10	16	14	18	32.9312	135
CG7269	FBgn0014189	Hel25E	0	0	0	0	0	0	0	0	0	0	6	0	0	0	0	0	0	0	2	2	180.383	49
CG7292	FBgn0038269	Rrp6	0	0	0	0	0	0	6	0	0	0	0	2	4	0	0	0	4	6	0	5	11.5492	103
CG7324	FBgn0037074	CG7324	4	0	0	0	6	2	0	2	5	6	0	7	0	0	0	127	6	27	0	10	40.9908	147
CG7338	FBgn0037073	CG7338	0	0	2	0	0	0	0	0	0	0	0	0	0	0	0	0	0	0	2	2	26.5846	94
CG7340	FBgn0040493	grsm	0	0	0	0	0	0	0	0	0	0	0	0	0	0	0	0	0	0	9	1	110.991	60
CG7358	FBgn0030974	CG7358	0	0	0	0	0	0	0	0	0	0	0	0	2	0	0	0	0	0	0	1	30.5846	129
CG7371	FBgn0031710	CG7371	0	0	30	0	0	0	0	0	0	9	0	0	0	0	0	3	0	0	0	3	11.0926	77
CG7392	FBgn0044323	Cka	0	0	0	0	0	0	0	0	0	0	0	2	2	0	0	0	0	0	0	2	69.6012	78
CG7398	FBgn0024921	Trn	3	0	0	0	0	0	8	0	2	2	0	3	3	0	0	0	2	3	0	8	15.6388	102
CG7400	FBgn0021953	Fatp	0	0	7	0	0	0	0	0	0	0	7	0	0	2	0	9	0	0	9	5	39.8403	70
CG7430	FBgn0036762	CG7430	3	0	0	0	0	0	0	3	0	7	2	3	6	2	0	2	4	3	0	10	142.05	53
CG7434	FBgn0015288	RpL22	0	0	0	0	0	0	0	0	0	0	0	0	2	0	2	2	0	0	2	4	956.671	31
CG7436	FBgn0020392	Nmt	0	0	4	0	6	0	0	0	0	0	0	0	0	0	0	0	0	0	9	3	35.673	54
CG7438	FBgn0086347	Myo31DF	3	2	5	0	0	7	3	3	2	4	13	4	3	9	2	0	3	2	5	16	78.2423	117
CG7439	FBgn0087035	AGO2	0	0	17	0	0	7	8	2	6	3	7	4	3	16	2	0	4	8	5	14	162.146	137
CG7456	FBgn0032258	CG7456	4	5	0	0	0	0	0	0	0	0	0	3	0	0	0	13	0	6	0	5	31.6378	88
CG7461	FBgn0034432	CG7461	0	5	17	2	11	0	0	0	0	0	13	0	0	12	0	11	0	0	7	8	55.9365	71
CG7467	FBgn0003013	osa	4	0	0	0	0	0	5	5	2	4	0	0	2	2	0	0	8	7	3	10	49.0909	284
CG7471	FBgn0015805	Rpd3	0	0	9	0	0	0	0	2	0	2	7	0	0	3	0	2	0	0	11	7	64.7125	58
CG7507	FBgn0010349	Dhc64C	0	3	7	0	18	0	0	0	3	2	3	0	0	0	33	4	0	0	8	9	32.5033	530
CG7518	FBgn0038108	CG7518	4	0	0	0	0	0	8	0	3	0	0	0	0	0	0	0	6	4	0	5	56.2533	257
CG7528	FBgn0029113	Uba2	0	0	0	0	0	0	9	2	0	3	0	2	5	0	0	0	5	3	0	7	80.0251	78
CG7538	FBgn0014861	Mcm2	2	0	0	0	6	0	2	0	0	5	0	5	2	0	0	3	3	8	6	10	46.4214	100
CG7546	FBgn0035793	CG7546	2	0	0	0	2	0	6	0	11	11	0	11	8	0	0	0	16	54	0	9	37.3932	124
CG7558	FBgn0011744	Arp66B	0	0	0	0	0	0	0	0	0	0	0	0	0	0	0	0	0	0	3	1	101.854	47
CG7578	FBgn0028538	Sec71	3	0	0	0	69	0	2	0	2	4	0	4	2	0	0	9	5	30	0	10	19.8009	188
CG7583	FBgn0020496	CtBP	0	0	2	0	5	0	0	0	0	0	2	0	0	0	0	2	0	0	2	5	46.9674	42
CG7595	FBgn0000317	ck	0	0	0	0	0	7	2	0	0	0	0	0	0	0	3	0	0	0	0	3	9.24801	250
CG7600	FBgn0064766	CG7600	3	0	0	0	0	0	0	0	0	0	0	0	0	0	0	0	0	0	0	1	34.2966	104
CG7611	FBgn0037094	CG7611	0	2	7	0	0	0	0	3	0	0	6	0	0	0	0	4	0	0	12	6	31.117	70
CG7619	FBgn0015283	Rpn10	0	6	9	5	6	0	0	0	0	0	10	0	0	2	0	7	0	0	5	8	59.3149	43
CG7626	FBgn0040273	Spt5	0	0	0	0	0	0	3	0	0	0	0	3	3	0	0	0	0	8	0	4	36.9649	119
CG7717	FBgn0024329	Mekk1	0	0	0	0	0	0	0	0	0	0	0	0	0	0	0	0	0	2	0	1	43.1905	182
CG7728	FBgn0036686	CG7728	0	0	0	0	0	0	0	0	0	0	0	0	0	0	0	0	8	7	0	2	31.983	133
CG7752	FBgn0259785	pzg	0	0	0	0	0	0	3	10	3	4	0	17	9	0	0	0	26	28	0	8	38.5673	105
CG7762	FBgn0028695	Rpn1	67	34	76	37	36	28	66	55	49	72	58	74	67	35	38	53	65	82	64	19	71.8063	102
CG7764	FBgn0261109	mrn	0	0	0	0	0	0	0	0	0	0	2	0	0	0	0	0	0	0	0	1	18.933	57
CG7765	FBgn0001308	Khc	0	17	7	39	46	0	0	0	13	3	9	0	0	6	4	21	0	4	50	12	74.1632	110
CG7766	FBgn0030087	CG7766	0	5	3	0	0	0	2	0	3	9	0	0	0	0	0	0	0	3	0	6	35.6697	141
CG7769	FBgn0260962	pic	5	0	12	9	23	5	13	7	4	13	13	9	23	13	10	11	19	18	26	18	65.8551	126
CG7800	FBgn0037552	CG7800	0	2	2	2	0	0	0	0	0	3	0	0	0	0	0	2	0	0	0	5	59.963	60
CG7808	FBgn0039713	RpS8	0	0	2	0	0	0	0	0	0	0	0	0	2	0	0	3	5	0	0	4	9193.82	24
CG7831	FBgn0002924	ncd	12	4	19	2	6	9	12	4	20	13	14	11	4	7	0	7	5	18	9	18	138.11	77
CG7839	FBgn0036124	CG7839	10	0	0	0	0	0	42	6	14	7	0	14	12	4	0	0	32	34	0	10	12.1141	132
CG7843	FBgn0033062	Ars2	0	0	0	2	0	0	0	4	0	0	0	9	0	0	2	0	0	5	0	5	35.7648	107
CG7846	FBgn0030877	Arp8	0	0	0	0	0	0	0	0	0	2	0	0	0	0	0	0	0	0	0	1	32.8827	68
CG7852	FBgn0035229	CG7852	0	0	0	0	0	0	0	0	0	0	0	0	0	0	0	6	0	0	0	1	16.5686	163
CG7873	FBgn0004603	Src42A	0	0	0	0	0	0	0	0	0	0	0	0	0	5	0	0	0	0	0	1	29.7215	59
CG7878	FBgn0037549	CG7878	0	0	2	0	0	0	0	0	0	0	0	0	0	0	0	0	0	0	0	1	60.5337	79
CG7897	FBgn0033039	Gp210	7	0	0	0	3	0	2	7	0	4	0	6	5	0	38	0	17	14	0	10	39.9657	210
CG7920	FBgn0039737	CG7920	0	0	0	0	0	0	0	0	0	0	0	0	0	0	0	0	0	0	6	1	161.844	52
CG7935	FBgn0026252	msk	4	0	0	0	15	0	3	2	4	5	0	3	4	0	2	0	2	5	0	11	146.351	119
CG7956	FBgn0038890	CG7956	0	0	0	32	21	0	0	0	0	174	0	0	0	0	0	13	0	2	0	5	31.8459	126
CG7957	FBgn0038578	MED17	0	3	22	0	0	0	0	0	3	2	13	0	0	8	3	8	0	0	3	9	20.5639	72
CG7961	FBgn0025725	alphaCop	51	17	49	39	77	30	45	79	44	73	51	119	79	46	61	56	116	149	83	19	127.48	139
CG7977	FBgn0026372	RpL23A	0	0	0	0	0	0	0	0	0	0	0	0	0	0	0	0	0	0	2	1	6422.72	29
CG7987	FBgn0038244	CG7987	0	0	0	0	0	0	2	0	0	0	0	0	0	0	0	0	0	0	0	1	36.6178	142
CG7999	FBgn0035851	MED24	0	0	10	0	0	0	0	0	0	0	9	0	0	8	8	4	0	3	2	7	15.6227	112
CG8014	FBgn0015477	Rme-8	18	3	12	2	20	55	16	31	45	14	8	23	49	0	16	6	48	42	14	18	24.8361	273
CG8036	FBgn0037607	CG8036	4	11	5	4	8	0	0	4	5	12	11	0	3	0	0	16	0	0	31	12	168.378	68
CG8042	FBgn0027554	CG8042	0	0	0	0	0	0	0	0	0	0	0	0	0	0	0	0	2	0	0	1	35.7893	71
CG8073	FBgn0033377	Pmm45A	0	0	0	0	0	0	0	0	4	10	0	0	0	0	0	0	0	0	5	3	55.624	70
CG8092	FBgn0033998	row	5	0	3	0	0	0	6	7	8	7	0	10	14	2	0	0	24	28	0	11	29.446	144
CG8103	FBgn0013591	Mi-2	11	2	3	0	9	6	9	8	12	3	0	4	7	3	4	0	9	13	0	15	60.1937	224
CG8107	FBgn0025866	CalpB	0	5	0	2	4	3	40	2	5	0	0	0	0	0	2	0	0	3	0	9	20.8225	104
CG8108	FBgn0027567	CG8108	0	0	6	2	4	0	0	0	0	3	7	0	0	15	0	2	2	0	3	9	61.4169	103
CG8110	FBgn0024187	syd	0	2	0	0	2	12	0	0	0	0	0	0	0	0	0	0	0	6	0	4	14.5318	137
CG8153	FBgn0004698	mus210	4	0	0	0	0	3	0	7	4	8	0	5	5	0	0	0	7	6	2	10	37.3109	144
CG8156	FBgn0013750	Arf51F	0	0	0	0	0	0	0	0	0	0	0	0	0	2	0	0	0	0	0	1	75.5405	20
CG8174	FBgn0026370	SRPK	18	0	25	0	0	3	31	15	6	0	15	22	16	14	0	0	18	19	0	12	29.8956	85
CG8176	FBgn0037702	CG8176	0	0	0	0	0	0	0	0	2	0	0	0	0	0	0	0	0	0	0	1	57.5575	119
CG8183	FBgn0019968	Khc-73	0	0	0	61	0	0	0	0	0	0	0	0	0	0	0	0	0	4	0	2	15.5189	215
CG8184	FBgn0030674	CG8184	0	0	2	0	2	0	0	0	0	0	0	0	0	0	6	0	0	0	0	3	31.7103	557
CG8201	FBgn0260934	par-1	0	0	0	0	2	0	5	0	4	0	0	8	19	0	0	0	3	5	0	7	67.2313	108
CG8207	FBgn0034035	CG8207	0	0	0	0	0	0	0	0	0	0	0	0	0	0	0	0	0	0	4	1	20.2674	48
CG8211	FBgn0030858	IntS2	0	0	0	0	0	0	0	0	0	0	0	0	3	0	0	0	0	5	3	3	25.8598	125
CG8222	FBgn0032006	Pvr	11	3	9	8	24	4	9	4	14	12	11	6	5	2	8	5	21	23	16	19	148.619	170
CG8228	FBgn0261049	Vps45	0	0	0	41	0	0	0	0	0	0	0	0	0	0	0	0	0	0	0	1	7.93188	65
CG8231	FBgn0027329	Tcp-1zeta	0	12	14	4	14	0	0	3	0	7	15	0	0	3	0	17	0	0	20	10	277.588	58
CG8232	FBgn0033352	CG8232	0	0	0	0	0	0	0	0	0	0	0	0	2	0	0	0	0	0	0	1	31.1305	139
CG8233	FBgn0033897	Rcd1	0	0	3	0	0	0	0	0	0	0	2	0	0	0	0	0	0	2	2	4	27.0132	114
CG8241	FBgn0086895	pea	0	0	0	0	0	0	6	4	2	2	0	5	0	0	0	0	9	18	0	7	13.2542	142
CG8251	FBgn0003074	Pgi	0	0	2	0	0	0	0	0	0	0	0	0	0	0	0	2	0	0	6	3	58.6647	62
CG8256	FBgn0022160	Gpo-1	0	2	7	0	2	0	0	0	0	0	2	0	0	0	0	0	0	0	3	5	54.4069	80
CG8258	FBgn0033342	CG8258	0	5	21	3	10	0	0	0	0	0	18	0	0	7	0	16	0	0	24	8	264.179	59
CG8266	FBgn0033339	sec31	0	0	17	6	19	2	3	9	10	8	17	6	3	2	6	13	5	22	26	17	73.3516	136
CG8270	FBgn0035703	CG8270	0	0	0	24	0	0	0	0	0	0	0	0	0	0	0	0	0	0	0	1	5.64132	71
CG8274	FBgn0013756	Mtor	11	39	25	30	67	0	4	38	19	15	42	9	7	24	56	52	16	26	41	18	37.2309	262
CG8280	FBgn0000556	Ef1alpha48D	50	29	35	18	40	12	7	10	35	38	53	35	22	18	21	38	20	30	51	19	5743.79	50
CG8286	FBgn0037718	P58IPK	0	6	3	0	0	0	0	0	0	0	0	0	0	0	0	0	0	0	0	2	87.1112	57
CG8306	FBgn0034142	CG8306	0	0	0	0	0	0	0	0	0	0	0	0	0	0	0	0	0	0	3	1	26.9717	58
CG8309	FBgn0033902	Tango7	0	0	0	0	0	0	0	0	0	0	0	0	0	0	0	0	0	0	7	1	292.78	44
CG8322	FBgn0020236	ATPCL	5	4	4	5	34	0	5	0	7	10	5	7	4	2	4	15	2	6	34	17	123.635	120
CG8325	FBgn0021847	l(2)k14710	4	0	5	0	0	2	8	2	27	27	57	52	6	0	5	60	2	20	0	14	14.5563	95
CG8344	FBgn0004463	RpIII128	0	0	0	0	0	0	6	2	2	3	0	0	3	0	0	0	6	0	3	7	19.7275	129
CG8351	FBgn0037632	Tcp-1eta	0	9	23	4	11	0	0	0	0	0	19	0	0	4	0	18	0	0	30	8	276.653	59
CG8355	FBgn0003425	sli	3	0	10	0	3	0	4	0	2	0	5	9	7	25	29	4	11	20	0	13	35.4516	169
CG8414	FBgn0034073	CG8414	0	0	2	0	0	0	0	0	0	0	0	0	0	0	0	0	0	2	0	2	7.18328	111
CG8415	FBgn0033912	RpS23	0	0	0	0	0	0	0	0	0	0	0	0	2	0	0	0	0	0	0	1	5167.78	16
CG8430	FBgn0001124	Got1	0	0	0	0	0	0	0	0	0	0	0	0	0	0	0	0	0	0	3	1	52.9379	49
CG8432	FBgn0026378	Rep	0	2	40	12	6	0	0	0	0	0	101	0	0	49	4	19	2	0	0	9	18.5939	57
CG8439	FBgn0010621	Cct5	0	6	17	2	11	0	0	0	0	0	17	0	0	3	0	18	0	0	30	8	495.887	56
CG8443	FBgn0034087	clu	0	0	18	2	11	0	2	0	2	5	8	0	0	16	7	6	3	3	5	13	28.03	161
CG8445	FBgn0034088	CG8445	0	0	2	0	0	0	0	0	0	0	2	0	0	0	0	0	0	0	0	2	9.45159	52
CG8449	FBgn0038129	CG8449	0	0	0	0	4	0	0	0	0	0	48	0	0	0	0	0	0	0	0	2	12.6044	74
CG8454	FBgn0261241	Vps16A	0	23	0	72	0	0	0	0	0	0	0	0	0	0	0	0	0	0	0	2	34.0284	96
CG8470	FBgn0030692	mRpS30	0	0	0	0	0	0	0	0	0	0	3	0	0	0	0	2	0	0	10	3	36.9497	65
CG8475	FBgn0031995	CG8475	0	0	0	2	8	0	0	2	0	0	0	0	0	0	12	2	0	0	5	6	25.6986	125
CG8479	FBgn0261276	opa1-like	5	4	0	0	6	0	0	0	4	0	0	0	0	0	0	0	0	2	2	6	64.3183	112
CG8487	FBgn0033714	garz	6	44	0	0	117	0	2	0	7	6	0	9	0	0	0	8	2	15	0	10	21.1497	221
CG8491	FBgn0001324	kto	3	0	0	0	0	0	3	2	2	0	0	0	0	0	0	0	0	0	0	4	18.9963	279
CG8506	FBgn0261064	Rbsn-5	0	0	0	10	0	0	0	0	0	0	0	0	0	0	0	0	0	0	0	1	33.3436	57
CG8542	FBgn0001220	Hsc70-5	0	16	21	46	15	0	28	5	11	21	31	0	0	5	5	11	0	0	63	13	160.603	74
CG8545	FBgn0033741	CG8545	29	0	4	0	0	3	60	30	30	11	5	49	10	4	0	3	13	30	3	15	48.8972	100
CG8552	FBgn0031990	CG8552	7	0	0	0	0	0	2	0	6	3	0	0	0	0	0	0	0	4	2	6	26.6066	214
CG8566	FBgn0034155	unc-104	0	0	0	0	0	0	0	0	0	0	0	0	0	0	0	0	0	118	0	1	4.94975	197
CG8571	FBgn0016983	smid	14	10	15	19	0	7	12	20	16	21	18	28	24	13	7	15	25	19	11	18	49.7428	104
CG8573	FBgn0003567	su(Hw)	0	0	0	0	0	0	2	0	0	0	0	0	0	0	0	0	0	0	0	1	19.3497	106
CG8583	FBgn0035771	sec63	9	0	0	0	0	3	4	4	10	10	0	10	2	0	0	0	5	8	0	10	100.181	86
CG8590	FBgn0011606	Klp3A	0	0	0	0	2	0	0	0	3	5	0	4	0	0	0	0	0	0	0	4	26.5914	136
CG8599	FBgn0003598	Su(var)3-7	0	0	0	0	0	0	0	2	0	0	0	0	0	0	0	0	7	2	0	3	14.5169	140
CG8605	FBgn0035762	CG8605	0	0	0	0	18	0	0	0	0	0	274	0	0	0	0	0	0	0	0	2	12.7507	84
CG8609	FBgn0035754	MED4	0	0	5	0	0	0	0	0	0	0	0	0	0	0	0	0	0	0	0	1	17.3218	28
CG8611	FBgn0027602	CG8611	0	0	2	0	0	0	0	0	0	0	0	0	0	0	0	0	0	0	0	1	14.5349	108
CG8613	FBgn0033924	CG8613	0	0	0	0	0	0	0	0	0	0	0	0	8	0	0	0	0	0	0	1	6.15891	92
CG8625	FBgn0011604	Iswi	0	0	0	0	0	0	0	0	2	0	0	0	2	0	0	0	0	2	0	3	51.0692	119
CG8637	FBgn0003744	trc	0	0	0	0	0	0	0	0	0	0	2	0	0	3	0	0	0	0	0	2	22.544	53
CG8668	FBgn0031988	CG8668	0	0	4	0	0	0	0	0	0	0	3	0	0	5	0	0	0	0	0	3	48.2255	65
CG8683	FBgn0031985	mon2	2	60	6	46	18	0	6	7	15	10	8	13	13	0	10	7	24	31	15	17	17.7577	186
CG8705	FBgn0013726	pnut	0	0	7	0	2	0	0	0	0	0	11	0	0	0	0	9	0	0	13	5	71.2558	60
CG8709	FBgn0033269	Lpin	0	0	0	0	0	0	5	4	8	3	0	13	0	0	0	0	12	17	0	7	31.7157	115
CG8711	FBgn0033260	Cul-4	0	0	6	0	0	0	0	2	4	0	3	4	2	0	0	0	5	2	6	9	23.5708	94
CG8715	FBgn0020279	lig	0	0	0	0	0	0	0	0	0	3	0	5	0	0	0	0	3	6	0	4	152.602	136
CG8732	FBgn0010609	Acsl	2	0	16	0	6	4	0	2	14	13	17	0	0	3	6	9	2	3	14	14	59.6175	80
CG8739	FBgn0086784	stmA	7	4	44	0	8	4	15	0	62	41	61	73	5	0	14	126	0	29	4	15	25.3996	89
CG8759	FBgn0086904	Nacalpha	0	0	7	0	0	0	0	0	0	0	2	0	0	3	2	0	0	0	2	5	1305.07	23
CG8771	FBgn0033766	CG8771	5	0	0	0	3	0	6	0	4	2	0	0	6	0	0	0	3	17	3	9	11.1622	208
CG8772	FBgn0033765	nemy	0	10	10	6	12	0	0	9	5	9	10	0	0	0	5	10	0	0	7	11	49.9523	75
CG8777	FBgn0033376	CG8777	0	0	0	0	0	0	0	0	0	0	0	0	0	0	0	0	0	0	5	1	8.72807	140
CG8793	FBgn0260655	l(3)76BDm	0	0	0	0	4	0	10	0	0	0	0	2	0	0	0	0	0	0	0	3	11.6228	148
CG8798	FBgn0036892	Lon	15	4	7	8	14	4	5	6	9	18	10	18	14	11	9	8	14	21	16	19	24.0572	113
CG8801	FBgn0028473	CG8801	0	0	5	0	0	0	0	3	0	0	0	0	0	0	0	0	0	0	0	2	880.809	75
CG8815	FBgn0022764	Sin3A	5	0	9	0	5	0	3	7	0	0	12	7	6	8	4	5	13	28	0	13	41.6342	221
CG8817	FBgn0041111	lilli	2	0	0	0	0	0	0	0	0	0	0	0	0	0	0	0	2	3	0	3	13.4981	180
CG8833	FBgn0036386	CG8833	3	0	0	0	0	0	0	0	3	0	0	4	0	0	0	0	0	2	0	4	5.21518	108
CG8839	FBgn0033717	CG8839	0	0	0	0	0	0	0	0	0	0	0	0	0	5	0	0	0	0	0	1	219.967	58
CG8843	FBgn0031537	sec5	0	0	0	0	3	2	0	0	4	2	0	0	0	0	0	42	0	2	2	7	20.6633	101
CG8858	FBgn0033698	CG8858	29	0	2	0	8	2	2	0	18	9	3	20	4	0	4	0	8	37	0	13	12.6205	212
CG8863	FBgn0038145	Droj2	0	0	0	0	0	0	0	0	0	0	11	0	0	0	0	0	0	0	8	2	213.514	45
CG8877	FBgn0033688	Prp8	30	3	5	0	24	10	39	17	18	18	7	38	16	4	24	4	49	75	0	17	53.3653	280
CG8913	FBgn0038465	Irc	0	0	2	0	0	0	0	0	0	0	0	0	0	0	0	0	0	0	0	1	197.532	78
CG8939	FBgn0030720	CG8939	8	0	0	0	0	4	19	8	3	5	0	10	12	4	0	0	15	8	0	11	40.0121	93
CG8946	FBgn0010591	Sply	0	2	8	0	0	0	0	0	0	0	11	0	0	0	0	3	0	0	9	5	70.6497	60
CG8948	FBgn0030685	Graf	2	0	8	0	0	0	0	0	2	7	0	0	0	0	0	0	0	0	0	4	23.437	115
CG8954	FBgn0019890	Smg5	0	0	8	0	0	0	4	0	0	2	3	3	0	4	0	4	0	9	0	8	34.5024	135
CG8977	FBgn0015019	Cctgamma	0	9	27	2	19	0	0	0	0	3	33	0	0	10	0	26	0	0	35	9	321.204	59
CG8983	FBgn0033663	ERp60	6	0	4	0	0	12	3	3	2	3	3	4	4	2	0	0	6	8	3	14	726.101	55
CG8987	FBgn0004406	tam	7	2	0	2	0	0	7	12	13	16	2	4	17	0	0	0	19	15	14	13	13.8838	130
CG8996	FBgn0010516	wal	0	0	0	0	0	0	0	0	0	2	0	0	0	0	0	0	0	0	0	1	166.268	34
CG9006	FBgn0086712	Egm	0	0	0	0	5	0	0	0	0	0	0	0	0	0	0	0	0	0	0	1	41.1691	71
CG9007	FBgn0036398	upSET	5	0	0	0	0	0	0	0	3	0	0	10	0	0	0	0	0	10	0	4	12.2634	336
CG9012	FBgn0000319	Chc	131	89	186	90	150	53	69	156	126	154	125	158	116	90	201	138	237	208	172	19	151.802	191
CG9020	FBgn0027093	Aats-arg	0	2	13	2	7	0	0	6	0	2	9	0	0	4	0	9	0	0	26	10	36.0599	76
CG9022	FBgn0014868	Ost48	0	0	0	0	0	0	0	0	0	2	6	2	0	0	0	0	0	2	3	5	206.614	50
CG9062	FBgn0033607	CG9062	0	0	0	0	0	0	0	0	0	0	0	0	0	0	3	0	0	0	0	1	13.9737	75
CG9075	FBgn0001942	eIF-4a	4	0	0	0	0	0	2	0	4	6	6	0	0	0	2	0	0	0	15	7	3145.63	46
CG9086	FBgn0030809	CG9086	2	0	0	131	4	2	6	3	0	0	0	0	22	0	3	0	15	5	0	10	29.7181	208
CG9088	FBgn0031759	lid	4	0	0	0	6	0	3	0	0	0	0	0	0	0	0	0	5	5	2	6	34.6959	204
CG9113	FBgn0030089	AP-1gamma	0	0	2	0	0	0	0	0	0	0	0	0	0	0	0	0	0	0	0	1	28.2368	106
CG9124	FBgn0022023	eIF-3p40	2	0	0	0	0	0	0	0	0	2	0	0	0	0	0	0	0	0	2	3	457.476	38
CG9128	FBgn0035195	Sac1	0	0	3	0	0	0	0	0	0	0	2	0	0	0	3	0	0	0	0	3	72.3276	68
CG9139	FBgn0035202	CG9139	0	0	0	16	0	0	0	0	0	4	0	0	0	0	0	0	16	0	0	3	25.081	77
CG9143	FBgn0034496	CG9143	0	0	3	0	0	0	2	2	0	0	0	0	3	5	0	0	3	0	0	6	17.0192	92
CG9155	FBgn0010246	Myo61F	2	0	0	0	0	9	0	0	0	3	0	3	3	0	0	0	3	3	4	8	158.226	118
CG9159	FBgn0028419	Kr-h2	2	0	0	0	0	0	0	0	0	0	2	0	0	0	5	3	0	4	2	6	81.3092	31
CG9175	FBgn0031779	CG9175	0	0	0	0	0	0	0	0	0	0	0	0	0	0	0	0	0	0	5	1	28.8963	49
CG9177	FBgn0030719	eIF5	0	0	0	0	2	0	0	0	0	0	0	0	0	0	0	0	0	0	0	1	46.1129	52
CG9191	FBgn0004378	Klp61F	0	0	0	0	0	0	5	3	0	0	0	0	2	2	0	0	3	0	0	5	35.9065	121
CG9198	FBgn0004391	shtd	0	0	0	0	0	0	2	0	0	0	0	0	0	0	0	0	2	0	0	2	15.9036	227
CG9206	FBgn0001108	Gl	3	0	0	0	4	0	0	6	2	6	0	17	2	0	0	3	20	24	7	11	42.3619	141
CG9242	FBgn0000239	bur	0	2	0	5	4	0	0	2	3	4	0	0	0	0	0	6	0	0	4	8	49.959	76
CG9244	FBgn0010100	Acon	0	0	0	0	0	0	0	0	2	0	0	0	0	0	0	0	0	0	0	1	140.007	85
CG9246	FBgn0032925	CG9246	6	3	7	0	0	4	13	9	6	0	4	5	9	9	3	2	12	8	0	15	36.0729	87
CG9253	FBgn0032919	CG9253	0	0	11	0	0	0	0	0	0	0	0	0	0	4	0	0	0	0	0	2	60.5479	56
CG9277	FBgn0003887	betaTub56D	7	46	83	29	38	2	2	8	5	13	88	7	7	40	6	58	11	4	71	19	985.127	50
CG9280	FBgn0001114	Glt	2	0	0	0	0	15	2	2	0	2	0	0	4	0	0	0	0	0	0	6	859.372	119
CG9281	FBgn0030672	CG9281	0	8	12	0	12	0	0	3	11	6	20	0	0	2	0	10	0	0	7	10	119.058	70
CG9285	FBgn0000454	Dip-B	0	0	0	0	2	0	0	0	0	0	0	0	0	0	0	0	0	0	0	1	129.307	56
CG9298	FBgn0260861	Trs23	0	0	0	0	4	0	0	0	0	0	0	0	0	0	0	0	0	0	0	1	21.4248	25
CG9300	FBgn0036886	CG9300	0	0	0	0	0	0	0	2	0	0	0	0	0	0	0	0	0	0	0	1	14.2451	76
CG9302	FBgn0032514	CG9302	0	19	14	0	5	0	0	0	0	0	13	0	0	7	0	6	0	0	3	7	78.1122	58
CG9320	FBgn0032882	Ns4	0	0	0	0	0	0	0	5	0	0	0	0	0	0	0	0	0	0	2	2	27.7241	67
CG9325	FBgn0004873	hts	2	0	0	0	0	4	0	3	0	0	0	7	2	0	0	0	2	5	3	8	53.1863	74
CG9351	FBgn0024555	flfl	0	0	0	0	0	2	0	0	7	6	0	2	0	0	0	0	3	0	2	6	23.643	109
CG9356	FBgn0037688	CG9356	0	3	0	0	0	0	0	0	0	0	0	0	0	0	0	0	0	0	0	1	12.4382	50
CG9372	FBgn0036891	CG9372	0	0	0	0	0	0	0	0	0	0	0	0	0	0	0	0	0	0	4	1	149.521	46
CG9373	FBgn0260010	rump	0	0	0	0	0	0	0	4	0	0	0	0	0	2	0	0	0	0	0	2	113.684	67
CG9386	FBgn0037708	CG9386	0	0	0	0	0	0	0	0	0	0	6	0	0	0	0	0	0	0	5	2	5.17877	59
CG9390	FBgn0012034	AcCoAS	0	0	0	0	0	0	3	0	0	0	0	0	0	0	0	0	0	0	0	1	55.3002	76
CG9412	FBgn0015778	rin	0	0	0	0	0	0	0	0	0	0	0	0	0	0	0	0	0	2	0	1	81.8288	75
CG9423	FBgn0027338	Kap-alpha3	0	0	0	0	0	0	0	0	0	0	5	0	0	0	0	3	0	0	0	2	101.546	57
CG9429	FBgn0005585	Crc	0	0	0	0	0	3	0	0	0	0	0	0	0	0	0	0	0	0	0	1	814.417	47
CG9433	FBgn0015844	Xpd	0	0	0	0	0	0	0	0	0	0	0	0	0	0	4	0	0	0	0	1	20.8585	88
CG9484	FBgn0002431	hyd	9	0	9	4	6	0	2	0	8	5	2	7	7	2	5	3	5	14	11	16	27.4453	319
CG9485	FBgn0034618	CG9485	0	0	0	0	0	0	0	0	0	0	0	0	0	0	0	0	0	4	0	1	32.313	174
CG9520	FBgn0032078	C1GalTA	0	0	0	0	0	0	0	0	0	0	4	0	0	0	0	2	0	0	0	2	119.291	44
CG9521	FBgn0030588	CG9521	0	2	0	0	2	2	0	3	0	0	3	0	0	0	7	0	0	0	0	6	3.9987	70
CG9539	FBgn0086357	Sec61alpha	7	0	0	0	0	2	0	0	13	12	2	7	2	0	3	0	3	6	0	10	185.135	52
CG9591	FBgn0038168	omd	0	0	0	0	0	0	2	0	0	0	0	0	0	0	0	0	0	0	0	1	15.5664	113
CG9601	FBgn0037578	CG9601	0	0	3	0	3	0	0	0	0	2	0	0	0	0	0	0	0	0	3	4	10.763	59
CG9629	FBgn0036857	CG9629	0	0	3	0	0	0	0	0	0	0	0	0	0	0	0	0	0	0	6	2	30.0667	58
CG9630	FBgn0037561	CG9630	0	0	29	0	0	0	0	5	0	0	18	0	0	13	0	5	0	0	0	5	14.9941	69
CG9633	FBgn0010173	RpA-70	0	11	21	8	11	0	0	16	0	14	24	0	0	4	3	17	0	0	38	11	114.707	67
CG9635	FBgn0023172	RhoGEF2	2	0	0	0	0	0	0	0	3	0	0	0	0	0	0	0	3	3	0	4	21.5138	242
CG9641	FBgn0031483	CG9641	0	0	0	0	0	0	0	0	0	0	2	0	0	0	0	0	0	0	3	2	24.5965	60
CG9674	FBgn0036663	CG9674	2	2	0	0	7	0	0	0	3	9	0	4	2	0	3	0	4	11	0	10	101.541	232
CG9677	FBgn0025582	Int6	0	5	4	0	3	0	0	0	2	4	3	3	0	0	26	2	0	0	11	10	250.759	51
CG9680	FBgn0004556	Dbp73D	7	4	15	2	0	4	19	7	5	5	9	8	16	11	3	3	11	11	2	18	12.5607	78
CG9684	FBgn0037583	CG9684	0	0	0	0	0	0	0	0	2	3	0	0	0	0	0	0	0	0	0	2	9.68877	72
CG9696	FBgn0020306	dom	3	0	7	0	0	0	4	0	3	0	4	0	0	6	3	0	2	2	0	9	40.1363	348
CG9710	FBgn0021768	nudC	0	0	0	0	0	0	0	0	0	0	0	0	0	0	0	0	0	0	2	1	51.839	38
CG9735	FBgn0010803	Aats-trp	0	0	4	0	0	0	0	0	0	0	14	0	0	2	0	0	0	0	10	4	78.7446	48
CG9738	FBgn0024326	Mkk4	0	0	0	0	5	0	0	0	0	0	0	0	0	0	0	0	0	0	0	1	26.7302	48
CG9746	FBgn0260935	ird1	0	4	26	68	0	0	0	0	0	2	29	0	0	0	0	0	0	0	0	5	6.71548	149
CG9748	FBgn0000171	bel	14	8	28	9	12	13	34	12	18	10	21	16	19	16	21	16	18	18	13	19	119.865	85
CG9750	FBgn0040075	rept	0	0	12	0	0	0	0	0	0	0	14	0	0	4	0	0	0	0	7	4	42.5041	54
CG9764	FBgn0004049	yrt	2	0	8	0	0	0	4	3	2	0	8	2	3	0	0	0	4	3	0	10	9.87033	105
CG9774	FBgn0026181	rok	0	0	0	24	9	0	0	0	2	2	0	0	0	0	0	0	0	16	2	6	33.9633	160
CG9799	FBgn0038146	CG9799	0	0	0	0	0	0	2	0	0	0	0	0	0	0	0	0	0	0	0	1	34.7112	103
CG9802	FBgn0015615	Cap	0	0	3	2	22	0	0	0	0	0	5	0	0	6	4	5	0	0	12	8	25.5283	140
CG9805	FBgn0037249	eIF3-S10	50	25	46	20	84	16	39	46	67	65	51	89	31	11	30	39	30	89	62	19	203.657	134
CG9839	FBgn0037633	CG9839	0	0	0	0	0	0	0	0	0	0	0	0	0	2	0	0	0	0	0	1	39.9719	72
CG9854	FBgn0015949	hrg	0	0	3	0	0	0	0	0	0	0	0	0	0	0	0	0	0	0	0	1	42.9629	75
CG9888	FBgn0003062	Fib	0	0	6	0	0	0	0	0	0	0	3	0	0	0	0	0	0	0	0	2	223.761	35
CG9900	FBgn0004643	mit(1)15	7	5	7	2	10	12	11	8	13	8	243	3	5	0	5	4	7	6	5	18	40.6602	82
CG9934	FBgn0032467	CG9934	0	0	0	0	6	0	0	0	0	3	0	0	0	0	0	0	0	0	7	3	25.2607	139
CG9940	FBgn0030512	CG9940	0	0	0	8	0	0	0	0	0	0	0	0	0	0	0	0	0	0	0	1	19.3279	88
CG9945	FBgn0034527	CG9945	0	0	0	0	0	0	0	0	0	0	4	0	0	0	0	0	0	0	7	2	15.6095	59
CG9946	FBgn0004925	eIF-2alpha	0	0	0	0	0	0	0	0	0	0	0	0	0	0	0	0	0	0	2	1	287.292	39
CG9953	FBgn0035726	CG9953	0	5	6	0	3	0	0	0	0	0	5	0	0	0	0	2	0	0	2	6	180.311	57
CG9977	FBgn0035371	CG9977	0	0	0	0	0	0	0	0	0	0	0	0	0	0	4	0	0	0	0	1	55.0411	57
CG9986	FBgn0039589	CG9986	0	0	0	14	0	0	0	0	0	0	0	0	0	0	0	0	0	0	0	1	7.51489	61
CG9987	FBgn0032781	CG9987	0	0	4	0	0	0	0	0	0	0	3	0	0	0	0	0	0	0	2	3	79.1826	56
CG9995	FBgn0027655	htt	0	0	0	72	0	0	0	0	0	4	0	0	0	0	0	107	0	0	0	3	15.1896	396
CG9998	FBgn0005411	U2af50	0	0	2	0	0	0	0	0	0	0	3	0	0	0	0	0	0	0	0	2	69.9946	47
CG9999	FBgn0003346	RanGAP	0	0	3	0	0	0	0	2	0	0	0	0	0	0	0	0	0	0	0	2	44.764	66

## Sheet: S1B - S scores
Gene	FBgn	Symbol	Rab1	Rab2	Rab4	Rab5	Rab6	Rab7	Rab9	Rab10	Rab11	Rab14	Rab18	Rab19	Rab21	Rab23	Rab26	Rab30	Rab35	Rab39	GST	S2 mRNA	Mol Weight
CG10042	FBgn0038016	MBD-R2	0	0	3.08	0	0	0	0	0	4.87	0	4.36	0	0	0	0	0	0	6.16	0	34.3907	120
CG10045	FBgn0001149	GstD1	2.7	2.42	0	1.71	1.71	0	1.71	2.09	1.71	3.42	0	0	3.2	0	0	2.42	3.42	2.09	2.96	253.088	24
CG10080	FBgn0034641	mahj	2.67	0	0	0	0	0	0	3.08	2.18	2.67	0	2.67	2.67	0	0	0	6.16	6.16	0	22.0686	172
CG10084	FBgn0002044	swm	0	0	0	0	0	0	0	0	3.08	4.36	0	3.08	0	0	0	0	0	3.77	0	38.5272	116
CG1009	FBgn0261243	Psa	1.95	0	0	3.08	0	2.39	2.39	0	2.39	3.65	0	2.39	3.38	0	0	0	0	4.14	7.92	69.7738	123
CG10091	FBgn0038020	GstD9	0	0	0	0	0	0	0	0	0	0	0	0	0	0	0	0	6.16	0	0	68.2233	25
CG10110	FBgn0024698	Cpsf160	0	0	0	0	2.85	0	0	3.3	4.36	4.66	0	3.3	0	0	0	0	2.33	5.94	0	27.6016	161
CG10120	FBgn0002719	Men	0	0	0	0	5.03	0	0	0	0	0	0	0	0	0	0	7.12	0	0	7.96	166.306	85
CG10122	FBgn0019938	RpI1	4.49	2.36	2.59	0	2.11	1.83	3.66	3.51	2.59	3.51	2.59	3.66	4.09	0	3.96	2.8	6.25	5.69	1.83	27.6863	185
CG10123	FBgn0040268	Top3alpha	0	0	0	0	0	0	0	0	0	3.9	0	6.16	2.76	0	0	0	3.38	2.76	0	40.1399	136
CG10144	FBgn0035704	CG10144	0	0	0	38.25	0	0	0	0	0	0	0	0	0	0	0	0	0	0	0	9.85601	138
CG10149	FBgn0028689	Rpn6	0	0	0	0	0	0	0	0	0	0	8.15	0	0	0	0	0	0	0	13.08	91.5271	49
CG10161	FBgn0040227	eIF-3p66	0	2.67	3.45	0	0	0	0	5.34	0	5.56	2.18	0	2.18	0	0	2.67	0	0	2.18	205.669	64
CG10198	FBgn0039120	Nup98-96	0	0	2.39	1.95	0	0	6.47	2.76	0	0	2.39	1.95	2.39	0	0	0	2.39	2.39	3.08	39.8025	210
CG10206	FBgn0026196	nop5	0	0	5.03	0	0	0	0	3.08	0	0	5.63	0	0	3.98	0	2.52	0	0	3.08	108.955	57
CG10212	FBgn0027783	SMC2	2.24	2.24	3.46	3.16	5.1	4	1.41	2.24	2	3.46	3.87	3.61	2.24	2.24	1.73	4.12	2.45	3.16	5	25.3193	134
CG10221	FBgn0028475	Hrd3	0	0	4.36	0	0	0	0	0	0	0	3.56	0	0	0	0	0	0	0	3.56	32.3332	89
CG10223	FBgn0003732	Top2	13.49	5.57	11.45	7.48	9.64	7.21	12.08	14.18	13.04	14.87	10.3	13.96	17.15	9.33	12.41	9.75	21.61	20.17	11.18	81.364	164
CG10230	FBgn0028691	Rpn9	0	0	0	0	0	0	0	0	0	0	0	0	0	0	0	0	0	0	6.16	63.1069	44
CG10236	FBgn0002526	LanA	0	0	0	0	0	0	0	2.85	4.36	0	0	5.21	2.33	0	6.59	2.33	2.85	0	0	325.65	411
CG10260	FBgn0040335	CG10260	6.16	0	3.56	0	7.29	4.06	6.56	1.59	8.35	11.7	12.98	16.92	5.63	0	9.21	13.22	3.18	12.23	0	40.3123	244
CG10279	FBgn0003261	Rm62	0	0	7.73	0	2.85	0	0	0	0	0	9.32	0	0	8.24	5.21	5.46	0	0	6.59	378.151	63
CG10286	FBgn0037439	CG10286	0	0	6.16	0	0	0	0	0	0	0	0	0	0	0	0	0	0	0	0	43.7243	69
CG10289	FBgn0035688	CG10289	2.05	0	0	0	0	0	2.05	3.25	3.56	3.25	0	2.91	2.52	0	0	0	5.03	4.59	0	19.1989	111
CG10302	FBgn0032679	bsf	2.99	2.11	2.59	3.66	4.73	0	2.36	2.99	2.8	2.8	2.99	5.69	2.59	0	4.61	3.17	2.8	5.69	3.17	51.7129	157
CG10333	FBgn0032690	CG10333	0	0	3.08	0	0	0	3.08	0	0	0	5.63	0	0	7.76	0	3.56	0	3.08	0	27.3609	95
CG10354	FBgn0031868	Rat1	0	0	0	0	0	0	5.77	3.08	0	0	3.77	0	0	0	0	0	3.77	0	0	23.2911	104
CG10363	FBgn0041180	Tep4	0	0	0	0	0	0	4.36	0	0	3.38	0	3.38	0	0	3.38	0	0	5.51	0	159.214	169
CG10370	FBgn0028684	Rpt5	0	0	0	0	0	0	0	0	0	0	17.97	0	0	0	0	0	0	0	18.49	44.9167	48
CG10377	FBgn0004838	Hrb27C	0	0	0	0	0	0	0	0	0	6.16	0	0	0	0	0	0	0	0	0	161.898	45
CG10392	FBgn0040295	Ogt	0	0	0	0	0	0	6.16	0	0	0	0	0	0	0	0	0	0	0	0	26.9724	119
CG10473	FBgn0086441	hkl	0	0	0	0	0	0	0	6.16	0	0	0	0	0	0	0	0	0	0	0	38.3838	84
CG10484	FBgn0000486	Dox-A2	0	4.36	10.07	2.05	2.91	0	0	0	0	2.05	8.47	0	0	3.84	0	6.97	0	0	8.84	115.192	56
CG10496	FBgn0034631	CG10496	3.08	0	3.56	0	0	0	3.33	2.52	2.18	0	2.52	3.77	2.81	2.18	0	2.18	2.52	3.56	0	7.38068	95
CG10506	FBgn0027090	Aats-gln	4.24	1.45	2.3	2.3	0	2.91	3.98	3.41	3.7	3.08	3.41	4.48	4.71	1.78	2.3	3.08	3.41	4.82	4.48	50.1027	88
CG10522	FBgn0002466	sti	0	0	0	0	14.78	0	0	0	0	0	0	0	0	0	0	0	0	6.16	0	26.0064	211
CG10535	FBgn0037926	Elp1	0	0	0	3.38	3.65	0	2.39	0	1.95	2.76	2.39	3.38	0	0	3.38	0	0	1.95	4.77	40.0049	143
CG10536	FBgn0011241	cbx	0	0	0	8.72	0	0	0	0	0	0	0	0	0	0	0	0	0	0	0	9.61974	28
CG10539	FBgn0015806	S6k	0	0	6.16	0	0	0	0	0	0	0	5.63	0	0	0	0	0	0	0	5.63	78.9957	55
CG10542	FBgn0086694	Bre1	0	0	0	0	8.72	0	0	0	0	0	0	0	0	0	0	0	0	0	0	23.8476	119
CG10576	FBgn0035630	CG10576	0	0	0	0	0	0	0	0	0	0	0	0	0	0	0	0	0	0	6.16	207.679	43
CG1059	FBgn0087013	Karybeta3	5.18	1.5	2.36	3.51	3.81	2.36	6.52	2.99	3.66	3.17	0	4.09	4.49	2.36	0	2.36	4.23	4.09	3.17	184.424	124
CG10600	FBgn0032717	CG10600	5.03	0	2.81	0	0	0	3.08	4.36	3.77	3.56	1.78	7.01	3.08	3.08	0	0	4.17	8.25	0	20.4524	151
CG10622	FBgn0029118	Sucb	0	0	0	0	0	0	0	0	0	0	5.34	0	0	0	0	0	0	0	9.75	33.7704	45
CG10627	FBgn0036298	nst	0	0	0	0	0	0	0	0	0	0	0	0	0	0	0	6.16	0	0	0	34.9247	61
CG10639	FBgn0032729	CG10639	0	0	0	0	0	0	0	0	0	0	0	0	0	0	0	0	0	0	9.75	13.2658	50
CG1064	FBgn0011715	Snr1	0	0	0	0	0	0	0	0	0	0	0	0	0	0	0	0	0	0	8.72	69.9903	42
CG10652	FBgn0086710	RpL30	0	0	3.56	0	0	0	0	0	0	0	0	0	0	0	3.56	3.56	0	0	0	2298.66	12
CG10653	FBgn0001202	hk	0	0	0	31.43	0	0	0	0	0	0	0	0	0	0	0	0	0	0	0	19.6683	77
CG10655	FBgn0002021	l(2)37Bb	0	0	5.34	0	0	0	0	0	0	0	5.34	0	0	0	0	0	0	0	0	16.0925	57
CG10686	FBgn0041775	tral	0	0	0	0	0	3.38	3.38	0	3.38	0	0	3.38	0	0	0	0	0	3.38	0	68.6235	69
CG10687	FBgn0086443	Aats-asn	0	2.33	2.85	0	2.85	0	0	2.85	0	0	2.33	0	0	0	0	2.33	0	0	2.85	215.214	64
CG10689	FBgn0086444	l(2)37Cb	3.08	0	0	0	0	1.95	2.76	4.57	2.39	2.76	0	4.14	4.57	0	0	0	4.97	4.57	0	19.9008	103
CG10701	FBgn0011661	Moe	0	3.33	8.35	2.81	6.78	0	0	2.81	2.81	2.52	7.23	0	0	4.71	4.17	5.03	0	0	5.03	652.504	68
CG10703	FBgn0037881	CG10703	0	8.27	0	0	3.9	0	0	0	0	0	0	2.76	0	0	0	15.22	0	8.27	0	31.4733	79
CG10712	FBgn0044324	Chro	0	0	0	0	0	0	0	0	0	0	0	8.72	0	0	0	0	0	0	0	27.6655	101
CG10722	FBgn0032848	nesd	0	0	0	0	0	0	0	0	0	6.16	0	0	0	0	0	0	0	0	0	41.6855	68
CG10737	FBgn0034420	CG10737	3.68	0	0	0	0	0	4.36	3.3	0	0	0	4.36	3.3	0	0	0	3.68	3.68	0	82.1349	103
CG10805	FBgn0086451	l(2)k09022	2.67	0	1.89	0	1.54	1.54	2.88	3.45	1.89	2.18	2.44	3.27	4.08	1.89	3.77	0	6.72	4.36	1.89	17.2987	237
CG10811	FBgn0023213	eIF4G	6.01	0	0	0	0	3.08	3.65	4.77	4.57	5.51	0	8.83	5.51	0	0	0	7.03	8.27	0	57.9014	211
CG10824	FBgn0038865	CG10824	0	0	0	1.86	1.86	1.86	1.86	2.94	2.28	2.28	0	0	0	0	0	2.63	1.86	1.86	2.94	9.82728	62
CG10840	FBgn0026259	eIF5B	0	1.5	2.59	2.36	4.49	1.5	2.36	2.11	3.17	2.99	2.99	3.51	0	2.11	2.8	2.8	4.36	4.49	4.49	124.582	127
CG10849	FBgn0035471	Sc2	0	0	0	0	0	0	0	0	0	0	0	7.55	0	0	0	0	0	0	0	74.7759	34
CG10882	FBgn0031408	CG10882	0	2.76	3.38	0	4.36	0	0	0	0	0	0	0	0	0	0	0	0	4.36	5.16	49.264	129
CG1091	FBgn0037470	CG1091	0	0	5.63	0	0	0	0	0	0	0	5.03	0	0	5.03	0	0	0	0	0	34.9443	64
CG1092	FBgn0037228	CG1092	0	0	0	0	0	0	0	0	0	0	0	0	0	0	0	0	0	0	8.72	478.167	45
CG10922	FBgn0011638	La	0	3.08	3.56	0	0	0	0	0	0	0	8.9	0	0	3.08	0	4.36	0	0	6.16	207.812	45
CG1093	FBgn0261261	plx	0	0	0	0	0	0	0	0	0	0	0	39.23	0	0	0	0	0	0	0	12.114	154
CG10944	FBgn0004922	RpS6	0	0	0	0	0	0	0	0	0	0	0	0	0	0	0	0	6.16	0	0	5616.9	28
CG10958	FBgn0030004	CG10958	0	0	0	0	7.55	0	0	0	0	0	0	0	0	0	0	0	0	0	0	2.66348	88
CG10971	FBgn0036309	Hip1	0	0	0	0	4.36	0	0	0	0	0	0	0	0	0	0	0	0	0	6.89	10.4329	128
CG10988	FBgn0001612	l(1)dd4	0	19	15.51	0	0	0	0	0	0	0	0	0	0	0	0	0	0	4.36	0	14.0974	104
CG1099	FBgn0023388	Dap160	0	0	0	0	0	0	0	0	3.56	0	0	0	0	0	0	0	3.56	5.63	0	22.7464	121
CG10990	FBgn0030520	Pdcd4	0	0	0	0	0	0	0	0	0	0	5.34	0	0	0	0	0	0	0	6.16	112.514	56
CG1100	FBgn0028690	Rpn5	1.86	5.09	7.78	2.28	4.74	0	0	0	0	2.94	7.66	0	0	2.63	1.86	6.16	0	0	6.44	64.3277	58
CG11033	FBgn0037659	Kdm2	0	0	0	0	0	0	0	0	0	0	0	0	0	0	0	0	0	6.16	0	26.2557	149
CG1104	FBgn0037467	CG1104	4.36	0	0	0	0	0	0	0	4.36	3.08	0	0	0	0	0	0	0	0	4.36	21.3537	83
CG11055	FBgn0034491	Hsl	0	19	0	0	0	0	0	0	0	0	0	0	0	0	0	0	0	0	0	23.0742	97
CG1106	FBgn0010225	Gel	0	0	0	0	0	4.36	0	3.9	0	0	0	3.9	6.47	0	0	0	3.9	0	0	422.555	98
CG11061	FBgn0034697	GM130	4.36	2.39	0	0	1.95	1.95	14.78	0	3.08	1.95	0	0	0	0	0	14.12	1.95	2.76	0	27.409	91
CG11092	FBgn0027537	Nup93-1	2.6	0	0	0	2.02	0	2.85	2.02	3.08	3.3	1.65	3.68	2.6	0	2.33	1.65	3.08	4.51	2.02	101.34	94
CG11098	FBgn0031842	Tango1	2.44	1.54	0	0	2.18	1.54	1.89	3.61	2.88	2.44	3.08	3.77	2.88	2.18	3.27	2.88	4.08	4.62	0	29.2173	159
CG11107	FBgn0033160	CG11107	0	0	4.04	0	0	0	0	2.85	3.68	2.85	0	0	0	2.33	2.33	2.33	0	0	0	52.9069	83
CG1112	FBgn0015575	alpha-Est7	0	0	0	0	0	0	0	0	0	0	0	0	0	8.72	0	0	0	0	0	29.9761	65
CG11140	FBgn0010548	Aldh-III	0	0	5.85	0	0	0	0	0	0	0	8.72	0	0	2.76	0	3.9	0	0	8.27	68.4614	70
CG11143	FBgn0025885	Inos	0	0	3.38	0	2.76	0	0	0	0	0	5.16	0	0	0	0	3.9	0	0	6.75	559.11	62
CG11154	FBgn0010217	ATPsyn-beta	0	5.34	7.76	3.77	5.34	0	0	0	1.78	3.98	10.9	0	0	5.34	3.08	5.03	1.78	0	9.42	435.821	54
CG1119	FBgn0004913	Gnf1	3.08	0	2.39	0	0	1.95	3.65	0	3.65	4.77	0	4.77	2.39	0	0	0	3.38	4.14	0	36.6095	109
CG11198	FBgn0033246	ACC	5	2.24	2.83	1.41	6.56	4	10.3	4.69	20.1	5	3	4.8	5.1	2.45	4.69	3.87	7.35	7.94	3.32	64.076	279
CG11259	FBgn0036333	MICAL-like	0	0	0	0	0	0	0	0	0	0	0	0	0	0	0	11.53	0	0	0	15.6422	114
CG11266	FBgn0031883	CG11266	0	0	5.16	0	0	0	0	3.38	0	3.38	2.76	0	0	2.76	0	0	0	0	0	48.8512	66
CG11276	FBgn0011284	RpS4	2.33	0	3.3	0	0	0	0	0	0	2.85	2.33	0	3.3	0	0	4.04	3.3	0	0	3453.54	29
CG1129	FBgn0037279	CG1129	0	0	0	0	0	0	0	0	0	0	0	0	0	0	0	0	0	0	8.72	38.1003	40
CG11324	FBgn0025777	homer	0	0	0	2.33	7.9	0	0	0	4.66	0	5.71	0	2.33	0	5.71	0	0	0	6.38	17.3304	43
CG11375	FBgn0039227	polybromo	4.14	0	0	0	0	1.95	3.38	4.36	3.38	4.14	0	4.57	4.36	0	0	0	7.03	6.89	0	20.3559	190
CG11397	FBgn0015391	glu	3.32	2.24	2.24	1.41	5	3.32	2.24	2.65	2.24	2.24	3.87	3.87	3	1.41	4.12	3.46	4.36	5.92	3.46	36.5303	160
CG11414	FBgn0035024	CG11414	0	0	0	0	0	0	6.16	0	0	0	0	0	0	0	0	0	0	0	0	26.5607	96
CG11471	FBgn0027086	Aats-ile	6.16	3.74	6	5.57	8.06	2.83	5.66	7.48	6.78	7.14	6.56	9.27	6.4	4	7.21	6.4	8.19	10.44	7.94	55.0627	141
CG11490	FBgn0031233	Tbc1d15-17	3.38	0	0	11.37	0	4.36	0	0	0	19.97	0	0	0	0	0	0	0	2.76	0	8.91173	82
CG11527	FBgn0011722	Tig	0	2.85	4.36	4.36	3.68	0	0	0	0	0	0	0	0	2.33	12.55	2.33	0	0	0	138.826	257
CG11567	FBgn0015623	Cpr	0	0	0	0	3.56	0	0	0	0	5.03	0	0	0	0	0	0	0	0	3.56	112.031	76
CG11583	FBgn0035524	CG11583	0	0	7.55	0	0	0	0	0	0	0	6.16	0	0	0	0	0	0	0	0	30.7354	41
CG11654	FBgn0014455	Ahcy13	0	0	0	0	0	0	0	0	0	0	0	0	0	0	0	0	0	8.72	4.36	111.97	47
CG11661	FBgn0010352	Nc73EF	2.8	1.83	1.5	2.8	4.09	2.11	2.36	2.99	2.59	3.81	0	3.51	3.96	0	2.36	2.11	3.34	4.61	4.61	61.6575	113
CG11680	FBgn0002774	mle	0	0	0	0	0	0	0	0	0	4.36	0	4.36	0	0	3.08	0	0	6.54	0	14.0442	144
CG11727	FBgn0030299	CG11727	0	0	0	0	0	0	0	0	0	8.72	0	0	0	0	8.72	0	0	0	0	9.5258	90
CG11763	FBgn0250861	RanBPM	0	0	0	0	0	0	0	4.36	0	3.56	0	0	0	0	0	0	0	0	5.63	42.8596	106
CG11784	FBgn0033381	GstE13	0	0	0	0	0	0	0	0	0	0	0	0	0	0	0	0	10.68	0	0	24.4599	26
CG11804	FBgn0029092	ced-6	0	0	4.36	0	0	0	0	0	0	0	0	0	0	4.36	0	0	0	0	0	198.635	56
CG11807	FBgn0033996	CG11807	0	6.16	0	0	0	0	0	0	0	0	0	0	0	0	0	0	0	0	0	13.1154	55
CG11814	FBgn0035296	CG11814	0	20.45	0	0	0	0	0	0	0	0	0	0	0	0	0	10.68	0	0	0	9.5889	285
CG11837	FBgn0039627	CG11837	5.63	0	0	0	0	0	0	0	0	0	6.16	0	0	0	5.03	0	0	0	0	18.3975	35
CG11847	FBgn0259152	Clbn	6.35	1.89	8.65	2.18	0	0	5.66	1.89	7.39	3.27	4.36	8.37	2.67	5.56	1.54	3.77	3.27	5.56	0	4.75843	110
CG11856	FBgn0039302	Nup358	4.36	0	0	2.02	3.49	0	3.49	4.04	5.08	3.68	2.02	3.86	2.02	0	3.08	0	4.36	4.51	2.33	44.7096	296
CG11877	FBgn0039636	Atg14	0	0	0	0	0	0	0	0	0	0	10.68	0	0	0	0	0	0	0	0	32.5234	57
CG11887	FBgn0033540	Elp2	0	0	0	0	0	0	0	0	3.56	0	0	4.36	0	0	0	0	3.56	0	0	10.5666	89
CG11888	FBgn0028692	Rpn2	8.12	5.66	10.34	7.48	9.49	3.32	8.12	6.93	6.48	7.94	7.62	8.12	9.11	6.93	6.56	8.25	7.94	8.43	9.43	94.5138	113
CG11897	FBgn0039644	CG11897	0	0	0	0	0	0	0	0	0	0	0	0	0	0	0	0	0	6.16	0	14.3999	155
CG11901	FBgn0029176	Ef1gamma	0	0	0	0	0	0	0	0	0	0	3.56	0	0	0	0	3.56	0	0	11.8	1456.68	49
CG11926	FBgn0031640	Mon1	0	0	0	10.68	0	0	0	0	0	0	0	0	0	0	0	0	0	0	0	18.1608	60
CG11943	FBgn0031078	Nup205	6.58	3.7	2.72	2.52	5.44	4.11	5.63	3.56	3.98	5.63	2.52	6.08	4.93	0	4.59	1.45	6.82	7.76	2.05	65.9271	235
CG11949	FBgn0010434	cora	6.79	0	3.68	0	0	2.02	5.82	5.82	4.66	4.36	2.6	9.82	7.18	1.65	2.02	0	8.32	11.17	0	147.383	184
CG11958	FBgn0015622	Cnx99A	2.52	0	0	0	0	2.18	2.18	3.77	2.81	2.52	2.52	3.33	3.33	0	0	0	3.56	3.56	2.18	168.321	68
CG11963	FBgn0037643	skap	0	0	0	0	0	0	0	0	0	0	4.36	0	0	0	0	0	0	0	9.25	90.5284	55
CG12001	FBgn0037265	spartin	0	0	0	0	0	0	0	0	0	0	6.16	0	0	0	0	0	0	0	0	5.06674	60
CG12002	FBgn0011828	Pxn	0	0	0	0	0	0	0	0	0	0	0	0	0	0	14.46	0	0	0	0	979.454	171
CG12005	FBgn0037301	Mms19	2.91	0	2.05	0	2.05	0	3.25	0	2.52	2.52	0	3.56	2.05	0	0	0	0	2.91	0	21.2082	107
CG12008	FBgn0004167	kst	4.8	2.24	4	2.24	4	5.29	4.24	3.74	2.24	1.73	2.83	2.24	5.48	2.83	9	6.24	4.24	3.46	3.46	180.472	497
CG12019	FBgn0011573	Cdc37	0	0	0	0	8.72	0	0	0	0	0	0	0	0	0	0	0	0	0	0	80.0312	45
CG12031	FBgn0035145	MED14	3.77	3.08	4.99	0	1.54	0	3.08	0	3.45	3.08	3.61	2.44	1.54	3.08	3.61	2.88	3.08	4.99	2.18	27.6761	172
CG12047	FBgn0002873	mud	0	0	0	0	0	0	3.56	0	0	0	0	0	0	0	0	3.56	0	3.56	0	11.0211	216
CG12050	FBgn0032915	CG12050	0	0	4.08	0	0	0	0	2.18	0	0	5.11	2.18	2.67	4.62	0	2.67	0	2.18	0	35.0675	120
CG12058	FBgn0260789	mxc	0	0	0	0	0	0	7.55	0	0	0	0	0	0	0	0	0	0	0	0	8.77509	67
CG12065	FBgn0030052	CG12065	0	2.85	3.68	0	2.85	0	0	0	2.33	0	0	0	0	5.21	0	2.85	0	0	4.04	189.25	71
CG12070	FBgn0000416	Sap-r	0	0	0	0	0	0	8.72	0	0	0	0	0	0	0	0	0	0	0	0	731.356	98
CG12076	FBgn0027616	YT521-B	3.08	0	0	0	0	0	0	0	3.08	0	0	3.08	0	0	0	0	0	3.08	0	60.1269	76
CG12082	FBgn0035402	CG12082	0	0	0	0	0	0	0	0	0	0	0	0	6.16	0	0	0	0	0	0	34.182	92
CG12085	FBgn0028577	pUf68	0	0	6.54	0	0	0	0	5.34	0	3.08	6.89	0	0	0	0	0	0	0	0	69.3797	68
CG12090	FBgn0035227	CG12090	0	0	0	0	0	0	0	0	0	0	0	0	0	0	0	0	7.55	0	0	19.1324	169
CG12096	FBgn0030457	CG12096	0	0	5.77	0	0	0	0	0	0	0	4.36	0	0	0	0	3.77	0	0	5.34	26.0954	57
CG12101	FBgn0015245	Hsp60	0	0	3.77	0	0	0	0	0	0	0	3.08	0	0	0	0	3.77	0	0	8.72	407.558	61
CG12109	FBgn0030054	Caf1-180	0	0	0	0	0	0	0	0	0	3.56	0	0	0	0	0	0	3.56	4.36	0	37.0415	133
CG12113	FBgn0026679	IntS4	0	0	0	0	0	0	4.36	0	0	0	0	0	0	0	0	0	0	5.34	0	21.2519	113
CG12128	FBgn0033473	CG12128	0	0	0	0	0	0	0	0	0	0	4.36	0	0	4.36	0	0	0	0	0	21.6305	54
CG12132	FBgn0040236	c11.1	4.08	2.88	0	1.89	2.88	16.81	2.18	2.67	3.77	4.49	1.89	6.35	3.27	0	2.18	1.54	5.77	6.45	0	34.4799	193
CG12141	FBgn0027084	Aats-lys	0	0	4.94	0	3.68	0	0	3.3	0	4.66	4.36	0	0	0	0	4.94	0	0	6.16	91.5493	65
CG12149	FBgn0040234	c12.2	0	0	0	0	0	0	0	0	0	0	0	0	6.16	0	0	0	0	0	0	10.7363	156
CG12162	FBgn0037329	CG12162	0	0	0	0	4.36	0	0	0	0	0	4.36	0	0	0	0	0	0	0	0	31.4595	46
CG12176	FBgn0030506	Lig4	0	0	0	0	0	0	3.56	0	0	0	0	0	3.56	0	0	0	4.36	0	0	12.6414	105
CG12186	FBgn0027082	Aats-pro	0	0	0	0	0	0	0	0	0	0	0	0	0	0	0	0	0	0	11.53	13.684	51
CG12202	FBgn0031020	Nat1	2.52	0	2.18	0	2.18	2.81	0	1.78	2.18	2.81	1.78	2.52	2.52	0	0	0	2.81	0	1.78	45.0434	103
CG12225	FBgn0028982	Spt6	2.18	0	2.18	0	0	0	2.18	0	0	0	0	2.18	2.67	0	5.56	0	4.08	4.08	0	49.5913	209
CG12230	FBgn0000257	car	0	19	0	22.01	0	0	0	0	0	0	0	0	0	0	0	0	0	0	0	17.5897	69
CG12238	FBgn0087008	e(y)3	0	0	0	0	0	0	0	0	0	0	0	0	0	0	0	0	6.16	0	0	39.8336	213
CG12241	FBgn0038304	CG12241	0	0	0	0	0	0	8.72	0	0	0	0	0	0	0	0	0	0	0	0	15.6867	92
CG12242	FBgn0010041	GstD5	4.36	0	0	0	0	0	4.36	0	0	0	0	0	0	0	0	0	0	0	0	14.6699	25
CG12261	FBgn0039555	mRpS22	0	0	0	0	0	0	0	0	0	0	0	0	0	0	0	0	0	0	8.72	103.565	46
CG12262	FBgn0035811	CG12262	0	0	0	0	0	0	0	0	0	0	6.16	0	0	0	0	0	0	0	8.72	53.6828	46
CG12264	FBgn0032393	CG12264	0	0	0	0	0	0	0	0	0	0	0	0	0	0	0	0	0	0	9.75	76.7206	51
CG12288	FBgn0032620	CG12288	0	0	6.16	0	0	0	0	0	0	0	0	0	0	0	0	0	0	0	0	15.1843	48
CG12301	FBgn0036514	CG12301	0	0	0	0	0	0	0	0	0	0	0	6.16	0	0	0	0	0	0	0	13.513	89
CG12306	FBgn0003124	polo	0	0	0	0	0	0	0	0	0	0	0	0	0	0	0	0	0	0	7.55	60.1758	67
CG12325	FBgn0033557	CG12325	0	0	0	0	0	0	0	0	0	0	0	0	0	0	0	7.55	0	0	0	11.6234	106
CG1234	FBgn0037489	CG1234	0	0	0	0	0	0	7.55	0	0	0	0	0	0	0	0	0	0	0	0	19.5351	94
CG12359	FBgn0027603	Ulp1	0	0	0	6.16	4.36	0	0	0	0	0	0	0	0	0	0	0	0	0	4.36	14.9372	172
CG12360	FBgn0038111	CG12360	0	0	0	0	0	0	0	0	0	0	0	0	0	0	0	0	0	0	6.16	32.0266	59
CG12389	FBgn0025373	Fpps	0	0	0	0	0	0	0	0	0	0	0	0	0	0	0	0	0	0	6.16	28.3304	48
CG12396	FBgn0022069	Nnp-1	2.76	0	0	0	0	0	4.77	2.76	0	0	0	0	3.38	0	0	0	2.76	0	0	32.4611	79
CG1241	FBgn0044452	Atg2	0	0	0	0	0	0	0	0	0	0	0	0	0	0	0	0	0	6.16	0	23.676	215
CG1242	FBgn0001233	Hsp83	8.25	4.69	6.4	5.57	5.48	4.8	6	5.92	7.28	6.63	7.35	7.75	6.24	3.16	4.69	6.24	5.57	8.89	7.94	1088.43	82
CG1244	FBgn0035357	MEP-1	0	0	0	0	0	0	0	0	3.38	0	0	3.9	3.9	0	0	0	4.77	6.75	0	69.0291	124
CG12499	FBgn0038968	CG12499	4.51	2.33	2.85	0	0	1.65	6.16	4.2	0	2.33	1.65	3.3	4.2	4.8	4.2	0	7.28	6.27	0	10.9335	237
CG1250	FBgn0037357	sec23	1.83	2.36	4.23	1.5	3.66	7.32	1.83	1.5	1.83	2.59	5.59	4.23	2.11	0	2.59	0	1.5	6.93	3.17	120.288	87
CG12512	FBgn0031703	CG12512	0	2.85	5.21	0	2.33	0	0	0	0	0	5.94	0	0	2.33	0	2.85	0	0	4.94	6.97338	65
CG12532	FBgn0010380	AP-1-2beta	1.78	2.52	4.36	1.45	2.3	2.91	2.05	2.52	2.05	2.05	3.25	3.08	3.41	4.11	2.72	0	2.72	4.24	2.52	88.8699	101
CG1258	FBgn0011692	pav	0	0	0	0	0	4.36	0	0	0	0	0	0	0	0	0	0	4.36	0	0	39.1432	101
CG12582	FBgn0037215	CG12582	0	8.72	0	0	0	0	0	0	0	0	0	0	0	0	0	0	0	0	0	116	104
CG12702	FBgn0031070	CG12702	0	8.99	0	0	11.94	0	5.77	0	0	0	0	0	0	0	0	0	0	3.77	0	20.1318	97
CG12703	FBgn0031069	Pmp70	0	0	6.16	0	0	0	0	0	0	0	0	0	0	0	0	0	0	0	0	65.7522	75
CG12737	FBgn0025864	Crag	0	0	0	0	6.16	0	0	0	0	0	0	0	0	5.34	0	0	0	0	0	46.8948	184
CG12749	FBgn0004237	Hrb87F	0	0	3.56	0	0	0	0	0	0	0	3.56	0	0	3.56	0	0	0	0	0	175.708	39
CG12753	FBgn0038427	ema	0	0	0	0	0	0	0	0	0	0	0	4.36	0	0	0	0	0	15.41	0	18.8999	112
CG12759	FBgn0010220	Dbp45A	0	0	0	0	4.36	0	0	0	0	0	0	0	0	5.34	0	0	0	0	0	25.9569	60
CG12772	FBgn0030055	CG12772	0	0	0	0	0	6.16	0	0	0	0	0	0	0	0	0	0	0	0	0	9.36761	94
CG12785	FBgn0261286	Mat89Ba	3.08	0	0	0	0	2.18	5.03	2.81	3.08	2.81	1.78	3.08	3.56	3.56	0	0	3.56	4.17	0	15.5287	136
CG12792	FBgn0022288	l(2)09851	0	0	6.16	0	0	0	0	3.08	0	0	3.08	0	0	0	0	3.08	0	0	0	42.7739	51
CG12819	FBgn0037810	sle	0	0	0	0	0	0	3.08	4.71	0	0	0	4.36	5.03	0	0	0	5.03	6.42	0	31.714	160
CG12891	FBgn0027842	CPTI	3.56	3.33	4.71	0	0	0	0	4.71	5.03	5.34	4.71	2.81	0	0	2.81	3.56	0	2.18	3.56	29.4571	89
CG1308	FBgn0035507	CG1308	0	0	9.07	0	8.72	0	0	0	0	0	0	0	0	0	0	3.56	0	0	0	7.6019	192
CG1309	FBgn0035519	CG1309	0	0	0	0	0	0	0	0	0	0	6.89	0	0	0	0	0	0	0	5.34	27.5962	58
CG13096	FBgn0032050	CG13096	5.03	0	4.06	0	0	1.59	5.51	3.56	4.5	2.98	4.91	2.76	2.98	1.59	0	1.95	3.18	4.5	3.18	78.2726	74
CG13097	FBgn0032051	CG13097	0	0	0	0	0	0	7.55	0	0	0	0	0	0	0	0	0	0	0	0	30.2946	76
CG13126	FBgn0032168	CG13126	0	0	3.77	0	0	0	0	0	0	0	4.87	0	0	4.36	0	0	0	0	3.77	10.8348	54
CG13162	FBgn0033718	ana3	0	0	0	0	4.36	0	0	0	0	0	0	0	0	0	5.34	0	0	0	0	8.95246	226
CG1333	FBgn0261274	Ero1L	0	0	0	0	0	0	0	0	0	0	0	0	0	0	0	0	0	0	7.55	25.618	56
CG13349	FBgn0033886	Rpn13	0	0	0	0	0	0	0	0	0	0	0	0	0	0	0	0	0	0	7.55	85.1535	42
CG13387	FBgn0020497	emb	2.52	1.59	1.95	1.95	0	0	2.25	2.25	2.52	2.25	0	2.98	2.52	0	1.59	1.59	2.52	3.18	1.95	59.0657	123
CG13388	FBgn0027932	Akap200	1.78	2.05	0	1.78	2.52	2.3	1.45	1.78	2.3	1.78	1.45	2.3	2.3	2.3	1.78	2.05	2.91	2.91	2.52	248.045	88
CG1341	FBgn0028687	Rpt1	0	0	0	0	0	0	0	0	0	0	9.25	0	0	0	0	0	0	0	15.41	150.12	49
CG1345	FBgn0039580	Gfat2	0	2.18	4.87	0	2.18	0	0	2.18	4.08	3.45	0	0	0	0	0	2.18	0	0	6.16	100.392	77
CG1347	FBgn0037363	Atg17	0	0	0	0	0	0	0	0	0	0	0	0	0	0	0	10.22	0	5.34	0	14.0593	143
CG13531	FBgn0034786	CG13531	0	0	0	0	0	7.55	0	0	0	0	0	0	0	0	16.88	0	0	0	0	6.56177	208
CG13626	FBgn0039212	Syx18	0	0	0	0	0	0	0	0	0	0	11.53	0	0	0	0	0	0	0	0	22.7084	45
CG1371	FBgn0033482	CG1371	4.58	2.83	4.36	3.16	5.83	2.83	3.16	4.36	5	4.9	4.69	6.16	3.87	3	4.58	5	5	6.56	5.29	53.2214	131
CG13745	FBgn0033354	FANCI	0	0	0	0	0	0	0	0	0	6.16	0	0	0	0	0	0	0	0	0	7.77648	170
CG13849	FBgn0038964	Nop56	0	0	8.99	0	0	0	0	0	0	0	8.99	0	0	5.34	0	0	0	0	6.16	96.2092	55
CG13900	FBgn0035162	CG13900	3.56	1.45	3.25	1.78	3.08	0	3.84	4.24	3.41	3.56	3.08	4.48	3.41	4.48	3.56	3.08	3.98	5.72	3.08	296.068	137
CG1399	FBgn0033212	CG1399	0	0	0	0	5.34	3.77	0	0	0	0	0	0	0	0	0	12.71	0	31.51	0	20.1799	158
CG1403	FBgn0011710	35673	0	0	0	0	0	0	0	0	0	0	0	0	0	0	0	0	0	0	6.16	72.5291	41
CG1404	FBgn0020255	Ran	6.16	0	0	0	0	0	0	0	0	0	0	0	0	0	0	0	0	0	0	287.181	25
CG14065	FBgn0260724	larp	0	0	0	0	0	0	0	0	0	0	0	4.36	0	0	0	0	4.36	4.36	0	76.3106	28
CG14066	FBgn0260724	larp	6.01	0	0	0	0	3.65	5.34	7.29	4.97	6.01	0	7.03	7.55	0	0	0	9.94	8.15	0	76.3106	151
CG1417	FBgn0003423	slgA	0	2.52	3.98	0	0	0	0	3.08	0	0	3.98	0	0	2.52	0	0	0	0	3.98	10.6077	76
CG14215	FBgn0031052	CG14215	0	0	0	0	0	0	6.16	0	0	0	0	0	0	0	0	0	0	0	0	17.3171	235
CG14217	FBgn0031030	Tao	0	0	3.77	0	0	0	0	0	0	0	4.36	0	0	3.08	0	0	0	3.08	0	53.5557	118
CG1422	FBgn0040087	p115	2.76	20.45	2.76	0	0	0	0	0	0	0	0	0	0	2.76	0	40	0	0	0	38.5776	92
CG14228	FBgn0086384	Mer	0	0	7.55	0	0	0	3.9	0	0	0	3.9	0	0	5.16	0	2.76	0	0	0	25.219	74
CG14299	FBgn0038651	CG14299	2.33	0	3.3	0	2.85	15.19	11.05	0	2.33	0	0	0	0	0	0	0	0	3.3	0	16.3366	281
CG14472	FBgn0011230	poe	2.09	4.36	5.13	3.63	7.55	0	2.09	0	1.71	1.71	5.67	0	0	3.63	6.4	4.98	0	0	5.41	50.0129	591
CG14476	FBgn0027588	CG14476	5.57	1.41	2.83	2	2	5.92	5.2	5.74	3	3.32	1.73	7	5.57	1.41	2	3	5.83	6.32	4.12	123.272	106
CG1453	FBgn0030268	Klp10A	0	0	0	0	0	0	0	0	0	4.36	0	0	0	0	0	0	0	0	4.36	48.1075	89
CG14562	FBgn0037142	CG14562	0	0	0	0	0	0	13.08	0	0	0	0	0	0	0	0	0	0	0	0	5.59257	172
CG14616	FBgn0027279	l(1)G0196	0	0	0	0	2.33	1.65	2.33	2.02	3.86	3.3	1.65	3.86	2.85	0	1.65	1.65	4.51	4.51	2.02	39.6988	189
CG14648	FBgn0037245	growl	1.89	1.89	5.23	2.18	0	1.89	3.08	5.77	6.63	4.08	6.54	0	0	3.77	1.54	4.08	2.18	1.89	2.88	273.857	60
CG1472	FBgn0033460	sec24	0	0	5.21	0	5.21	6.79	0	0	0	4.36	9.17	5.94	0	0	0	0	0	8.72	0	24.8704	129
CG14782	FBgn0025381	rush	0	0	0	0	0	0	0	0	0	0	0	0	0	0	0	0	0	0	6.16	278.171	34
CG14786	FBgn0027794	CG14786	0	0	0	3.08	0	0	3.98	0	0	0	0	2.52	3.56	0	3.98	0	0	2.52	0	20.8135	120
CG14792	FBgn0003517	sta	0	0	0	0	0	0	0	0	0	0	0	0	0	0	0	0	0	0	6.16	7438.7	35
CG14804	FBgn0014411	Vps26	0	0	0	0	15.1	0	0	0	0	0	0	0	0	0	0	0	0	0	0	43.4368	53
CG14813	FBgn0028969	deltaCOP	0	0	0	0	0	0	0	0	0	5.77	3.08	0	0	0	0	3.08	0	0	3.77	186.053	58
CG14816	FBgn0023517	Pgam5	0	0	0	0	0	0	0	0	0	0	0	0	0	0	17.97	0	0	0	0	62.0159	33
CG1483	FBgn0002645	Map205	2.05	0	0	0	0	2.52	0	2.91	2.52	2.05	0	3.56	3.25	0	0	0	4.36	5.03	0	49.1428	124
CG1484	FBgn0000709	fliI	0	0	0	0	0	17.97	0	0	0	0	0	0	0	0	0	0	0	0	0	33.2964	144
CG1486	FBgn0031174	CG1486	0	0	3.56	0	0	0	0	0	0	3.56	0	0	0	0	0	0	3.56	0	0	36.8841	92
CG1489	FBgn0020369	Rpt6	0	0	0	0	0	0	0	0	0	0	5.03	0	0	0	0	3.56	0	0	12.58	194.201	46
CG1490	FBgn0030366	Usp7	0	0	0	6.89	7.55	0	0	0	2.52	0	0	0	0	0	0	4.71	0	2.52	3.98	36.2887	130
CG14939	FBgn0032378	CycY	0	0	0	0	0	0	0	0	0	0	0	0	0	7.55	0	0	0	0	0	45.7548	45
CG14967	FBgn0035420	CG14967	4.36	2.52	0	0	2.52	0	0	0	3.08	0	0	3.08	0	0	0	0	0	6.42	0	17.9588	260
CG14980	FBgn0035470	Ccz1	0	0	0	6.16	0	0	0	0	0	0	0	0	0	0	0	0	0	0	0	6.8598	56
CG14996	FBgn0035499	Chd64	0	0	5.51	0	0	0	0	0	0	0	3.38	0	0	3.38	0	2.76	0	0	2.76	267.076	21
CG14997	FBgn0035515	CG14997	0	0	0	0	0	0	0	0	0	0	0	0	0	0	0	0	0	0	10.68	12.3254	51
CG14998	FBgn0035500	ens	0	0	0	0	0	0	0	0	3.56	0	0	5.03	0	0	0	0	0	5.63	0	49.7115	94
CG15087	FBgn0034380	CG15087	0	0	10.9	0	3.08	0	0	0	0	3.77	0	0	0	0	0	6.54	0	0	0	7.73515	84
CG15099	FBgn0034400	CG15099	3.84	10.82	4.48	6.33	4.24	0	3.08	3.7	3.7	3.25	2.91	3.56	2.72	1.45	2.3	3.08	4.11	4.71	4.36	36.5394	291
CG15100	FBgn0034401	CG15100	4.69	3.61	5.48	4.58	6	3.32	5	5.29	5.2	5.57	5	5.48	6.4	3.74	3.46	6.32	5.57	5.66	7.28	58.6199	112
CG15101	FBgn0010053	Jheh1	0	0	0	0	0	0	0	0	0	0	6.89	0	0	0	0	0	0	0	6.16	9.91714	55
CG15106	FBgn0034406	Jheh3	0	0	0	0	0	0	0	0	0	0	0	0	0	0	0	0	0	0	6.16	0.264202	54
CG1512	FBgn0032956	Cul-2	0	0	0	0	0	0	4.36	0	0	0	0	0	0	0	0	0	0	0	4.36	38.5536	87
CG1513	FBgn0033463	CG1513	0	6.89	0	10.22	0	0	0	0	0	0	0	0	0	0	0	0	0	0	0	26.3642	87
CG1514	FBgn0029976	snz	0	7.96	0	0	14.67	0	0	0	6.16	0	0	0	0	0	0	0	0	0	0	33.0573	125
CG1516	FBgn0027580	CG1516	5.1	4.12	5.74	6.32	8.6	2.45	3.46	6.24	5.66	6.48	6.4	7.42	5.66	3.61	5.92	6.63	5.2	5.92	7.55	25.3322	131
CG1524	FBgn0004403	RpS14a	0	0	0	0	0	0	0	0	0	0	0	0	0	0	0	0	4.36	0	4.36	1171.12	16
CG1528	FBgn0028968	gammaCop	7	5.29	6.32	3.61	5.2	4.24	5	4.9	7	7.14	6.78	6.86	5.92	4.9	4.58	5.48	5.39	7.81	6.08	88.7314	97
CG1542	FBgn0039828	CG1542	0	0	7.55	0	0	0	0	0	0	0	0	0	0	0	0	0	0	0	0	64.3061	35
CG15433	FBgn0031604	Elp3	0	0	6.16	0	0	0	0	0	0	0	0	0	0	0	0	0	0	0	0	47.2489	63
CG15439	FBgn0031606	CG15439	0	0	0	0	0	0	3.08	3.77	0	0	0	0	0	0	0	0	7.23	5.77	0	18.8989	110
CG1544	FBgn0039827	CG1544	0	0	0	0	0	0	16.31	0	0	0	0	0	0	0	0	0	0	0	0	10.822	104
CG15523	FBgn0039727	CG15523	0	12.33	0	0	0	0	0	0	0	0	0	0	0	0	10.68	0	0	0	0	5.32147	425
CG1554	FBgn0003277	RpII215	3.61	1.54	0	1.54	2.44	1.54	1.54	2.18	1.89	1.89	1.54	3.08	2.18	0	2.67	0	4.75	3.61	1.89	87.87	209
CG1559	FBgn0030354	Upf1	0	0	2.33	0	0	0	2.85	0	0	0	2.85	0	0	3.68	2.33	2.33	0	0	2.85	27.8699	130
CG1560	FBgn0004657	mys	2.02	0	0	1.65	2.6	2.33	0	0	1.65	1.65	2.33	2.6	2.6	1.65	0	2.02	2.33	3.08	2.6	96.3796	93
CG15618	FBgn0031077	CG15618	2.33	0	0	0	0	0	0	3.68	0	3.3	0	3.3	3.3	0	0	0	5.71	5.71	0	24.6988	197
CG1569	FBgn0003268	rod	2.91	2.05	3.08	1.45	2.91	2.05	2.05	2.91	2.05	3.08	10.92	3.08	3.08	0	3.08	2.05	5.34	4.11	2.3	22.8765	240
CG15792	FBgn0005634	zip	5.44	3.25	4.24	1.78	12.33	11.35	3.84	7.41	4.36	5.81	5.03	8.09	7.26	5.81	8.53	5.14	6.82	9.85	0	151.974	227
CG15811	FBgn0004574	Rop	0	0	5.34	0	0	0	0	0	0	0	0	0	0	0	0	6.16	0	0	0	105.595	68
CG1582	FBgn0030246	CG1582	0	0	0	0	3.9	0	0	0	0	3.38	2.76	2.76	0	0	0	0	0	3.38	0	25.8463	146
CG15871	FBgn0030552	mRpL38	0	0	0	0	0	0	0	0	0	0	0	0	0	0	0	0	0	0	6.16	31.2941	48
CG1600	FBgn0033188	Drat	0	0	0	0	0	0	0	0	0	0	0	0	0	0	0	0	0	0	9.75	58.7021	41
CG1616	FBgn0015929	dpa	2.52	0	2.25	0	2.25	2.25	1.95	0	2.52	2.98	2.52	2.52	2.25	0	1.59	1.95	2.25	3.56	1.95	45.5823	97
CG1640	FBgn0030478	CG1640	0	0	0	0	0	0	0	0	0	0	0	0	0	0	0	0	0	0	8.72	59.8633	64
CG1643	FBgn0029943	Atg5	0	0	0	0	0	0	0	0	0	0	0	9.75	0	0	0	0	0	0	0	12.2977	31
CG1646	FBgn0039600	CG1646	0	0	0	0	2.91	0	0	3.84	2.52	2.91	0	3.56	4.36	0	0	0	5.44	5.24	2.52	39.9909	121
CG1651	FBgn0011747	Ank	0	0	0	0	2.67	0	2.18	0	2.67	2.18	0	2.18	0	0	5.56	0	3.08	3.77	0	39.1039	170
CG1657	FBgn0030286	CG1657	0	0	0	0	0	0	0	0	0	0	0	4.36	0	0	0	0	0	4.36	0	24.7851	191
CG1664	FBgn0003321	sbr	0	0	5.51	0	0	0	0	2.76	3.38	0	3.38	0	0	0	0	3.38	0	0	0	20.2016	76
CG16708	FBgn0037315	Cerk	0	0	6.16	0	0	0	0	0	0	0	0	0	0	0	0	0	0	0	0	42.2997	76
CG1673	FBgn0030482	CG1673	0	0	0	0	0	0	0	0	0	0	0	0	0	0	0	0	0	0	6.16	99.7089	50
CG16757	FBgn0010905	Spn	3.77	0	0	0	0	0	0	0	3.77	0	0	3.08	0	0	0	0	0	4.36	0	14.0112	233
CG16833	FBgn0026147	CG16833	0	0	7.55	0	0	0	0	0	0	0	0	0	0	0	0	0	0	0	0	13.3543	123
CG1685	FBgn0015527	pen	0	0	2.52	0	0	2.52	3.84	4.59	0	0	0	2.52	3.84	0	0	0	5.03	2.05	2.05	89.9653	81
CG16858	FBgn0016075	vkg	4.59	0	1.45	2.52	2.3	7.62	3.08	9.13	2.3	4.11	2.52	11.11	11.44	1.78	3.41	2.05	11.11	11.35	2.72	630.566	194
CG16901	FBgn0086897	sqd	1.78	1.78	3.56	0	2.18	0	1.78	0	0	3.77	2.81	0	1.78	2.18	0	2.81	2.18	0	1.78	127.776	35
CG1691	FBgn0030235	Imp	0	0	0	0	0	0	0	5.34	0	0	0	0	0	6.89	0	0	0	0	0	32.4841	62
CG16916	FBgn0028686	Rpt3	0	0	0	0	0	0	0	0	0	0	12.71	0	0	0	0	0	0	0	14.46	134.984	47
CG16932	FBgn0035060	Eps-15	0	0	0	0	0	0	0	0	0	0	0	0	0	0	0	0	0	9.75	0	40.7356	132
CG16940	FBgn0035111	CG16940	1.95	0	2.39	0	0	1.95	1.95	1.95	0	1.95	0	1.95	2.39	0	0	0	2.76	1.95	0	15.4674	117
CG16944	FBgn0003360	sesB	3.66	1.83	3.66	0	2.8	2.8	2.36	2.8	2.59	3.66	3.81	3.66	3.96	0	3.17	3.17	5.18	4.36	3.17	366.21	33
CG16973	FBgn0010909	msn	3.49	0	3.3	0	0	2.02	4.8	2.85	4.2	3.68	2.02	4.66	2.33	2.02	3.68	0	3.3	5.08	0	105.431	162
CG1710	FBgn0039904	Hcf	0	0	7.55	0	0	0	0	0	0	0	0	0	0	0	0	0	0	0	0	11.3491	160
CG17209	FBgn0030687	CG17209	0	0	0	1.95	1.95	0	3.38	3.38	2.39	3.08	0	1.95	1.95	0	0	0	4.57	3.38	0	15.9873	154
CG17227	FBgn0038035	lig3	3.08	0	0	0	0	0	0	2.67	3.77	3.45	0	4.08	2.67	0	0	0	3.77	2.67	0	15.9312	91
CG17246	FBgn0017539	Scs-fp	0	1.95	5.51	2.39	4.97	0	0	2.76	0	3.9	5.34	3.65	0	0	0	3.38	0	0	4.57	80.1917	72
CG17255	FBgn0030205	CG17255	0	0	0	0	0	0	0	0	0	0	0	8.72	0	0	0	0	0	0	0	81.4176	236
CG17259	FBgn0031497	CG17259	0	4.36	5.03	0	3.56	0	0	0	0	0	0	0	0	0	0	0	0	0	0	173.318	56
CG17269	FBgn0038827	Fancd2	0	0	0	0	0	0	0	0	0	0	0	0	0	0	0	0	0	7.55	0	6.43428	167
CG17291	FBgn0260439	Pp2A-29B	0	4.87	6.89	4.62	4.08	0	0	0	0	0	5.97	0	0	4.62	0	5.56	0	0	6.35	189.202	65
CG17320	FBgn0015808	ScpX	0	0	0	0	0	0	0	0	0	0	0	0	0	0	0	0	0	0	13.08	48.0906	59
CG17332	FBgn0027779	VhaSFD	0	0	0	0	3.56	0	0	0	0	0	3.56	0	0	0	0	0	0	0	6.66	60.4144	51
CG17360	FBgn0037949	CG17360	0	0	0	0	0	0	0	0	0	0	0	0	0	0	0	0	0	24.66	0	3.93078	150
CG17369	FBgn0005671	Vha55	0	2.33	5.71	0	2.85	0	0	0	0	0	5.46	0	0	2.33	0	4.94	0	0	6.79	154.178	55
CG17420	FBgn0028697	RpL15	0	0	0	0	0	0	0	0	0	0	0	8.72	0	0	0	0	0	0	0	2069.38	28
CG17471	FBgn0039924	PIP4K	0	0	8.72	0	0	0	0	0	0	0	0	0	0	0	0	0	0	0	0	12.8863	47
CG17489	FBgn0064225	RpL5	0	0	0	0	0	0	0	0	0	3.38	0	2.76	3.9	0	0	0	2.76	0	3.9	9046.29	34
CG1749	FBgn0030305	CG1749	0	11.8	0	0	0	0	0	0	0	0	0	0	0	0	0	7.96	0	0	5.63	32.5702	44
CG17509	FBgn0260012	pds5	2.85	0	0	0	4.66	0	0	0	3.3	3.3	3.68	2.33	0	0	0	0	0	0	3.3	20.9072	139
CG17510	FBgn0039969	Fis1	0	0	0	0	0	0	0	0	0	0	0	0	0	0	0	9.75	0	0	0	61.2374	18
CG17514	FBgn0039959	CG17514	4.9	4.24	4	2.83	3.16	3.16	4.12	4.24	4	3.74	3.87	5.1	5	2.65	4.36	3	3.61	1.41	3.87	7.57513	294
CG17530	FBgn0063494	GstE6	0	0	2.39	0	2.39	0	1.95	3.65	0	0	2.39	1.95	5.16	0	3.08	3.08	6.32	0	0	213.597	25
CG17569	FBgn0035416	gry	0	0	0	0	6.89	0	0	0	0	0	0	0	0	0	0	0	0	0	6.16	32.0433	151
CG17596	FBgn0011285	S6kII	0	0	0	0	0	0	0	0	0	3.08	0	3.08	3.08	0	12.33	0	0	0	0	10.0558	100
CG17598	FBgn0031194	CG17598	0	16.88	0	0	0	0	0	0	0	0	0	0	0	0	0	0	0	0	0	17.3557	73
CG17603	FBgn0010355	Taf1	6.16	0	0	0	0	0	0	0	0	0	0	0	0	0	0	0	0	0	0	19.0801	232
CG17665	FBgn0039997	CG17665	3.56	0	0	0	0	0	0	0	0	0	4.36	0	0	0	0	0	0	4.36	0	8.85493	124
CG1768	FBgn0011202	dia	0	0	0	0	0	9.25	0	0	0	0	0	0	6.16	0	0	0	0	0	0	21.0063	123
CG17704	FBgn0026401	Nipped-B	3.08	4.08	2.18	1.89	3.45	0	1.89	0	1.89	2.67	3.27	3.08	3.08	0	2.88	1.89	1.54	2.18	2.67	10.9451	237
CG17766	FBgn0023510	Rbcn-3B	0	0	0	0	8.72	0	0	0	0	6.54	0	4.87	0	0	0	0	0	6.16	0	18.707	168
CG17800	FBgn0033159	Dscam1	0	3.38	0	0	5.51	0	0	0	3.38	0	0	0	0	0	6.75	0	0	5.85	0	14.3088	222
CG1782	FBgn0023143	Uba1	3.87	2.24	3.16	3.87	5	2.45	4.36	3.61	4.69	4.36	2.65	5.29	5.66	2	2.24	4.24	4.12	6.16	3.46	166.782	131
CG17838	FBgn0038826	Syp	0	0	6.16	0	0	0	0	0	0	0	0	0	0	0	0	0	0	0	0	18.0381	64
CG1787	FBgn0041629	Hexo2	0	0	0	0	0	0	0	0	7.12	0	7.55	0	0	0	7.12	0	0	0	0	439.3	71
CG17896	FBgn0023537	CG17896	0	0	6.89	0	0	0	0	0	0	0	0	0	0	0	0	0	0	0	4.36	83.8816	56
CG17970	FBgn0031694	Cyp4ac2	0	0	0	0	0	0	0	0	0	0	6.16	0	0	0	0	0	0	0	0	0.326642	58
CG18000	FBgn0003654	sw	0	0	0	0	0	0	0	0	4.36	4.36	0	0	0	0	0	0	0	0	0	11.0139	70
CG18028	FBgn0002566	lt	0	20.45	0	0	0	0	0	0	0	0	0	0	0	0	0	0	0	0	0	27.8709	97
CG18041	FBgn0039710	dgt1	0	0	7.55	0	0	0	0	0	0	0	0	0	0	0	0	0	0	0	0	44.6608	56
CG18069	FBgn0004624	CaMKII	0	0	5.34	0	0	0	0	0	0	0	5.34	0	0	0	0	3.08	0	0	4.36	16.0394	58
CG18076	FBgn0013733	shot	0	0	0	2.76	3.38	0	0	0	0	0	0	0	0	3.9	7.03	3.38	0	0	0	52.9069	990
CG18102	FBgn0003392	shi	0	2.39	2.76	3.08	1.95	0	0	0	0	0	2.39	0	1.95	1.95	0	3.38	0	1.95	4.57	45.7508	93
CG18174	FBgn0028694	Rpn11	0	0	0	0	0	0	0	0	0	0	4.36	0	0	0	0	0	0	0	4.36	122.773	34
CG18176	FBgn0036038	defl	0	0	4.36	3.77	3.77	0	0	0	0	0	0	0	0	0	0	0	0	0	4.36	12.6045	112
CG18212	FBgn0038535	alt	3.25	2.3	3.08	2.05	2.72	2.91	1.78	2.72	2.72	2.72	2.52	3.25	2.52	2.05	0	3.25	2.3	3.41	3.25	64.5047	95
CG18214	FBgn0024277	trio	0	0	0	0	23.27	0	0	0	0	11.53	0	0	0	0	0	0	0	0	0	81.3846	257
CG1822	FBgn0014133	bif	0	0	0	0	0	9.75	0	0	0	0	0	0	0	0	0	0	0	0	0	43.0289	130
CG18273	FBgn0029525	CG18273	2.59	1.5	4.09	0	1.83	1.83	6.07	3.81	2.8	3.96	3.96	3.66	4.84	4.96	2.59	0	4.23	4.36	1.83	6.92935	158
CG1828	FBgn0002183	dre4	3.45	0	2.18	0	2.18	1.54	3.45	2.88	3.61	3.45	2.67	3.08	2.44	1.89	1.89	0	1.89	4.87	3.08	148.545	128
CG18332	FBgn0027055	CSN3	0	0	0	0	0	0	0	0	0	0	0	0	0	0	0	0	0	0	6.16	34.0319	51
CG1845	FBgn0033155	Br140	6.16	0	0	0	0	0	0	0	0	0	0	0	0	0	0	0	0	0	0	20.5747	157
CG18497	FBgn0016977	spen	0	0	0	0	0	0	0	0	7.55	0	0	0	0	0	0	0	0	0	0	16.8184	597
CG18550	FBgn0041710	yellow-f	0	0	0	0	0	0	0	0	0	0	0	0	0	0	0	23.87	0	0	0	257.999	49
CG1856	FBgn0003870	ttk	0	0	0	0	0	0	0	0	0	0	0	0	0	0	0	0	7.55	0	0	14.5748	69
CG18572	FBgn0003189	r	4.69	6.56	4.36	3	5	3.16	5.1	5.92	5.29	5.39	4	6.48	5.83	1.73	6.08	3.74	8.77	7.28	3.32	53.4294	247
CG18596	FBgn0038953	CG18596	0	0	0	0	19.49	0	0	0	0	0	0	0	0	0	0	6.89	0	0	0	12.6779	130
CG18617	FBgn0028670	Vha100-2	0	0	0	0	0	0	0	0	0	0	0	0	0	0	0	0	0	6.16	0	75.4499	95
CG18729	FBgn0061476	zwilch	0	0	2.76	0	0	0	3.9	2.76	0	4.77	11.53	0	0	0	0	0	0	0	0	16.8457	72
CG18731	FBgn0042213	CG18731	0	0	0	0	0	0	0	0	0	0	7.55	0	0	0	0	0	0	0	0	53.5703	14
CG18740	FBgn0002783	mor	4.75	0	1.89	1.54	3.27	0	3.61	3.93	4.49	4.87	2.88	5.87	5.66	0	1.54	1.54	6.72	7.78	3.08	75.143	131
CG18743	FBgn0013276	Hsp70Ab	0	0	0	0	0	0	0	8.72	6.16	9.42	0	0	0	0	0	0	0	0	0	4.41513	70
CG1877	FBgn0015509	lin19	4.36	0	0	0	0	0	0	0	0	0	0	0	0	0	0	0	4.36	0	0	56.807	90
CG18801	FBgn0041627	Ku80	4.77	0	0	0	0	2.76	4.97	7.03	4.36	5.34	0	0	5.85	0	0	0	7.67	5.16	2.39	19.6614	80
CG1883	FBgn0039757	RpS7	0	0	2.52	0	0	0	0	0	0	0	2.52	0	5.34	0	3.08	4.36	5.34	0	0	5753.95	22
CG1903	FBgn0005410	sno	0	0	0	0	0	0	0	0	0	0	0	0	0	0	0	0	4.36	5.34	0	14.8175	201
CG1910	FBgn0022349	CG1910	0	0	0	0	4.36	0	0	0	0	0	0	0	0	4.36	0	0	0	0	0	87.4747	52
CG1911	FBgn0039680	Cap-D2	3.22	0	0	0	3.22	0	3.72	1.86	3.48	2.94	0	3.48	2.94	0	0	0	4.92	5.88	2.28	25.2073	158
CG1938	FBgn0030276	Dlic	0	0	0	0	0	0	0	0	0	0	4.36	0	0	0	0	0	0	0	5.34	34.0755	54
CG1945	FBgn0005632	faf	4.04	2.33	2.6	5.21	20.04	1.65	4.94	3.3	3.68	2.33	2.6	0	0	0	13.88	4.94	0	0	1.65	45.8773	311
CG1957	FBgn0027873	Cpsf100	0	0	0	0	0	0	0	3.56	4.36	0	0	0	3.56	0	0	0	0	0	0	21.6188	85
CG1960	FBgn0002872	mu2	0	0	0	0	0	0	0	0	0	0	0	0	0	0	0	0	0	6.16	0	7.67846	141
CG1965	FBgn0037466	CG1965	3.08	0	0	0	0	0	2.52	2.52	0	0	0	2.52	0	0	0	0	2.52	2.52	0	9.49654	103
CG1966	FBgn0027620	Acf1	0	0	0	0	0	0	0	0	0	0	0	0	0	0	0	0	0	7.55	0	24.8921	170
CG1968	FBgn0033401	CG1968	0	3.56	0	0	6.16	0	0	0	0	0	0	0	0	0	0	3.56	0	0	0	16.8774	71
CG1973	FBgn0260990	yata	2.83	3.74	4.12	1.41	6.56	3.32	2.24	1.73	2	2.45	5.48	3	2.65	1.73	3.61	3.74	2.45	3.61	6.24	69.1427	97
CG1977	FBgn0250789	alpha-Spec	13.27	4.12	8.72	3.32	8.49	16.28	10.68	14.66	10.91	8.66	8.12	12.57	17.32	6.63	11.27	9	14.83	14.07	4.24	162.924	278
CG1994	FBgn0027330	l(1)G0020	3.66	0	2.99	0	2.36	2.8	4.61	1.83	4.49	3.51	2.36	2.99	1.83	2.11	3.17	1.5	3.34	4.61	2.99	20.2778	113
CG2025	FBgn0030344	CG2025	0	0	0	0	0	0	0	4.36	0	0	0	0	0	0	0	0	0	5.34	0	19.2883	133
CG2031	FBgn0037382	Hpr1	3.56	0	0	0	0	0	3.25	3.25	0	3.84	0	3.25	4.82	0	0	0	3.84	3.84	2.52	21.6003	81
CG2050	FBgn0002780	mod	0	2.09	5.27	1.71	3.82	0	2.09	2.96	2.09	2.42	5.67	0	0	5.41	3.2	3.2	0	0	4.52	107.743	60
CG2061	FBgn0027498	CG2061	0	0	0	0	0	0	0	0	0	5.16	4.36	0	0	0	0	0	3.38	2.76	10.68	8.07775	48
CG2072	FBgn0026326	Mad1	0	0	0	0	10.68	0	0	0	0	0	0	0	0	0	0	0	0	0	0	15.091	85
CG2093	FBgn0033194	Vps13	0	0	0	0	4.36	0	8.35	0	0	0	0	0	0	0	5.63	0	0	0	0	15.2881	375
CG2095	FBgn0086685	sec8	0	0	0	0	0	0	0	0	0	0	0	0	0	0	0	20.21	0	0	5.34	36.7899	112
CG2097	FBgn0037371	Sym	0	0	0	0	3.77	0	0	0	3.08	3.08	0	0	0	0	0	0	0	0	3.08	13.4366	132
CG2107	FBgn0035383	CG2107	0	4.54	5.03	3.33	6.29	0	0	3.33	4.71	4.87	7.12	0	3.33	2.18	2.52	5.19	0	0	0	19.2055	75
CG2118	FBgn0039877	CG2118	0	0	3.38	0	0	0	0	2.76	3.9	0	0	0	0	0	0	2.76	0	0	3.38	19.7892	69
CG2124	FBgn0030217	CG2124	0	0	0	0	4.36	0	0	0	0	0	0	0	0	0	9.42	7.12	0	0	0	4.99422	74
CG2139	FBgn0028646	aralar1	0	0	0	0	0	0	0	5.34	0	4.36	0	0	0	0	0	0	0	0	0	21.3945	75
CG2146	FBgn0261397	didum	4.36	0	0	0	0	5.51	0	0	0	0	0	4.36	3.38	0	0	0	0	5.16	0	16.7531	208
CG2165	FBgn0259214	PMCA	2.52	0	0	0	2.52	0	0	0	0	3.08	0	4.36	0	0	0	0	0	6.42	3.98	28.2816	137
CG2168	FBgn0017545	RpS3A	0	0	0	0	0	0	0	0	0	0	3.08	0	0	0	0	3.08	5.34	0	7.86	2728.51	30
CG2173	FBgn0021995	Rs1	3.3	0	0	0	0	0	3.68	0	3.3	0	0	3.68	3.3	0	0	0	2.85	3.68	0	41.9893	88
CG2194	FBgn0086450	su(r)	0	0	0	0	5.34	2.52	0	0	0	3.08	0	2.52	0	0	0	4.71	0	0	6.16	193.247	111
CG2206	FBgn0027280	l(1)G0193	0	0	0	0	0	0	0	0	0	0	0	0	0	0	0	0	0	0	7.55	149.311	75
CG2206	FBgn0027280	l(1)G0193	0	5.11	2.18	0	3.45	0	0	2.18	0	7.86	2.67	0	0	0	2.67	0	0	0	3.08	149.311	77
CG2212	FBgn0003656	sws	0	0	0	0	0	0	0	0	0	0	0	6.89	0	0	0	0	0	5.34	0	16.7821	161
CG2216	FBgn0015222	Fer1HCH	0	0	0	0	5.34	0	0	0	0	0	6.16	0	0	0	0	0	0	0	0	438.056	23
CG2221	FBgn0028331	l(1)G0289	0	0	0	0	0	0	0	0	0	0	0	0	0	0	0	6.16	0	0	0	111.112	67
CG2238	FBgn0000559	EF2	11.96	7.62	11.66	6.63	7.62	9.7	12.33	11.53	11.31	12.92	9.17	11.87	13.6	6.71	7.87	10.1	13.38	13.15	11.7	3343.12	94
CG2244	FBgn0027951	MTA1-like	0	0	0	0	0	0	0	0	0	0	0	0	0	0	0	0	0	0	8.72	31.4324	97
CG2253	FBgn0029992	Upf2	3.56	0	3.56	0	0	0	2.76	2.76	3.18	2.25	3.18	4.77	2.98	2.98	1.95	1.59	4.06	6.06	1.59	11.1702	140
CG2286	FBgn0017566	ND75	0	0	0	0	0	0	0	3.56	6.66	7.12	0	0	0	0	0	0	0	0	0	121.232	79
CG2331	FBgn0261014	TER94	6.08	6.4	8	7.21	4.9	4.58	6.08	5.92	5	5.39	6.86	6.56	7.35	5.66	5.83	7.35	6.56	6.4	7.87	241.657	89
CG2469	FBgn0035205	CG2469	0	0	3.9	0	0	0	0	0	0	3.38	0	3.9	0	0	2.76	0	2.76	0	0	54.3942	130
CG2478	FBgn0032872	CG2478	2.76	0	0	0	18.18	0	0	0	2.76	2.76	0	0	0	0	0	0	0	3.38	0	24.2841	146
CG2508	FBgn0032863	Cdc23	0	0	0	6.16	0	0	0	0	0	0	0	0	0	0	0	0	0	0	0	27.2088	78
CG2512	FBgn0003885	alphaTub84D	3.32	7.07	9.22	5.57	7.35	2.45	2.65	3	3.61	4.69	10.05	3.74	3.87	6.63	4.47	8.37	4	2.83	8.43	170.715	50
CG2522	FBgn0010391	Gtp-bp	0	0	0	0	0	0	0	3.56	4.36	4.36	0	0	0	0	0	0	0	0	0	100.369	68
CG2615	FBgn0086657	ik2	0	0	0	0	4.36	0	0	0	0	0	0	0	0	0	0	32.76	0	0	0	12.4855	81
CG2621	FBgn0003371	sgg	0	0	0	0	0	0	0	0	0	0	0	0	0	0	21.79	0	0	0	0	29.787	52
CG2637	FBgn0000986	Fs(2)Ket	0	0	0	0	0	0	0	0	0	0	0	4.36	0	0	0	0	0	4.36	0	33.7587	99
CG2671	FBgn0002121	l(2)gl	1.89	0	2.67	0	1.54	0	1.89	1.54	3.08	3.61	2.18	3.27	1.89	2.67	2.44	1.54	3.27	3.27	2.18	25.3412	127
CG2674	FBgn0005278	Sam-S	0	0	0	0	0	0	0	0	0	0	0	0	0	0	0	0	0	0	10.68	65.9225	45
CG2691	FBgn0030504	CG2691	3.34	1.83	3.51	0	2.8	0	8.52	5.07	4.36	3.51	2.8	6.07	3.51	2.36	2.8	2.11	7.91	7.09	2.59	52.1058	154
CG2747	FBgn0037541	CG2747	0	0	0	0	0	0	0	0	0	6.16	0	0	0	0	0	0	0	0	0	16.9619	231
CG2762	FBgn0003963	ush	0	0	0	0	0	0	0	0	0	0	0	0	0	0	0	0	6.16	0	0	35.627	125
CG2788	FBgn0015663	Dot	0	0	4.36	0	0	0	0	0	0	0	4.36	0	0	0	0	0	0	0	0	6.31165	60
CG2807	FBgn0031266	CG2807	4.64	0	3.38	0	0	1.59	5.63	3.73	4.91	5.28	2.76	4.64	4.36	3.38	3.18	0	5.4	6.75	1.59	28.4274	150
CG2848	FBgn0031456	Trn-SR	0	0	0	0	6.16	0	0	0	0	0	0	0	0	0	0	0	0	0	0	11.1643	106
CG2867	FBgn0004901	Prat	0	0	0	0	0	0	0	0	0	0	4.36	0	0	0	0	0	0	0	4.36	38.935	60
CG2875	FBgn0029672	CG2875	0	0	0	0	0	0	0	0	0	0	0	0	0	6.16	0	0	0	0	0	15.5496	57
CG2910	FBgn0027548	nito	2.63	0	0	0	0	2.63	2.28	2.28	2.28	1.86	0	3.22	2.94	0	3.48	0	2.28	2.94	0	24.5192	89
CG2913	FBgn0015565	yin	0	0	0	0	0	0	0	0	0	0	0	0	0	0	0	0	0	0	6.16	12.8464	81
CG2918	FBgn0023529	CG2918	4.12	3.16	5	5.1	7.14	3.74	5.29	4.12	4.58	5.57	4.58	5.2	4.8	3	5.29	4.9	4.47	6.56	6.08	110.068	103
CG2919	FBgn0261004	asl	0	4.36	0	0	6.16	0	0	0	0	0	0	0	0	0	0	0	0	0	0	25.2285	117
CG2943	FBgn0037530	CG2943	0	0	0	0	0	0	0	0	0	0	3.56	4.36	0	0	0	0	0	3.56	0	66.3536	101
CG2945	FBgn0000316	cin	0	0	0	0	17.97	0	0	0	0	0	0	0	0	0	0	0	0	0	0	10.5003	66
CG2960	FBgn0003941	RpL40	0	0	0	2.39	1.95	0	0	3.08	0	0	3.38	2.76	0	0	1.95	3.08	3.08	3.08	2.76	2244.87	15
CG2980	FBgn0034939	thoc5	0	4.36	3.08	0	0	0	0	4.36	0	0	0	0	0	0	0	0	0	0	3.08	22.6484	71
CG2982	FBgn0029704	CG2982	0	0	6.16	0	0	0	0	0	0	0	0	0	0	0	0	0	0	0	0	20.9455	73
CG2990	FBgn0030170	CG2990	0	0	0	0	0	0	0	0	0	4.36	0	0	3.56	0	0	0	0	0	3.56	4.60756	125
CG30085	FBgn0050085	Rif1	0	0	0	0	4.36	0	0	0	0	0	5.03	0	0	0	0	3.56	0	0	0	49.5676	157
CG3011	FBgn0029823	CG3011	0	0	0	0	0	0	0	0	0	0	5.34	0	0	0	0	0	0	0	6.16	123.226	59
CG30122	FBgn0050122	CG30122	4.71	0	1.78	1.78	2.91	2.72	4.48	5.03	4.36	4.36	1.78	6.08	6.16	2.91	4.59	2.52	7.19	7.04	2.3	90.7724	140
CG30149	FBgn0250850	rig	0	0	0	0	0	0	0	0	0	0	0	0	0	5.34	0	0	0	4.36	0	26.6714	138
CG30349	FBgn0050349	CG30349	0	0	0	0	0	0	0	0	0	7.55	0	0	0	0	0	0	0	0	0	53.647	68
CG3056	FBgn0024987	ssx	0	0	0	0	0	0	0	0	0	0	0	0	0	6.16	0	0	0	0	0	19.2878	53
CG3059	FBgn0024947	NTPase	0	0	0	0	0	0	0	0	0	0	5.34	0	0	0	0	0	0	0	6.89	123.758	51
CG3074	FBgn0034709	Swim	0	3.68	7.55	4.04	0	0	0	0	0	0	7.55	0	0	6.79	0	4.36	0	0	7.37	62.8372	49
CG3093	FBgn0000482	dor	0	12.07	0	21.35	0	3.56	0	0	0	0	0	0	0	0	0	0	0	0	0	26.9232	115
CG3095	FBgn0001189	hfw	0	0	0	0	0	0	0	0	0	0	6.16	0	0	0	0	0	0	0	0	30.6207	69
CG31012	FBgn0027598	cindr	0	0	0	0	0	0	0	0	0	0	0	0	0	0	0	0	0	7.55	0	118.028	92
CG31022	FBgn0039776	PH4alphaEFB	0	0	2.67	2.67	0	3.08	0	5.97	0	0	3.08	0	2.18	0	0	3.08	0	0	5.77	139.588	63
CG31033	FBgn0039705	Atg16	0	0	0	0	0	0	0	0	0	0	0	32.62	0	0	0	0	0	0	0	48.0279	67
CG31037	FBgn0000247	ca	0	0	0	0	0	0	3.56	0	0	0	0	0	0	0	6.66	0	0	0	3.56	23.9794	218
CG31045	FBgn0026059	Mhcl	0	0	0	8.72	14.12	0	0	0	0	0	0	0	0	0	0	0	0	0	0	8.23266	240
CG31048	FBgn0051048	CG31048	3.16	1.41	2	5.48	5.92	2.24	3	2.45	2	3.32	1.73	3	2.65	2	3.16	2	4.9	6.08	4.69	9.97246	246
CG31064	FBgn0051064	CG31064	0	0	45.51	0	0	0	0	0	0	0	0	0	0	0	0	0	0	0	0	22.2173	81
CG3107	FBgn0033005	CG3107	0	0	0	0	0	0	0	0	0	0	0	0	0	0	0	0	0	0	6.16	15.0955	119
CG31082	FBgn0051082	CG31082	0	0	0	0	0	0	0	0	0	0	0	0	0	0	0	0	0	0	6.16	1.43995	89
CG31092	FBgn0051092	LpR2	3.08	0	0	0	3.08	0	0	0	2.67	2.67	0	2.67	3.08	0	0	0	2.18	3.08	0	0.506193	117
CG31137	FBgn0011725	twin	0	0	6.16	0	0	0	0	0	0	0	0	0	0	0	0	0	0	0	0	18.0529	63
CG31150	FBgn0051150	CG31150	2.05	2.05	2.52	0	3.25	0	0	0	2.05	0	0	0	2.05	0	2.52	2.05	0	2.52	0	140.373	168
CG31152	FBgn0086253	rumi	0	0	0	0	0	0	0	0	0	0	0	0	0	0	0	0	0	0	8.72	40.0824	48
CG31156	FBgn0051156	CG31156	0	0	0	0	0	0	0	0	0	0	0	0	0	4.36	0	0	0	4.36	0	5.26214	106
CG31212	FBgn0086613	Ino80	0	0	0	0	0	0	0	0	0	0	0	0	0	0	0	0	4.36	4.36	0	12.8815	187
CG3126	FBgn0259228	C3G	0	0	0	0	0	0	0	0	0	0	0	0	0	0	0	0	0	8.72	0	63.0386	172
CG31304	FBgn0051304	CG31304	0	0	0	0	0	0	6.16	0	0	0	0	0	0	0	0	0	0	0	0	6.22571	149
CG31349	FBgn0003177	pyd	2.52	0	0	0	0	0	0	0	0	3.08	0	3.08	3.08	0	0	0	2.52	3.56	0	21.5231	128
CG31349	FBgn0003177	pyd	5.26	0	2.28	0	0	0	6.57	2.94	5.09	3.72	0	7.43	3.94	2.28	0	0	4.36	7.43	0	21.5231	150
CG31368	FBgn0051368	CG31368	0	1.86	0	0	3.48	0	2.28	0	1.86	2.28	0	3.22	3.72	0	7.78	0	5.42	6.44	2.94	12.941	172
CG3152	FBgn0026761	Trap1	0	3.08	0	0	3.08	0	0	0	0	3.77	0	0	0	0	0	4.36	0	0	0	39.5822	78
CG31536	FBgn0051536	Cdep	0	0	9.75	0	0	0	0	0	0	0	0	0	0	0	0	0	0	0	0	32.2226	132
CG3157	FBgn0260639	gammaTub23C	0	15.41	16.88	0	0	0	0	0	0	0	0	0	0	0	0	0	0	0	0	36.9292	53
CG31619	FBgn0051619	CG31619	0	0	5.48	0	0	0	1.78	0	1.78	1.78	4.71	2.52	2.18	4.54	2.81	4.17	2.52	3.56	0	49.5127	150
CG31651	FBgn0031681	pgant5	0	0	3.77	0	0	0	0	0	4.36	3.77	3.77	0	0	0	0	0	0	0	0	29.0744	72
CG31671	FBgn0031390	tho2	3.84	2.05	1.78	1.45	3.84	0	2.72	4.82	3.08	3.98	2.91	5.14	4.71	1.78	2.72	2.05	7.12	7.26	3.98	25.7962	189
CG31678	FBgn0051678	CG31678	2.18	0	0	0	0	0	0	0	3.08	3.08	0	3.77	2.18	0	2.18	0	4.36	4.36	0	40.019	155
CG31694	FBgn0051694	CG31694	0	2.52	4.36	0	0	0	0	0	0	0	3.98	0	0	3.56	0	3.56	0	0	5.03	52.0018	47
CG3173	FBgn0034964	IntS1	3.08	0	0	0	2.18	0	2.18	1.78	2.18	2.52	0	1.78	3.08	0	2.81	0	4.54	6.66	1.78	22.5675	235
CG31738	FBgn0259735	CG42389	2.81	0	0	0	3.77	0	2.81	2.52	3.08	3.33	0	4.17	2.18	0	2.81	0	4.36	5.63	1.78	52.7569	190
CG31739	FBgn0051739	CG31739	2.52	0	1.78	2.52	2.72	1.78	2.72	3.56	3.25	3.25	1.78	5.14	3.7	1.78	4.24	1.45	3.7	4.48	1.78	36.9673	122
CG3178	FBgn0004584	Rrp1	6.42	3.08	4.11	2.91	0	3.98	5.44	5.81	5.14	6.42	3.84	3.41	6.25	3.25	3.41	3.98	7.19	7.48	4.59	49.8814	77
CG3180	FBgn0003276	RpII140	0	0	3.84	3.25	4.11	0	0	2.05	0	0	4.36	2.52	0	2.52	4.11	0	0	0	4.36	51.6211	134
CG31915	FBgn0051915	CG31915	0	0	0	0	0	6.38	2.33	4.04	0	0	0	2.33	3.68	0	2.85	0	3.3	0	0	28.043	71
CG31935	FBgn0051935	CG31935	0	0	0	18.75	0	0	0	0	0	0	7.55	0	0	0	0	0	0	0	0	8.61691	104
CG31992	FBgn0051992	gw	0	0	0	0	0	0	0	0	0	0	0	4.36	0	0	0	0	0	4.36	0	57.7362	143
CG32075	FBgn0052075	CG32075	0	0	9.25	0	0	0	0	0	0	0	0	0	0	5.34	0	0	0	0	0	6.78275	62
CG3210	FBgn0026479	Drp1	0	4.36	6.66	0	0	0	0	0	0	0	6.66	0	0	4.36	0	6.16	0	0	6.16	49.4893	83
CG32113	FBgn0052113	CG32113	0	0	0	0	11.53	0	15.31	0	0	0	0	0	0	0	0	3.56	0	0	0	2.34857	445
CG32138	FBgn0052138	CG32138	0	0	0	0	0	2.52	3.98	2.52	1.78	2.81	2.52	3.77	4.17	2.52	0	0	3.33	3.77	1.78	148.852	133
CG32164	FBgn0042177	CG32164	2.94	0	0	0	2.28	1.86	3.22	2.63	1.86	0	0	4.16	4.16	0	0	0	2.28	4.74	1.86	31.5564	121
CG32210	FBgn0052210	CG32210	4.36	0	0	0	3.82	0	1.71	4.36	3.82	4.19	0	6.4	3.42	0	2.96	1.71	6.73	7.83	2.42	12.7171	199
CG32226	FBgn0052226	Pex23	0	0	0	0	0	0	0	0	0	0	0	0	0	0	0	0	0	8.72	0	8.34849	149
CG3228	FBgn0001330	kz	0	0	0	0	0	0	0	0	0	4.36	0	0	4.36	0	0	0	0	0	0	9.364	134
CG32306	FBgn0052306	CG32306	0	0	0	0	0	6.16	0	0	0	0	0	0	0	0	0	0	0	0	0	53.6204	237
CG3231	FBgn0086129	snama	6.16	0	0	0	0	0	6.33	3.56	4.11	2.91	0	7.96	3.25	0	0	0	4.59	9.07	0	15.3486	139
CG32344	FBgn0052344	CG32344	3.08	0	3.08	0	0	0	6.16	0	0	0	0	0	0	0	0	0	3.77	0	0	38.6625	93
CG32350	FBgn0052350	CG32350	0	15.72	0	0	0	0	0	0	0	0	0	0	0	0	0	0	0	0	0	2.84365	95
CG32435	FBgn0021760	chb	3.56	0	0	0	0	0	2.52	0	5.34	2.52	0	0	0	0	0	0	2.52	2.52	0	25.0696	166
CG32438	FBgn0052438	Smc5	0	3.56	0	0	7.55	0	0	0	0	0	0	0	0	0	0	0	0	0	3.56	12.2269	113
CG32464	FBgn0013576	mtd	0	0	0	0	0	0	0	0	10.68	0	0	0	0	0	0	0	0	0	0	33.9453	139
CG3248	FBgn0031536	Cog3	3.08	3.08	0	0	0	0	0	0	0	0	0	0	0	0	0	5.77	0	3.77	0	13.0149	101
CG32549	FBgn0052549	CG32549	0	0	5.16	0	4.36	0	0	0	0	0	7.29	0	0	0	0	3.38	0	0	4.36	74.5234	82
CG32555	FBgn0026375	RhoGAPp190	0	0	0	0	0	0	6.16	0	0	0	0	0	0	0	0	0	0	0	0	18.7104	179
CG32562	FBgn0028974	xmas-2	4.36	0	0	0	0	0	0	0	0	0	0	0	0	0	0	0	0	7.55	0	9.20298	158
CG32575	FBgn0026575	hang	5.11	0	0	0	0	0	3.77	4.62	4.08	4.87	0	0	4.36	0	0	0	8.72	6.35	0	39.7921	208
CG32626	FBgn0052626	AMPdeam	2	1.41	3.87	1.73	2.45	2.24	2.45	1.41	2.24	2	4.9	2.24	2	1.41	10	3.46	2.65	2.45	4.58	60.6967	90
CG32654	FBgn0052654	Sec16	0	0	2.33	0	0	0	0	2.85	2.33	0	0	4.04	4.94	0	0	0	6.16	5.46	0	16.5248	220
CG3267	FBgn0042083	CG3267	0	0	6.16	0	4.36	0	0	0	0	0	0	0	0	0	0	0	0	0	0	27.0675	63
CG32684	FBgn0259170	alpha-Man-I	0	0	0	0	0	0	0	0	6.16	0	0	0	0	0	0	0	0	0	0	8.76355	73
CG32699	FBgn0052699	CG32699	0	2.18	4.62	0	2.18	0	0	0	0	0	4.36	0	0	2.18	2.18	3.45	0	0	3.45	27.2506	60
CG3274	FBgn0042085	Bap170	0	0	0	0	0	0	0	0	2.52	3.08	0	3.08	3.08	0	0	0	5.34	5.03	0	32.2532	183
CG32743	FBgn0052743	Smg1	0	0	0	0	0	0	5.34	0	0	0	0	0	0	0	9.25	0	0	0	0	21.215	362
CG3291	FBgn0020261	pcm	0	0	0	0	0	0	3.56	0	0	3.56	0	0	3.56	0	0	0	0	0	0	9.85061	184
CG3295	FBgn0034573	CG3295	0	0	0	0	0	0	0	0	0	0	0	0	0	0	0	0	0	0	7.55	46.7962	49
CG33097	FBgn0053097	CG33097	0	0	0	0	0	0	0	0	0	0	0	0	0	6.16	0	0	0	0	0	19.7163	85
CG33101	FBgn0013998	Nsf2	0	0	0	0	3.77	0	0	3.08	7.55	5.34	0	0	0	0	0	0	0	0	0	37.9753	83
CG33106	FBgn0043884	mask	0	0	0	0	0	0	0	0	0	0	0	0	0	0	0	0	4.36	4.36	0	31.6305	423
CG33113	FBgn0053113	Rtnl1	1.71	1.71	2.42	0	0	0	2.42	2.42	2.09	1.71	2.96	3.2	2.09	0	0	0	2.96	3.42	2.96	82.993	64
CG33122	FBgn0015376	cutlet	0	0	0	0	0	0	0	0	0	0	0	0	0	0	7.55	0	0	0	0	7.63437	112
CG33123	FBgn0053123	CG33123	4.9	4.24	4.24	4.24	6.48	2.83	3.32	6.4	4.36	5.74	4.36	6.24	6.56	3.16	4.12	5.66	4.9	6.48	6.93	51.7629	135
CG33129	FBgn0053129	CG33129	0	2.52	7.76	0	0	0	0	0	0	0	7.12	0	0	5.34	0	5.34	0	0	6.42	109.192	76
CG3314	FBgn0014026	RpL7A	0	0	4.36	0	0	0	0	0	0	0	3.56	0	0	0	0	0	3.56	0	0	3802.18	31
CG33180	FBgn0053180	Ranbp16	2.05	2.91	2.05	2.05	0	0	0	0	0	0	2.91	0	0	0	3.25	2.91	2.05	0	3.84	14.3724	126
CG33196	FBgn0053196	dp	0	0	0	0	0	0	0	0	0	0	0	7.55	0	0	0	0	0	0	0	0.0318321	2446
CG33206	FBgn0027287	Gmap	2.28	9.11	0	0	3.22	0	0	0	3.22	1.86	0	0	0	1.86	3.48	2.63	2.63	3.94	3.72	20.696	158
CG33214	FBgn0053214	CG33214	1.83	3.34	2.99	3.81	4.73	0	0	1.5	2.59	2.99	4.73	2.36	2.11	4.09	3.17	4.49	2.36	2.11	3.81	43.2839	125
CG33217	FBgn0053217	CG33217	0	0	6.16	0	0	0	0	0	0	0	4.36	0	0	4.36	0	0	0	0	0	2.25943	80
CG3322	FBgn0002528	LanB2	4.69	3.87	4.24	3.87	4.36	3.74	3.74	5.83	3.61	4.58	5.2	6.78	6	5.39	7.14	6	8.12	7.68	1.73	143.085	182
CG33261	FBgn0013263	Trl	0	0	0	0	0	0	0	0	6.89	0	0	0	0	0	0	0	0	5.34	0	54.8277	63
CG33303	FBgn0053303	CG33303	0	0	0	0	0	0	0	0	0	0	6.89	0	0	0	0	0	0	0	6.16	227.679	52
CG3333	FBgn0259937	Nop60B	2.67	4.08	10.22	0	3.08	0	0	0	0	0	7.71	0	0	6.35	0	4.87	0	0	4.62	187.429	57
CG3335	FBgn0036018	CG3335	0	0	0	0	0	0	2.76	0	0	0	0	2.76	2.76	0	0	0	2.76	2.76	0	11.088	104
CG3338	FBgn0031598	CG3338	0	0	13.08	0	0	0	0	0	0	5.63	0	0	0	0	0	8.35	0	0	0	10.6362	100
CG33505	FBgn0053505	U3-55K	0	0	9.75	0	0	0	0	0	0	0	0	0	0	0	0	0	0	0	0	19.3186	53
CG33546	FBgn0250732	gfzf	3.73	0	4.77	0	0	0	4.5	7.47	2.76	4.77	4.06	5.63	6.06	2.76	1.59	3.18	8.04	5.63	2.76	20.517	119
CG33554	FBgn0053554	Nipped-A	0	0	0	0	0	0	3.56	0	3.56	0	0	0	0	0	9.75	0	0	0	0	6.43146	435
CG3356	FBgn0034989	CG3356	2.05	0	0	0	0	2.05	4.11	2.52	0	2.91	0	2.52	4.82	0	0	0	3.25	2.52	0	25.9318	129
CG33715	FBgn0260952	Msp-300	3.68	0	0	2.33	6.38	0	0	2.85	2.33	0	0	2.33	0	0	0	0	0	3.68	0	17.896	1405
CG3373	FBgn0015737	Hmu	1.95	0	3.18	1.95	0	0	2.52	0	2.25	3.18	3.18	2.98	3.18	2.25	2.25	1.95	2.76	4.36	3.73	123.176	63
CG33950	FBgn0001402	trol	0	0	0	6.16	0	0	0	0	0	0	0	0	0	0	0	0	0	0	0	41.7225	462
CG3399	FBgn0000256	capu	0	0	0	0	0	0	0	0	0	0	0	6.16	0	0	0	0	0	0	0	35.4529	131
CG3401	FBgn0003888	betaTub60D	0	5.24	5.44	4.59	4.11	0	0	0	0	2.05	5.81	0	0	4.82	0	5.03	0	0	4.82	102.539	51
CG3412	FBgn0023423	slmb	0	0	3.56	0	0	0	0	0	0	0	3.56	0	0	0	0	0	0	0	5.03	27.5538	59
CG34122	FBgn0261261	plx	0	0	0	0	0	0	0	0	0	0	0	8.72	0	0	0	0	0	0	0	12.114	16
CG34126	FBgn0083962	CG34126	0	4.87	2.18	9.62	0	0	5.34	0	9.62	0	2.67	0	0	0	0	9.12	0	4.36	0	27.1213	164
CG34133	FBgn0083969	CG34133	0	0	0	0	0	0	0	0	13.78	0	0	0	0	0	0	0	0	0	0	30.9165	122
CG34157	FBgn0260003	Dys	0	0	0	0	0	0	0	0	0	8.72	0	0	0	0	0	0	0	0	0	14.2861	399
CG3416	FBgn0002787	Rpn8	0	0	0	0	0	0	0	0	0	0	5.34	0	0	0	0	0	0	0	4.36	103.751	38
CG3423	FBgn0020616	SA	0	0	0	0	0	0	5.03	0	0	0	0	0	6.66	0	0	0	4.36	0	0	22.662	130
CG34342	FBgn0085371	CG34342	0	0	6.16	0	0	0	0	0	0	0	0	0	0	0	0	0	0	0	0	0.0202201	63
CG34349	FBgn0085378	CG34349	0	0	0	0	0	0	33.4	4.66	8.24	2.85	0	2.33	2.33	0	0	0	2.85	0	0	9.35607	130
CG34352	FBgn0261260	mgl	0	0	0	0	0	0	5.34	0	0	0	0	0	0	0	0	0	0	9.25	0	20.8619	516
CG34373	FBgn0085402	Ect4	1.65	2.02	2.02	0	0	1.65	2.02	2.33	0	1.65	3.3	2.02	2.85	0	1.65	1.65	2.6	0	2.6	62.2932	169
CG34394	FBgn0085423	CG34394	0	0	0	0	0	0	6.16	0	0	0	0	0	0	0	0	0	0	0	0	10.5347	131
CG34407	FBgn0085436	Not1	3.18	1.95	0	0	2.98	1.95	2.25	2.76	3.38	5.4	1.59	2.76	2.52	0	1.59	0	4.36	5.51	2.52	66.7337	281
CG34408	FBgn0085437	CG34408	0	0	0	0	3.77	0	4.36	0	11.94	3.77	0	0	0	0	0	0	0	0	0	15.2653	169
CG34412	FBgn0086899	tlk	0	0	3.08	0	0	0	0	0	3.77	0	0	0	0	0	0	0	0	4.87	3.77	24.6924	160
CG34438	FBgn0259876	Cap-G	0	0	0	0	3.22	0	2.28	1.86	2.28	2.28	1.86	1.86	2.28	0	0	0	1.86	3.72	1.86	25.7483	154
CG3455	FBgn0028685	Rpt4	0	0	3.56	0	0	0	0	0	0	0	4.36	0	0	0	0	0	0	0	13.08	97.3452	44
CG3460	FBgn0023542	Nmd3	0	0	0	0	0	0	0	0	0	0	0	0	0	0	0	0	0	0	7.55	44.6325	59
CG3480	FBgn0023509	mip130	0	0	0	0	0	0	0	0	0	4.36	0	0	4.36	0	0	0	0	0	0	26.0534	110
CG3493	FBgn0034854	CG3493	6.77	3.96	2.11	2.36	2.99	0	0	2.99	2.99	3.51	1.5	4.49	3.17	1.5	3.66	14.69	5.59	6.43	4.23	25.5595	170
CG3496	FBgn0003977	vir	4.82	0	0	0	2.91	2.52	4.11	0	0	2.05	0	0	3.84	0	4.11	0	3.84	4.36	0	22.9068	209
CG3523	FBgn0027571	CG3523	5.89	3.66	4.36	0	8.78	2.99	4.61	3.81	5.18	4.36	3.34	3.81	4.09	2.99	6.6	4.61	4.96	7.09	0	420.601	266
CG3532	FBgn0037979	CG3532	1.95	8.83	0	0	2.76	0	0	2.76	0	3.9	0	3.08	0	0	0	9.35	1.95	3.65	4.36	10.3858	130
CG3539	FBgn0015816	Slh	0	0	0	0	0	0	0	0	0	0	35.94	0	0	0	0	0	0	0	0	31.8988	72
CG3542	FBgn0031492	CG3542	4.93	2.52	8.28	2.72	0	2.72	3.84	3.41	3.7	3.41	7.04	4.71	3.25	7.62	2.72	4.48	3.41	4.24	2.3	25.8883	91
CG3548	FBgn0035033	CG3548	0	0	0	0	0	0	4.36	5.34	0	0	0	0	0	0	0	0	0	0	0	19.4745	50
CG3558	FBgn0025681	CG3558	0	0	0	15.1	0	0	0	0	0	0	0	10.68	0	0	0	0	0	0	0	63.3306	114
CG3561	FBgn0086130	Dbp21E2	0	3.08	7.23	0	0	0	0	0	0	0	3.77	0	0	3.08	0	0	0	0	0	13.5777	60
CG3572	FBgn0022960	vimar	0	0	0	0	0	0	0	0	0	0	0	0	0	5.34	0	0	0	0	4.36	17.6051	70
CG3573	FBgn0023508	Ocrl	17.3	0	0	18.62	12.71	0	0	0	0	13.78	0	0	0	0	0	0	0	0	0	42.2056	98
CG3585	FBgn0023458	Rbcn-3A	0	0	0	4.94	12.33	0	3.3	0	2.33	2.85	0	0	0	0	2.85	0	0	2.85	0	40.0604	377
CG3612	FBgn0011211	blw	0	5.34	7.06	0	5.77	0	0	0	0	3.08	11.01	0	0	5.97	0	5.56	0	0	9.99	434.581	59
CG3626	FBgn0029706	CG3626	0	0	0	0	0	0	0	0	0	0	6.16	0	0	0	0	4.36	0	0	0	19.8673	106
CG3644	FBgn0000181	bic	0	0	5.34	0	0	0	0	0	0	0	4.36	0	0	0	0	0	0	0	0	664.256	18
CG3695	FBgn0034795	MED23	0	2.59	5.07	1.83	3.51	0	2.11	2.8	2.36	2.11	4.36	3.17	2.11	3.81	4.09	2.99	2.8	4.49	4.49	12.3122	167
CG3696	FBgn0086902	kis	0	0	4.36	0	0	0	0	0	0	0	0	0	0	5.34	0	0	0	0	0	28.635	574
CG3697	FBgn0002707	mei-9	0	0	0	0	0	0	0	0	0	6.16	0	0	0	0	0	0	0	0	0	6.075	110
CG3702	FBgn0031590	CG3702	0	0	2.52	0	2.52	0	0	0	3.56	0	0	2.52	0	0	0	0	0	3.08	2.52	78.7284	74
CG3714	FBgn0031589	CG3714	0	4.36	6.59	2.85	5.21	0	0	0	0	0	5.21	0	0	0	0	6.16	0	0	4.36	42.9705	74
CG3725	FBgn0004551	Ca-P60A	4.84	0	2.36	1.5	0	1.83	1.5	3.17	3.66	5.07	4.23	6.34	4.09	2.59	2.59	2.99	4.61	7.09	3.51	110.082	112
CG3731	FBgn0038271	CG3731	0	0	0	0	0	0	0	0	0	0	0	0	0	0	0	0	0	0	7.55	253.928	52
CG3733	FBgn0250786	Chd1	2.52	0	0	0	0	0	3.84	2.05	2.05	2.05	0	0	3.25	0	2.05	0	5.24	5.03	0	29.9094	212
CG3735	FBgn0034933	CG3735	3.56	0	0	0	0	0	4.36	0	3.56	0	0	0	0	0	0	0	0	0	0	7.38468	82
CG3752	FBgn0012036	Aldh	0	4.97	6.47	3.9	3.65	0	0	0	0	3.08	6.47	0	1.95	3.9	0	6.01	0	0	6.01	257.304	57
CG3762	FBgn0020367	Vha68-2	0	3.25	4.11	4.36	3.56	0	0	6.5	0	6.16	4.36	0	0	0	0	5.03	0	0	5.63	101.611	68
CG3766	FBgn0011232	scat	0	0	8.72	0	0	0	0	0	0	0	0	0	0	0	0	6.89	0	0	0	12.6885	105
CG3806	FBgn0023512	eIF2B-epsilon	0	0	0	0	0	0	8.72	0	0	0	0	0	0	0	0	0	0	0	0	59.4027	75
CG3808	FBgn0036838	CG3808	0	0	0	0	0	0	0	0	6.16	0	0	0	0	0	0	0	0	0	0	5.74018	69
CG3810	FBgn0023511	Edem1	0	0	0	0	6.16	0	0	0	0	0	0	0	0	0	0	0	0	0	6.16	32.0067	112
CG3815	FBgn0029861	CG3815	0	0	0	0	0	0	0	4.36	0	0	0	0	0	0	0	0	0	4.36	0	14.903	98
CG3820	FBgn0010660	Nup214	0	0	0	0	0	0	0	0	0	0	0	0	0	0	0	0	0	7.55	0	26.1205	175
CG3821	FBgn0002069	Aats-asp	0	4.11	7.82	2.05	4.36	0	0	0	0	2.52	6.82	0	0	3.56	0	6.16	0	0	7.96	155.316	59
CG3835	FBgn0023507	CG3835	0	0	0	0	0	0	0	0	0	0	26.87	0	0	0	0	0	0	0	0	53.4301	58
CG3845	FBgn0010488	NAT1	0	0	0	0	0	0	0	0	8.15	0	0	0	0	0	0	0	0	4.36	0	119.84	167
CG3885	FBgn0086475	sec3	0	0	0	0	0	0	0	0	6.89	0	0	0	0	0	0	17.97	0	0	0	18.183	103
CG3917	FBgn0026430	Grip84	0	17.8	16.88	0	0	0	0	0	0	3.56	0	0	0	0	0	0	0	0	0	21.9134	95
CG3937	FBgn0014141	cher	8.31	2	1.73	3.74	6.63	9.49	6.86	8.43	8.06	6	2.83	10.68	11.09	1.41	5.2	4.69	14.21	10.95	5.1	277.827	239
CG3961	FBgn0036821	CG3961	3.08	5.9	6.66	3.7	4.59	1.78	1.78	4.24	5.03	4.59	7.19	1.45	1.78	3.25	4.82	5.44	0	2.3	5.99	16.6529	79
CG3983	FBgn0038473	Ns1	4.64	0	5.16	1.59	0	3.38	6.16	5.51	6.66	4.21	5.16	4.36	1.95	3.56	0	3.38	5.16	4.64	0	40.1116	66
CG3989	FBgn0020513	ade5	0	0	0	0	0	0	0	0	0	0	0	0	0	0	0	0	0	0	19.97	162.666	47
CG3991	FBgn0020370	TppII	5.1	2.45	3.46	3.32	5.48	2.45	4.8	8.77	4.9	5.66	5	7.94	8.94	3.16	5.57	5	10.91	9.9	6.63	45.4577	149
CG3998	FBgn0022720	zf30C	0	0	0	0	0	0	6.16	0	0	0	0	0	0	0	0	0	0	0	0	42.9653	88
CG4001	FBgn0003071	Pfk	2.83	2.83	3	1.73	2.45	1.41	2.45	3.16	3.87	2	2.65	3	2.83	1.41	2.45	2.83	3.16	2.65	2	34.9419	87
CG4003	FBgn0040078	pont	0	0	9.75	0	0	0	0	0	0	0	10.32	0	0	7.29	0	5.16	0	0	5.85	47.487	50
CG40084	FBgn0260994	CG42595	2.98	2.52	1.59	0	0	1.59	2.52	2.52	3.73	2.76	2.25	2.52	3.73	0	1.59	0	2.52	3.73	1.95	16.2835	147
CG4012	FBgn0023081	gek	0	0	0	0	6.16	0	15.51	0	0	0	0	0	0	0	0	0	0	6.66	0	17.4043	187
CG4016	FBgn0086532	Spt-I	0	0	5.63	0	0	0	0	0	0	0	6.16	0	0	0	0	0	0	0	4.36	72.3015	53
CG4027	FBgn0000042	Act5C	2.33	3.49	0	0	2.33	4.66	0	2.33	2.02	2.02	2.85	2.02	4.04	4.04	2.33	0	2.02	0	6.38	1627.43	42
CG4030	FBgn0034585	CG4030	0	0	0	21.35	0	0	0	0	0	0	0	0	0	0	0	0	15.1	0	0	22.5546	75
CG4033	FBgn0003278	RpI135	1.54	0	1.54	1.54	3.77	0	2.44	2.18	1.89	0	2.67	1.54	3.45	2.44	6.35	2.18	2.44	1.89	2.88	13.217	128
CG4039	FBgn0025815	Mcm6	2.52	0	0	2.81	0	0	2.18	0	1.78	3.08	0	3.56	1.78	2.81	0	2.18	2.18	4.54	3.33	57.635	92
CG4041	FBgn0029736	CG4041	0	0	0	18.23	0	0	0	0	0	12.33	0	0	0	0	0	0	0	0	0	27.7621	96
CG40411	FBgn0010247	Parp	0	0	0	0	0	3.08	3.08	3.08	0	4.36	0	2.67	3.08	0	0	0	3.45	2.67	0	3.63634	114
CG4046	FBgn0034743	RpS16	0	0	4.36	0	0	0	0	0	0	0	0	0	0	0	0	0	0	0	6.16	4009.68	17
CG4051	FBgn0000562	egl	0	0	0	0	0	0	0	0	0	0	0	0	0	0	0	0	0	7.55	0	20.4772	112
CG4065	FBgn0034982	CG4065	0	8.72	0	0	0	0	0	0	4.36	0	0	0	0	0	0	0	0	0	0	26.2219	89
CG4069	FBgn0036301	CG4069	0	0	7.55	0	0	0	0	0	0	0	0	0	0	0	0	0	0	0	0	18.0907	56
CG4082	FBgn0017577	Mcm5	1.95	2.52	1.59	0	2.25	2.76	2.98	1.59	2.25	2.25	0	2.52	2.25	0	2.76	0	1.95	2.98	3.38	42.5075	82
CG4088	FBgn0005654	lat	0	0	7.55	0	0	0	0	0	0	0	0	0	0	0	0	0	0	0	0	9.63916	82
CG41099	FBgn0039955	CG41099	0	0	0	48.34	0	0	0	0	0	0	0	0	0	0	0	0	0	0	0	7.87413	124
CG4118	FBgn0036640	nxf2	3.98	0	0	0	0	0	6.42	0	3.98	2.52	0	0	0	4.36	0	0	0	3.56	0	5.53575	97
CG4119	FBgn0028474	CG4119	4.5	0	5.28	1.59	0	2.25	4.5	3.73	4.21	3.73	5.16	6.16	2.76	5.63	0	2.25	2.98	5.51	0	30.2052	113
CG4122	FBgn0004648	svr	0	0	0	5.51	0	0	0	0	0	2.76	0	2.76	0	0	0	0	3.38	4.36	0	15.8702	162
CG4145	FBgn0000299	Cg25C	8.05	0	1.5	2.36	1.5	11.19	5.49	9.51	5.59	5.49	2.36	10.88	11.34	0	2.11	2.11	11.19	11.14	2.99	951.036	174
CG4147	FBgn0001218	Hsc70-3	5.83	4.58	6.16	5.39	4.8	5.1	5.66	8.37	8.72	9.7	7.42	5.48	3.46	3.32	4.12	7.35	4.69	5.74	8	529.736	72
CG4152	FBgn0001986	l(2)35Df	2.99	0	3.17	0	2.99	1.5	3.81	2.11	3.17	2.8	2.8	2.11	3.34	3.51	1.83	1.5	2.8	2.59	2.11	34.6241	119
CG4162	FBgn0002524	lace	0	0	3.08	0	0	0	0	0	0	0	5.34	0	0	0	0	4.36	0	0	4.36	143.99	66
CG4173	FBgn0014029	36038	0	0	0	0	3.08	0	0	0	0	0	5.34	0	0	0	0	4.36	0	0	6.89	156.407	48
CG4206	FBgn0024332	Mcm3	0	0	0	0	2.91	2.52	2.52	0	0	2.05	0	2.52	2.91	0	3.56	0	0	3.56	2.52	44.3687	91
CG4208	FBgn0026751	XRCC1	6.16	0	0	0	0	0	0	0	0	0	0	0	0	0	0	0	0	0	0	28.139	69
CG4211	FBgn0004227	nonA	0	0	0	0	0	0	10.68	0	0	0	0	0	0	0	0	0	0	0	0	14.5575	77
CG4215	FBgn0015546	spel1	1.95	0	2.76	2.76	0	0	0	1.95	0	0	4.36	0	0	2.76	1.95	3.08	1.95	0	2.76	17.4401	103
CG42232	FBgn0250754	CG42232	2.85	0	0	0	0	0	2.33	3.3	3.3	0	0	0	2.85	0	0	0	4.94	4.04	0	13.5177	379
CG42250	FBgn0261279	lqfR	0	0	0	0	0	0	0	0	0	0	0	0	0	0	0	0	0	6.16	0	17.6244	158
CG42271	FBgn0259166	CG42271	0	0	0	0	0	4.36	10.68	0	0	0	0	0	0	0	0	0	0	0	0	17.5252	144
CG4236	FBgn0015610	Caf1	0	0	7.55	0	0	0	0	0	0	0	0	0	0	0	0	0	0	0	0	99.5322	49
CG4260	FBgn0015567	alpha-Adaptin	2.05	2.3	5.14	1.45	4.11	2.05	2.52	1.78	0	1.78	4.59	2.72	2.52	4.11	3.25	4.48	2.52	2.91	3.41	22.7435	106
CG4261	FBgn0022787	Hel89B	0	0	2.33	0	0	0	0	0	3.68	3.68	0	3.68	2.85	0	0	0	2.85	4.36	0	42.0176	214
CG4264	FBgn0001219	Hsc70-4	2.65	6.16	8.77	7.81	7.28	1.73	2.83	8.31	5.2	7.87	10.58	5.1	2.83	4.24	5.29	8.43	4	3.46	10.2	2314.08	71
CG4266	FBgn0034598	CG4266	0	0	0	0	0	0	0	0	0	0	0	5.03	0	0	0	0	4.36	8.72	0	30.229	141
CG4303	FBgn0025463	Bap60	0	0	0	0	0	0	0	0	0	0	6.16	0	0	0	0	0	0	0	10.68	109.57	58
CG4320	FBgn0029840	raptor	0	3.38	1.95	0	0	0	1.95	0	3.38	3.08	0	3.38	1.95	0	1.95	0	3.08	4.36	0	13.6706	178
CG4332	FBgn0030456	CG4332	0	0	0	0	0	0	0	0	0	6.16	0	0	0	0	0	0	0	0	0	24.4883	64
CG4347	FBgn0035978	UGP	0	0	4.36	0	0	0	0	0	0	0	0	0	0	0	0	5.03	0	0	5.63	31.5874	59
CG4364	FBgn0032138	CG4364	0	0	0	0	0	0	7.55	0	0	0	0	0	0	0	0	0	0	0	0	194.146	74
CG4376	FBgn0000667	Actn	4.87	0	0	0	0	10.45	5.77	6.35	0	0	0	5.97	10.9	0	0	0	7.39	4.36	0	33.1092	104
CG4389	FBgn0028479	Mtpalpha	7.14	7.28	11.31	6.4	6.71	3.61	7.35	6.71	8.54	6.86	10.82	6.24	3.46	7.55	8	8.37	6.08	5.48	8.43	90.9396	80
CG4414	FBgn0040091	Ugt58Fa	0	0	0	0	4.36	0	0	0	0	0	0	0	0	0	0	0	0	0	6.16	69.3799	59
CG4422	FBgn0004868	Gdi	5	5.92	6.78	6.48	10.68	4.36	9.38	2.45	2.65	9.27	21.75	4.24	1.41	8.94	7.35	7.42	2.45	1.73	3.46	152.97	50
CG4527	FBgn0035001	slik	0	0	3.08	0	0	0	0	0	0	0	3.77	0	0	0	0	0	3.08	5.77	0	77.6426	192
CG4532	FBgn0029903	pod1	0	0	0	0	0	4.36	0	0	0	0	0	0	4.36	0	0	0	0	0	0	26.3786	139
CG4554	FBgn0034734	CG4554	4.19	0	2.42	0	0	3.2	7.15	4.36	2.96	2.96	0	1.71	4.19	1.71	3.2	0	4.36	4.01	0	7.98033	312
CG4567	FBgn0243517	CG4567	20.64	9.8	22.09	8.25	9.59	7.35	22.05	10	17.61	11.87	17.41	14.39	7.75	13	12.92	12.37	12.12	16.09	7.07	13.1329	84
CG4579	FBgn0021761	Nup154	0	0	0	0	2.52	2.52	3.25	0	2.91	4.36	0	5.03	4.59	0	0	0	2.91	5.03	0	30.3006	154
CG4581	FBgn0025352	Thiolase	0	2.85	3.68	0	0	0	0	0	0	0	6.59	0	0	2.85	2.33	4.36	0	0	7.9	107.332	51
CG4602	FBgn0024285	Srp54	0	0	10.38	0	0	0	0	0	0	0	0	0	0	5.63	0	0	0	3.56	0	71.2314	58
CG4619	FBgn0032166	CG4619	0	0	6.16	0	0	0	0	0	0	0	4.36	0	0	0	0	0	0	0	0	12.7762	64
CG4659	FBgn0010747	Srp54k	0	0	5.34	0	0	0	0	0	0	0	4.87	0	0	0	0	3.77	0	0	7.23	62.1078	56
CG4679	FBgn0033816	CG4679	0	4.36	4.04	0	3.68	0	0	0	0	2.33	4.66	0	0	0	0	3.68	0	0	3.3	14.4149	74
CG4699	FBgn0038364	CG4699	0	0	0	0	0	0	0	0	0	0	4.36	0	0	6.16	0	0	0	0	0	41.4716	170
CG4713	FBgn0250747	l(2)gd1	0	0	0	7.55	0	0	0	0	0	0	0	0	0	0	0	0	0	0	0	21.5608	89
CG4729	FBgn0036623	CG4729	1.71	1.71	2.42	0	1.71	0	0	0	1.71	2.09	2.7	2.09	1.71	0	2.7	1.71	2.09	2.7	0	91.2138	44
CG4738	FBgn0260937	Nup160	2.59	1.83	1.83	3.34	4.73	1.5	10.08	2.11	2.8	5.69	0	3.17	2.99	0	2.59	2.36	3.81	4.84	4.09	23.2957	160
CG4747	FBgn0043456	CG4747	2.76	2.25	1.95	1.95	0	3.38	2.98	4.06	4.91	4.06	0	2.52	1.95	0	0	1.95	2.25	2.98	2.76	92.2428	65
CG4759	FBgn0039359	RpL27	0	0	0	0	0	0	0	0	0	0	0	0	0	0	0	0	6.16	0	0	1842.55	16
CG4764	FBgn0031310	CG4764	0	0	0	0	8.72	0	0	0	0	0	0	0	0	0	0	0	0	0	0	67.7357	20
CG4798	FBgn0022029	l(2)k01209	0	0	3.56	0	8.72	0	0	0	0	2.52	6.66	0	0	0	3.08	9.42	0	0	0	31.9736	63
CG4799	FBgn0011823	Pen	0	0	3.77	0	0	0	0	0	0	0	3.08	0	0	0	0	3.08	0	0	3.08	165.173	58
CG4806	FBgn0260456	CG4806	3.08	0	1.95	0	0	0	3.08	2.39	2.39	0	0	2.39	2.39	2.39	0	0	3.08	2.76	0	22.5085	75
CG4817	FBgn0010278	Ssrp	3.08	0	2.52	0	0	1.78	2.81	0	2.52	1.78	1.78	2.18	1.78	0	0	0	1.78	2.52	2.18	129.642	82
CG4832	FBgn0013765	cnn	0	0	0	0	6.16	0	0	0	0	0	0	0	0	0	0	0	0	0	0	31.4686	130
CG4840	FBgn0086757	cbs	0	0	0	0	5.34	0	0	0	0	0	0	0	0	0	0	11.53	0	0	0	15.1314	71
CG4848	FBgn0037998	CG4848	0	7.96	0	0	0	0	0	0	0	0	0	3.56	0	0	0	5.03	0	0	0	18.0468	100
CG4849	FBgn0039566	CG4849	3.46	1.41	3.61	1.41	2.65	1.41	4.12	2.45	3.16	2.83	3	3	3	3.32	2	2.83	3.61	3.32	3.46	26.067	111
CG4859	FBgn0035049	Mmp1	0	0	0	0	0	0	0	0	0	0	0	0	0	0	0	0	0	0	8.72	41.4104	65
CG4863	FBgn0020910	RpL3	0	0	0	0	0	0	0	0	0	0	4.36	0	0	0	0	0	0	0	12.33	2406.81	47
CG4878	FBgn0034237	eIF3-S9	8.54	3.16	4.9	3.32	4.12	4.47	6.4	6.16	8.06	6.86	4.12	8.31	7.28	2	3.46	3.74	6.86	9.11	4.9	246.009	80
CG4912	FBgn0032198	eEF1delta	0	0	0	0	0	0	0	0	0	0	0	0	0	0	0	0	0	0	6.16	157.696	26
CG4916	FBgn0004419	me31B	1.86	3.48	3.72	2.63	4.74	0	0	0	2.63	0	6.57	0	0	2.28	3.72	3.72	0	0	4.55	46.9005	52
CG4925	FBgn0036614	CG4925	0	16.02	0	0	6.89	0	0	0	0	0	0	0	0	0	0	0	0	0	0	6.33725	88
CG4931	FBgn0038320	Sra-1	0	2.76	2.98	1.59	5.96	0	3.56	0	2.25	3.56	2.98	3.38	2.25	2.25	3.38	2.76	0	1.95	3.56	74.6902	149
CG4937	FBgn0030808	RhoGAP15B	0	0	0	0	0	0	0	0	0	0	0	0	0	0	0	0	0	8.72	0	29.588	170
CG4954	FBgn0034258	eIF3-S8	3.46	2.83	4.12	3	4.12	2.65	4.58	4	2.83	2.83	3.46	4.12	6.08	2.45	5.74	4.36	4.9	4.8	5.66	287.081	106
CG4972	FBgn0032217	CG4972	0	0	4.94	2.33	2.33	0	0	0	0	0	4.94	0	0	2.85	0	4.04	0	0	5.21	37.6659	63
CG4978	FBgn0020633	Mcm7	3.56	2.3	3.7	0	2.91	2.72	2.52	3.25	3.98	3.56	3.25	3.84	3.25	1.78	2.52	3.08	3.7	4.24	3.56	62.5308	81
CG4994	FBgn0026409	Mpcp	2.36	1.5	4.09	1.83	2.8	0	0	2.36	1.5	1.5	3.34	3.66	2.59	1.5	2.8	3.66	3.81	3.51	4.09	436.751	39
CG4996	FBgn0034271	CG4996	0	0	15.41	0	0	0	0	0	0	5.34	0	0	0	0	0	0	0	0	0	8.7583	110
CG5000	FBgn0027948	msps	4.74	0	0	0	2.28	2.94	3.94	2.94	3.22	4.36	0	4.16	5.09	0	0	0	5.42	7.78	0	50.2365	227
CG5014	FBgn0029687	Vap-33-1	0	0	0	0	0	0	0	0	0	0	0	0	0	0	6.16	0	0	0	0	42.4834	29
CG5018	FBgn0036578	CG5018	0	0	0	0	0	0	0	4.36	5.34	0	0	0	0	0	0	0	0	0	0	10.9989	79
CG5020	FBgn0020503	CLIP-190	0	0	0	3.48	2.94	0	0	2.63	0	0	2.94	3.94	3.94	0	2.63	3.72	5.09	6.57	3.48	11.6288	189
CG5028	FBgn0039358	CG5028	0	0	0	0	0	0	0	0	0	0	0	0	0	0	0	0	0	0	14.46	33.103	44
CG5033	FBgn0028744	CG5033	2.52	0	2.05	0	0	0	2.52	0	0	2.05	2.05	2.05	2.52	0	0	0	0	3.56	2.91	32.6122	72
CG5064	FBgn0035947	Srp68	0	1.71	6.4	2.7	3.42	0	0	5.27	0	5.27	5.27	1.71	2.96	3.63	0	5.13	2.42	0	4.01	47.1291	69
CG5068	FBgn0035951	CG5068	0	0	0	0	0	0	0	0	0	0	0	0	0	0	0	0	0	0	6.16	31.5056	45
CG5077	FBgn0038786	CG5077	6.54	0	2.18	0	0	2.52	3.77	4.17	6.42	5.34	0	6.42	4.17	0	1.78	0	3.98	7.65	0	181.508	107
CG5092	FBgn0021796	Tor	2.76	0	0	0	4.14	2.39	0	0	6.32	3.9	0	3.9	2.39	0	7.16	0	4.57	4.97	0	19.368	281
CG5098	FBgn0034300	CG5098	0	0	0	0	0	0	0	0	0	0	0	0	0	0	0	0	6.89	5.34	0	7.06653	134
CG5112	FBgn0039341	CG5112	0	0	0	0	0	0	0	0	0	0	0	0	0	7.55	0	0	0	0	0	52.6838	58
CG5119	FBgn0003031	pAbp	0	0	0	0	0	0	0	6.66	0	0	6.66	0	0	0	0	0	0	0	7.12	483.779	70
CG5166	FBgn0041188	Atx2	0	0	0	0	0	3.08	3.08	0	0	0	0	4.36	0	0	0	0	0	5.77	0	49.1464	118
CG5168	FBgn0032246	CG5168	0	0	0	0	0	0	0	0	0	0	0	0	0	0	0	11.53	0	0	0	144.21	46
CG5170	FBgn0027835	Dp1	9.64	1.73	2.45	1.41	4.9	2	3.16	4.47	4.58	4	3	4.69	4.47	4	3	2	6.4	6.56	3.74	100.222	144
CG5183	FBgn0022268	KdelR	6.16	0	0	0	0	0	0	0	0	0	0	0	0	0	0	0	0	0	0	202.091	24
CG5205	FBgn0038344	CG5205	2.63	0	0	0	0	3.48	2.94	1.86	1.86	2.28	0	2.63	2.28	0	10.01	0	3.72	3.72	0	19.8147	249
CG5214	FBgn0037891	CG5214	0	0	0	0	0	0	0	0	0	0	6.54	0	0	0	6.54	3.77	0	0	9.75	74.2065	50
CG5215	FBgn0017453	Zn72D	0	0	1.95	0	0	2.39	3.9	0	1.95	0	1.95	1.95	1.95	3.65	0	0	1.95	1.95	0	43.3264	96
CG5247	FBgn0011774	Irbp	0	0	0	0	0	0	0	13.78	0	0	0	0	0	0	0	0	0	0	0	22.2779	73
CG5252	FBgn0037894	Ranbp9	0	0	2.52	4.36	0	0	0	0	0	0	0	0	3.98	0	0	3.08	0	2.52	4.71	38.33	114
CG5261	FBgn0031912	CG5261	1.78	2.18	5.63	0	0	0	0	0	0	3.56	6.03	2.81	2.52	3.08	0	4.17	2.18	2.81	5.63	44.0483	54
CG5270	FBgn0037897	CG5270	0	0	0	0	0	9.75	0	0	0	0	0	0	0	0	13.08	0	0	0	0	8.87628	254
CG5289	FBgn0015282	Rpt2	0	3.08	6.72	3.45	4.62	0	0	0	0	0	7.06	0	0	3.77	0	5.97	0	0	6.89	126.241	49
CG5330	FBgn0015268	Nap1	0	0	6.54	0	0	0	0	0	0	0	4.36	0	0	3.77	0	0	0	0	3.77	539.083	43
CG5336	FBgn0032409	Ced-12	0	0	2.42	2.09	2.09	2.42	2.09	0	2.42	2.09	0	1.71	1.71	0	0	1.71	2.42	1.71	3.82	19.0507	83
CG5337	FBgn0032249	CG5337	0	6.16	0	0	0	0	0	0	0	0	0	0	0	0	0	0	0	0	0	2.60066	81
CG5341	FBgn0034367	sec6	0	0	0	0	0	0	0	0	8.15	0	0	0	0	0	0	11.11	0	0	0	22.7954	87
CG5352	FBgn0010083	SmB	0	0	4.36	0	0	0	0	0	0	0	4.36	0	0	0	0	0	0	0	0	92.7779	21
CG5353	FBgn0027081	Aats-thr	3.56	0	2.52	0	1.78	3.33	3.33	3.77	5.03	5.03	0	2.52	0	0	0	0	3.08	3.56	2.81	174.675	79
CG5366	FBgn0027568	Cand1	3.98	2.3	2.72	2.3	4.48	2.72	2.91	2.3	6.08	5.53	2.91	5.72	3.56	0	2.05	2.72	2.91	5.44	3.25	33.6187	139
CG5371	FBgn0011703	RnrL	3.61	2.83	3.61	2.65	3.16	2.24	5.29	3.32	4	3.16	5.57	3.16	3.46	1.41	2.65	3	3.16	4.47	3.61	75.6409	92
CG5373	FBgn0015277	Pi3K59F	2.76	0	5.16	7.29	0	2.76	0	0	0	0	6.16	0	0	0	0	0	0	0	0	21.1439	108
CG5374	FBgn0003676	T-cp1	2.18	4.49	4.87	3.27	4.62	0	0	0	2.18	3.61	4.99	1.54	1.54	3.77	1.54	4.99	1.54	1.54	5.97	149.344	60
CG5378	FBgn0028688	Rpn7	0	0	2.76	0	0	0	0	0	0	0	5.16	0	0	0	3.38	2.76	0	0	9.14	94.4202	45
CG5394	FBgn0005674	Aats-glupro	4.8	3.46	6.08	3.74	6.24	2.45	3.61	7.21	4.69	5.74	6.24	8.06	7.75	1.73	3.61	7.14	9.54	10.63	7.48	58.286	189
CG5414	FBgn0036569	CG5414	0	0	3.38	0	0	0	0	0	0	0	0	3.38	4.36	0	0	0	2.76	3.38	0	4.55209	102
CG5429	FBgn0010709	Atg6	0	0	10.68	0	0	0	0	0	0	0	0	0	0	0	0	0	0	0	0	10.3884	49
CG5434	FBgn0038810	Srp72	2.65	4.24	7.48	3.74	3.46	2	3.46	7.21	5.92	5.83	6.63	1.73	2	4.47	2.65	4.12	3.46	1.73	4.47	32.1696	73
CG5436	FBgn0001230	Hsp68	0	0	0	0	0	0	0	0	0	8.72	0	0	0	0	0	0	0	0	0	6.21854	70
CG5451	FBgn0038666	Smu1	0	0	5.34	0	0	0	0	0	0	0	4.36	0	0	0	0	0	0	0	0	16.5372	57
CG5462	FBgn0261263	scrib	0	0	0	0	0	0	0	0	0	0	0	6.16	0	0	0	0	0	0	0	31.5008	190
CG5465	FBgn0034707	MED16	0	0	6.89	0	0	0	0	2.52	0	0	5.63	0	3.08	4.71	3.56	0	0	0	0	12.6759	90
CG5482	FBgn0034368	CG5482	0	0	4.36	0	0	0	0	0	0	0	6.16	0	0	0	0	0	0	0	0	50.086	45
CG5483	FBgn0038816	Lrrk	0	0	0	0	0	0	0	0	0	0	27.22	6.16	0	0	0	0	0	0	0	3.937	272
CG5502	FBgn0003279	RpL4	0	0	0	0	0	0	0	0	0	0	0	0	0	0	0	0	0	0	13.78	3785.73	45
CG5519	FBgn0261119	Prp19	0	3.56	5.63	0	0	0	0	0	0	0	0	0	0	0	0	0	0	0	3.56	64.0298	55
CG5520	FBgn0039562	Gp93	8.77	3.32	6.71	6.08	3.61	6.93	8.12	8.54	6.24	6.24	5.1	9	10	4.8	3.46	5.57	8.72	9.22	6.48	359.008	90
CG5521	FBgn0039466	CG5521	0	0	0	0	0	0	0	0	14.46	3.56	0	0	0	0	0	0	4.36	0	0	12.2962	216
CG5525	FBgn0032444	CG5525	0	5.11	5.97	3.77	2.67	0	0	0	0	0	5.77	0	0	2.18	0	4.87	0	0	7.55	261.81	57
CG5553	FBgn0259676	DNApol-alpha60	0	0	0	0	7.55	0	0	0	0	0	0	0	0	0	0	0	0	0	0	20.4048	61
CG5554	FBgn0034914	CG5554	0	0	0	0	0	0	0	0	0	0	0	0	0	0	0	0	0	0	7.55	136.196	36
CG5555	FBgn0038686	CG5555	0	0	0	0	14.46	0	0	0	0	0	0	0	0	0	0	0	0	0	0	14.6639	63
CG5562	FBgn0024234	gbb	0	0	0	0	0	0	0	0	0	0	0	0	0	0	0	0	0	0	6.16	108.592	52
CG5589	FBgn0036754	CG5589	0	0	6.16	0	0	0	0	0	0	0	0	0	0	0	0	0	0	0	0	9.80472	68
CG5602	FBgn0034922	CG5602	1.86	2.28	0	0	2.28	2.28	0	2.63	1.86	2.28	0	3.22	3.22	0	0	0	2.94	3.22	0	26.4828	85
CG5604	FBgn0032208	CG5604	0	0	0	4.36	0	0	0	0	0	0	0	0	0	0	6.16	0	0	0	0	56.1961	302
CG5608	FBgn0038058	CG5608	0	2.33	2.33	2.33	2.85	0	0	0	0	0	3.3	0	0	0	0	2.85	0	0	3.3	8.77338	78
CG5625	FBgn0034708	Vps35	1.71	2.42	6.73	2.7	11.01	0	2.96	0	2.7	0	3.63	0	0	1.71	2.7	2.7	0	1.71	2.96	38.2763	93
CG5642	FBgn0036258	CG5642	0	3.77	5.97	0	3.45	0	0	0	0	2.18	3.77	0	0	2.18	0	5.56	0	0	4.62	166.669	63
CG5651	FBgn0086706	pix	0	2.76	3.9	0	0	0	0	0	0	0	3.9	0	0	0	0	2.76	0	0	6.16	199.966	69
CG5670	FBgn0002921	Atpalpha	0	0	2.76	0	5.16	0	0	0	0	0	3.38	0	0	0	0	3.38	0	0	7.29	179.704	111
CG5675	FBgn0026313	X11L	0	0	0	0	6.16	0	0	0	0	0	0	0	0	0	0	0	0	0	0	26.9505	127
CG5682	FBgn0032480	Edem2	0	3.08	3.77	0	0	0	0	0	0	0	3.08	0	0	0	0	0	0	0	6.89	23.3242	91
CG5692	FBgn0040080	raps	0	0	0	0	0	0	0	0	0	0	6.16	0	0	0	0	0	0	0	0	34.3984	71
CG5723	FBgn0004449	Ten-m	2.99	2.36	1.5	1.5	4.49	1.5	3.51	0	2.8	3.17	2.11	2.8	2.99	1.83	2.8	9.69	3.51	4.23	0	4.94222	304
CG5726	FBgn0034313	CG5726	4.36	0	0	0	0	3.56	4.71	0	0	0	0	3.56	2.52	0	0	0	0	3.98	0	16.268	87
CG5728	FBgn0039182	CG5728	0	1.83	2.59	0	3.51	1.5	4.61	5.18	2.59	1.83	1.83	1.5	4.23	3.66	3.81	1.5	6.77	4.96	4.49	15.4694	160
CG5733	FBgn0034310	Nup75	0	4.36	2.76	3.08	2.39	0	1.95	2.76	0	2.76	2.39	0	0	0	0	2.39	0	0	4.57	28.7148	77
CG5776	FBgn0032450	CG5776	0	2.52	0	0	0	2.05	2.05	2.05	0	2.05	0	2.52	0	0	2.05	0	2.05	2.91	0	12.3705	89
CG5786	FBgn0010770	ppan	0	0	6.89	0	0	0	0	0	0	0	5.77	0	0	3.77	3.77	0	0	0	0	26.4092	53
CG5787	FBgn0032454	CG5787	0	0	0	0	0	2.67	2.67	3.08	2.18	0	0	2.18	3.08	0	0	0	4.08	2.67	0	47.8488	100
CG5794	FBgn0039214	CG5794	0	0	0	0	0	0	0	0	0	0	0	0	0	0	10.68	0	0	0	0	11.3612	417
CG5800	FBgn0030855	CG5800	4.36	0	8.44	0	0	1.78	6.89	0	2.52	0	6.29	3.33	3.08	5.19	0	3.56	2.18	5.77	0	26.4541	93
CG5809	FBgn0025678	CaBP1	0	0	0	0	0	0	0	0	0	0	7.55	0	0	0	0	0	0	0	0	372.828	47
CG5820	FBgn0013272	Gp150	0	2.18	0	3.45	3.45	0	0	0	0	2.18	0	2.18	0	0	0	2.18	0	2.18	2.18	191.967	118
CG5836	FBgn0025571	SF1	4.36	0	0	0	0	0	5.77	3.77	2.18	0	0	4.36	4.87	0	0	0	4.87	4.87	0	52.0269	87
CG5837	FBgn0011771	Hem	0	0	2.96	1.71	2.7	0	0	1.71	0	1.71	2.42	1.71	1.71	1.71	1.71	1.71	0	1.71	3.42	27.6203	129
CG5838	FBgn0015664	Dref	3.08	1.95	2.39	0	0	0	0	0	3.38	2.39	0	2.76	1.95	0	0	1.95	1.95	3.08	0	33.6284	81
CG5859	FBgn0025830	IntS8	0	0	0	0	4.36	0	4.36	0	0	0	0	0	0	0	0	0	0	6.66	0	8.72593	113
CG5870	FBgn0250788	beta-Spec	3.32	2	4	3	6.08	3.87	3.16	4.24	3.16	3.74	3.16	4.69	5.74	3.46	6.32	4.69	6.71	6.86	5.2	72.7297	266
CG5877	FBgn0030625	CG5877	0	0	0	0	0	0	3.08	0	0	0	0	0	3.08	4.36	0	0	3.08	0	0	4.81948	114
CG5887	FBgn0086687	desat1	0	0	0	0	0	0	0	0	0	0	0	0	0	0	8.72	0	0	0	0	306.967	43
CG5899	FBgn0032157	Etl1	3.08	0	0	0	0	0	0	0	0	0	3.08	3.77	0	0	0	0	0	5.77	0	23.2158	94
CG5931	FBgn0036548	CG5931	5.34	2.72	2.3	1.45	5.63	3.84	5.63	3.98	5.14	5.14	3.41	4.59	5.03	3.7	6.66	2.72	6.16	7.62	0	46.0818	245
CG5942	FBgn0000212	brm	4.36	2.24	4.24	1.41	3.87	1.73	3.46	4	2.45	2.45	4.12	5	4.36	3.87	4.9	2.65	6.71	6.16	4.12	33.0002	185
CG5949	FBgn0012066	DNApol-delta	1.95	0	2.25	1.59	2.52	0	2.25	1.59	1.59	2.25	3.18	1.95	2.76	0	0	1.95	2.52	3.38	1.59	15.9733	125
CG5965	FBgn0010328	woc	3.56	0	0	0	0	0	0	5.63	0	0	0	0	0	0	0	0	3.56	0	0	74.7948	187
CG6014	FBgn0261258	rgn	0	0	0	0	0	0	0	0	0	0	0	0	0	7.55	0	0	0	0	0	17.5734	97
CG6042	FBgn0038681	Cyp12a4	0	4.04	4.94	3.3	0	0	0	0	0	0	3.68	0	0	2.33	0	2.85	0	0	4.94	6.69625	62
CG6050	FBgn0024556	EfTuM	0	0	0	0	0	0	0	0	0	0	3.56	0	0	3.56	0	0	0	0	4.36	107.339	54
CG6057	FBgn0040283	SMC1	0	1.95	0	0	4.77	0	0	0	2.39	0	0	1.95	1.95	0	4.14	2.76	2.39	2.76	2.76	24.4006	143
CG6095	FBgn0260946	exo84	0	3.38	2.76	0	3.38	0	0	0	0	0	0	0	0	0	0	8.5	0	0	2.76	37.1826	77
CG6116	FBgn0032499	Uvrag	0	4.36	5.03	4.36	0	0	0	0	0	0	0	0	0	0	0	0	0	0	0	17.3526	81
CG6124	FBgn0243514	eater	0	0	0	2.52	5.34	0	0	0	0	0	0	2.52	0	0	5.03	3.08	0	3.08	0	34.3604	104
CG6133	FBgn0026079	Nsun2	0	0	0	0	0	0	0	0	0	0	0	0	0	0	0	0	0	6.16	0	29.5778	84
CG6143	FBgn0004401	Pep	3.56	0	7.55	3.08	3.41	3.25	6.82	3.41	3.84	3.98	5.24	3.56	4.11	6.42	3.98	3.7	3.7	4.11	4.59	187.348	78
CG6146	FBgn0004924	Top1	2.05	2.05	4.82	0	0	0	0	0	0	2.52	5.44	0	0	0	0	2.91	2.05	2.05	4.82	45.7149	112
CG6148	FBgn0016693	Past1	0	2.33	3.68	0	3.3	0	0	0	0	0	5.71	0	0	3.3	0	3.68	0	0	4.36	273.204	62
CG6155	FBgn0014877	Roe1	0	0	0	0	0	0	0	0	0	0	0	4.36	0	0	0	0	0	0	4.36	33.9929	24
CG6159	FBgn0027103	sec10	0	0	3.56	0	0	0	0	0	0	0	0	0	0	0	0	9.07	0	0	4.36	7.58627	82
CG6174	FBgn0011745	Arp1	0	0	0	0	0	0	0	0	0	0	0	0	0	0	0	0	0	0	10.68	109.12	43
CG6177	FBgn0026634	ldlCp	0	5.56	3.45	0	3.08	0	0	2.18	3.08	2.67	0	0	0	0	0	5.34	0	0	2.67	10.9559	81
CG6181	FBgn0032340	Ge-1	1.95	2.39	0	0	2.39	0	1.95	2.76	0	0	1.95	0	1.95	0	0	0	4.14	3.65	3.38	32.2613	149
CG6189	FBgn0001341	l(1)1Bi	3.16	1.73	2.83	1.41	2.24	2.45	5.2	4	3.16	3.16	2.45	3.16	4.36	2	3	1.41	3.61	4.12	2.24	7.71546	128
CG6199	FBgn0036147	Plod	4.36	0	0	0	0	7.76	2.52	0	0	0	0	3.08	3.56	0	0	0	0	3.98	0	34.7352	83
CG6203	FBgn0028734	Fmr1	1.95	0	0	0	0	4.36	3.38	1.95	2.39	1.95	0	2.39	2.76	0	0	0	2.76	3.08	0	45.9962	76
CG6214	FBgn0032456	MRP	0	0	0	0	0	0	0	0	0	0	0	0	0	0	0	0	0	13.08	0	96.7476	173
CG6223	FBgn0008635	betaCop	6.08	4.24	6.48	5.2	4.69	4.69	5	5.57	5.39	6.4	6.08	6.56	6.32	5.29	4.58	6.08	6.16	7.07	8.12	135.455	107
CG6226	FBgn0013269	FK506-bp1	0	0	0	0	3.56	0	0	0	0	0	0	0	0	0	3.56	0	0	0	5.63	163.751	39
CG6227	FBgn0030631	CG6227	0	0	0	0	0	0	0	0	5.34	0	0	0	0	0	0	0	0	9.75	0	24.147	136
CG6235	FBgn0004889	tws	0	0	0	0	0	0	0	0	0	0	0	0	0	0	0	0	0	0	6.16	23.9451	57
CG6236	FBgn0038318	CG6236	0	0	4.36	4.36	0	0	0	0	0	0	0	0	0	0	0	0	0	0	0	81.8784	78
CG6241	FBgn0037792	CG6241	2.52	0	4.59	0	0	0	3.84	0	2.52	0	2.91	3.25	2.91	0	0	0	2.05	3.25	0	15.4503	102
CG6297	FBgn0020412	JIL-1	0	0	0	0	0	0	3.08	0	3.08	0	0	0	3.08	0	0	0	4.36	0	0	13.3163	137
CG6303	FBgn0037808	Bruce	0	0	0	0	4.36	0	0	0	0	0	3.56	0	0	0	3.56	0	0	0	0	25.2674	539
CG6339	FBgn0034728	rad50	0	2.8	2.11	2.59	4.61	0	2.36	3.66	1.83	2.8	3.81	3.66	2.36	2.36	4.23	3.96	5.18	5.07	5.79	25.5397	152
CG6342	FBgn0024957	Irp-1B	0	0	0	7.55	0	0	0	0	0	0	0	0	0	0	0	0	0	0	0	36.5767	99
CG6349	FBgn0259113	DNApol-alpha180	0	1.86	0	0	7.08	0	1.86	2.94	1.86	2.63	0	4.55	4.36	0	0	1.86	5.58	6.3	0	20.0284	170
CG6370	FBgn0034277	OstDelta	3.3	0	4.04	0	0	0	0	0	4.04	5.21	2.85	2.33	0	0	0	0	0	0	2.85	155.211	69
CG6375	FBgn0025140	pit	2.25	0	2.52	0	0	3.18	3.9	3.18	2.25	1.95	0	2.52	2.98	2.52	1.95	1.59	3.18	3.18	1.59	32.2933	77
CG6382	FBgn0020443	Elf	2.76	0	0	0	0	0	0	0	3.38	2.76	0	4.77	0	0	0	0	0	3.9	0	78.0158	66
CG6384	FBgn0000283	Cp190	4.04	0	0	0	0	0	0	0	3.68	3.3	0	3.68	3.68	0	0	0	6.16	6.59	0	41.8033	122
CG6386	FBgn0027889	ball	0	0	3.08	0	0	0	0	7.23	0	3.77	0	0	0	0	0	0	0	0	3.08	44.535	66
CG6392	FBgn0040232	cmet	0	6.16	0	0	0	0	0	0	0	0	0	0	0	0	0	0	0	0	0	12.4087	231
CG6394	FBgn0030930	GalNAc-T2	0	0	0	0	0	0	0	0	0	7.55	0	0	0	0	0	0	0	0	0	37.5123	68
CG6406	FBgn0034269	CG6406	0	0	0	0	0	0	0	0	8.15	7.23	7.23	0	0	0	0	4.36	0	0	0	20.029	60
CG6413	FBgn0039183	Dis3	0	0	0	0	0	2.33	2.33	2.33	0	0	0	0	4.36	0	0	0	4.36	3.3	4.66	23.7005	112
CG6450	FBgn0029688	lva	5.85	0	1.59	3.18	0	7.03	3.9	6.85	3.18	4.36	0	8.93	9.14	2.52	0	1.59	8.86	10.44	2.25	23.9245	316
CG6453	FBgn0032643	CG6453	4.36	0	0	0	0	4.11	3.25	3.25	4.82	0	0	3.56	3.84	0	0	0	5.03	3.84	0	171.142	62
CG6454	FBgn0039187	CG6454	0	0	0	0	0	0	0	0	0	0	0	0	0	0	0	0	0	9.75	0	19.5274	172
CG6455	FBgn0019960	CG6455	0	0	0	0	0	0	0	0	0	0	0	0	0	6.16	0	0	0	0	0	51.7477	82
CG6476	FBgn0003600	Su(var)3-9	0	0	0	0	0	0	0	0	0	0	11.11	0	0	0	0	0	0	0	13.78	143.895	51
CG6488	FBgn0032361	CG6488	0	6.16	0	0	0	0	0	0	0	0	0	0	0	0	0	0	0	0	0	12.4479	65
CG6493	FBgn0034246	Dcr-2	3.08	0	0	0	3.98	1.78	3.77	0	0	2.18	1.78	1.78	3.08	0	2.18	0	3.33	3.98	2.18	25.2733	198
CG6501	FBgn0034243	Ns2	0	0	5.34	0	0	0	0	3.08	0	0	3.77	0	0	0	0	0	0	0	3.08	47.4393	77
CG6512	FBgn0036702	CG6512	2.33	2.02	2.85	0	0	0	2.33	2.6	3.08	2.02	3.49	2.85	2.33	0	0	2.33	2.85	2.33	2.02	87.7129	90
CG6535	FBgn0045035	tefu	0	0	0	0	6.16	0	2.76	0	0	3.38	0	2.76	0	0	0	0	0	5.51	0	12.0733	318
CG6542	FBgn0027506	EDTP	0	0	0	0	0	0	0	0	0	11.53	0	0	0	0	0	0	0	0	0	11.4684	83
CG6546	FBgn0025716	Bap55	0	0	5.51	0	0	0	0	0	0	0	5.16	0	0	2.76	0	2.76	0	0	4.36	51.2746	47
CG6547	FBgn0261380	mRpL37	0	0	0	0	0	0	0	0	0	0	0	0	0	0	0	0	0	0	10.68	19.8101	69
CG6549	FBgn0024689	fws	0	4.36	0	0	4.36	0	0	0	0	0	0	0	0	0	0	0	0	0	0	24.3073	85
CG6562	FBgn0034691	synj	0	0	16.31	0	0	0	0	0	0	0	0	0	0	0	0	0	0	6.16	0	30.8023	135
CG6603	FBgn0026418	Hsc70Cb	3.74	2.24	4.12	6.86	4.58	4	6	3.61	3.61	3.46	4.8	5.2	5.1	3.87	5.57	5	4.47	6.56	6.48	183.344	89
CG6605	FBgn0000183	BicD	0	12.63	0	0	11.86	0	0	0	0	0	6.75	0	0	0	0	12.78	0	18.18	0	35.7163	89
CG6606	FBgn0027335	Rip11	3.56	0	0	0	0	0	10.97	0	13.08	0	0	0	0	0	0	0	0	0	0	187.081	92
CG6613	FBgn0034694	CG6613	0	0	0	0	0	17.44	0	0	0	0	0	0	0	0	0	0	0	0	0	15.3393	81
CG6623	FBgn0038303	SIDL	4.36	0	0	0	34.04	0	0	0	0	0	0	0	0	0	0	0	0	0	0	13.0283	131
CG6630	FBgn0260486	Ziz	0	0	0	0	6.89	0	0	0	0	0	0	0	0	0	0	0	0	5.34	0	14.1537	228
CG6643	FBgn0039208	Esyt2	4.11	2.05	3.41	2.05	0	2.05	3.7	3.41	4.24	4.48	3.84	5.14	3.7	2.05	2.72	2.91	3.41	4.93	2.72	101.798	91
CG6650	FBgn0036402	CG6650	0	3.77	4.36	0	0	0	0	0	0	0	3.77	0	0	0	0	0	0	0	3.08	37.76	56
CG6668	FBgn0039213	atl	0	0	0	0	0	0	0	0	0	0	6.16	0	0	0	0	0	0	0	6.16	44.0578	61
CG6671	FBgn0026611	AGO1	0	0	0	0	0	0	0	0	0	0	0	0	0	9.75	0	0	0	0	0	36.6092	110
CG6692	FBgn0013770	Cp1	0	0	0	0	0	0	0	0	0	0	0	0	0	0	0	0	0	0	7.55	1989.42	38
CG6699	FBgn0025724	beta'Cop	7.68	4.47	7.28	5.48	7.35	5.48	7	6.16	6.71	7.75	6.16	8.72	7.87	6.4	6.86	6.4	8.37	9.22	7.75	113.106	103
CG6711	FBgn0011836	Taf2	0	0	0	0	5.34	0	3.77	0	3.08	0	0	0	0	0	0	0	0	4.87	0	10.6985	140
CG6718	FBgn0036053	iPLA2-VIA	0	0	0	0	0	0	0	0	0	0	0	0	4.36	0	3.56	0	0	4.36	0	68.8602	97
CG6721	FBgn0004390	RasGAP1	0	0	5.34	0	0	0	0	0	0	0	0	0	0	4.36	0	0	0	0	0	17.1882	132
CG6724	FBgn0032298	CG6724	0	0	0	0	0	0	0	0	0	0	6.16	0	0	0	0	0	0	0	6.16	49.6136	47
CG6734	FBgn0032395	CG6734	0	7.55	0	0	0	0	0	0	0	0	0	0	0	0	0	0	0	0	0	5.71673	218
CG6742	FBgn0039056	CenB1A	0	0	0	4.36	14.78	0	0	0	0	0	0	0	0	0	0	0	0	0	0	40.5754	94
CG6743	FBgn0027868	Nup107	3.81	1.5	1.83	2.36	1.5	2.36	4.36	2.36	3.66	4.61	1.83	4.09	1.5	0	0	2.59	2.8	4.73	2.36	66.6247	97
CG6745	FBgn0035901	CG6745	0	0	0	0	0	0	3.77	3.77	0	0	4.87	0	0	4.36	0	0	0	0	0	8.73229	83
CG6756	FBgn0032397	Tom70	0	3.56	5.03	0	4.71	0	0	0	0	0	4.71	0	0	2.52	0	4.71	0	0	0	27.4052	66
CG6757	FBgn0040475	SH3PX1	0	0	5.03	0	0	0	0	0	0	0	4.36	0	0	0	0	0	0	0	5.03	72.6317	63
CG6768	FBgn0020756	DNApol-epsilon	0	0	0	0	0	0	0	0	0	0	0	0	0	0	0	0	0	6.16	0	21.9749	257
CG6773	FBgn0024509	Sec13	0	0	0	0	0	0	0	0	0	0	4.36	0	0	0	0	0	0	0	5.34	153.625	40
CG6778	FBgn0027088	Aats-gly	0	0	0	0	0	0	4.77	3.9	3.38	3.38	0	0	0	0	0	0	0	3.38	0	83.0211	76
CG6779	FBgn0002622	RpS3	0	0	0	0	0	0	0	0	0	0	0	0	0	0	0	0	5.34	0	6.89	4464.83	27
CG6811	FBgn0036257	RhoGAP68F	0	6.16	4.36	0	0	0	0	0	0	0	0	0	0	0	0	0	0	0	0	30.753	55
CG6815	FBgn0040237	bor	0	3.08	5.63	0	0	0	0	3.08	0	0	6.42	0	0	0	0	3.98	0	0	4.36	76.2017	68
CG6819	FBgn0026207	mbo	0	0	2.67	0	0	2.67	0	0	0	0	2.18	2.18	2.18	0	0	2.67	0	2.67	2.67	17.6943	79
CG6822	FBgn0035909	ergic53	0	0	5.03	0	0	0	0	0	0	0	5.63	0	0	0	0	0	0	0	4.36	107.76	58
CG6831	FBgn0260442	rhea	3.77	0	0	0	4.87	5.19	2.52	2.52	9.83	3.33	0	2.18	3.98	0	3.77	0	4.17	4.36	0	27.621	307
CG6841	FBgn0036828	CG6841	2.52	0	0	0	0	0	3.98	2.52	0	0	0	2.52	3.08	0	0	0	3.08	0	0	15.9521	105
CG6842	FBgn0027605	Vps4	0	0	6.16	0	0	0	0	0	0	0	0	0	0	0	0	0	0	0	0	128.065	50
CG6850	FBgn0014075	Ugt	6.4	3.46	5.66	5.48	9.33	4.8	7.87	5.74	6	7.21	4.47	6.24	9.06	2.83	7.21	4.24	8.77	9.17	4.9	30.4913	174
CG6854	FBgn0036478	CG6854	0	0	0	0	0	0	0	0	9.25	4.36	0	0	0	0	0	0	0	0	0	43.9984	69
CG6871	FBgn0000261	Cat	0	2.76	3.38	0	0	0	0	0	0	0	5.51	0	0	0	0	4.36	0	0	4.77	82.9751	57
CG6904	FBgn0038293	CG6904	0	2.91	3.56	2.91	5.44	0	4.36	0	3.25	4.11	0	0	0	0	11.16	2.05	0	0	0	89.3609	79
CG6905	FBgn0035136	CG6905	0	0	0	0	0	0	0	0	0	0	0	5.03	3.56	0	0	0	4.36	0	0	34.4949	93
CG6920	FBgn0002906	Blm	2.85	0	0	0	0	0	2.85	0	2.33	2.33	0	4.66	0	0	0	0	4.94	3.68	0	7.08745	166
CG6939	FBgn0025802	Sbf	0	0	0	0	0	0	0	0	0	0	0	0	0	0	0	0	38	8.15	0	10.8773	223
CG6944	FBgn0002525	Lam	0	0	0	0	0	0	0	0	0	4.36	0	0	0	0	0	0	0	0	6.89	106.473	71
CG6958	FBgn0039004	Nup133	4.36	0	0	3.33	3.33	1.78	4.36	0	3.33	5.77	0	4.36	0	0	0	2.81	2.18	5.48	2.81	15.1466	135
CG6988	FBgn0014002	Pdi	2.96	0	3.42	0	2.09	4.01	1.71	3.42	0	1.71	2.42	2.96	3.42	0	0	0	3.2	3.2	4.52	446.187	56
CG7003	FBgn0036486	Msh6	0	0	0	0	3.56	0	0	0	0	0	3.56	2.52	0	0	0	2.52	0	3.08	2.52	15.578	133
CG7008	FBgn0035121	Tudor-SN	0	0	0	0	6.47	3.9	2.76	0	0	0	0	0	0	0	0	0	0	4.36	6.75	142.978	103
CG7020	FBgn0024806	DIP2	0	0	0	0	0	0	0	0	5.34	0	0	0	0	0	0	0	0	6.89	0	10.5483	194
CG7028	FBgn0027587	CG7028	0	0	0	0	0	0	0	0	0	0	0	0	0	0	0	0	6.16	0	0	20.1808	104
CG7033	FBgn0030086	CG7033	0	5.77	6.16	4.87	5.34	0	0	0	0	0	5.97	0	0	4.36	0	6.35	0	0	9.5	288.803	58
CG7034	FBgn0038856	sec15	0	2.52	0	0	2.52	0	0	0	3.56	2.52	0	0	0	0	0	6.89	0	2.52	0	13.7129	89
CG7035	FBgn0022942	Cbp80	2.02	1.65	0	1.65	2.33	2.02	3.49	2.6	2.33	2.02	0	2.33	1.65	0	2.33	0	2.85	6.69	0	31.2301	93
CG7052	FBgn0041182	Tep2	2.91	0	0	0	0	0	3.25	0	2.52	2.05	0	3.56	4.11	0	0	4.36	2.05	4.11	0	31.3425	158
CG7057	FBgn0024832	AP-50	0	0	0	0	0	0	0	0	0	0	7.55	0	0	4.36	0	0	0	0	0	51.896	50
CG7061	FBgn0027505	Rab3-GAP	0	3.77	0	14.62	0	0	0	0	0	0	7.23	0	0	0	0	0	0	3.77	0	8.02286	151
CG7065	FBgn0030091	CG7065	0	0	0	0	0	0	0	0	3.56	2.52	0	3.08	3.08	0	0	0	2.52	3.56	0	16.1249	137
CG7070	FBgn0003178	PyK	4.9	7.14	9.27	3.74	5.29	1.73	1.41	1.41	4.24	5.29	9.06	4.12	3.87	5.1	3.87	8.49	3.87	4.12	6.71	250.551	55
CG7074	FBgn0031399	mio	0	0	0	0	0	3.56	4.36	0	0	0	0	3.56	0	0	0	0	0	0	0	20.7493	99
CG7097	FBgn0034421	hppy	0	0	0	0	0	0	0	0	0	0	0	0	0	0	0	16.31	0	0	0	20.044	105
CG7099	FBgn0032517	CG7099	0	0	0	0	0	0	0	0	0	0	0	0	0	4.36	0	0	4.36	0	0	6.08749	220
CG7111	FBgn0020618	Rack1	0	0	0	0	0	0	0	0	0	4.87	0	0	3.08	0	0	0	3.08	0	3.77	2392.16	36
CG7112	FBgn0035879	GAPcenA	0	0	0	0	0	0	0	0	5.34	0	0	0	0	0	0	7.55	0	0	0	27.0291	113
CG7123	FBgn0002527	LanB1	4	2.45	4.9	1.73	3.61	2.65	3.32	4.36	3.32	3.46	3.32	5	5.29	4.58	6.48	4.8	7.07	6.08	2.24	442.541	198
CG7127	FBgn0035892	exo70	0	0	0	0	3.56	0	0	0	5.03	0	0	0	0	0	0	7.55	0	0	0	14.9539	80
CG7144	FBgn0025687	LKR	4.9	3.74	5	2.83	3	2.45	3.32	4.58	3.46	3.61	4.24	5.48	5.2	2.65	3.46	4.69	4.9	5.92	6	142.588	103
CG7146	FBgn0038593	CG7146	0	20.9	0	0	0	4.36	0	0	0	0	0	0	0	0	0	0	0	0	0	13.7143	100
CG7154	FBgn0031947	CG7154	0	0	0	0	0	0	0	3.56	0	0	0	3.56	0	0	0	0	0	4.36	0	24.6553	96
CG7158	FBgn0037116	CG7158	0	0	0	0	6.89	0	0	0	0	0	0	0	0	0	0	24.66	0	0	0	11.3968	166
CG7162	FBgn0037109	MED1	0	2.18	6.72	0	0	0	0	0	3.08	0	4.08	0	0	3.77	2.67	2.67	0	2.18	0	16.4374	150
CG7177	FBgn0037098	Wnk	0	0	0	0	0	0	0	0	6.16	0	0	0	0	0	0	0	0	0	0	7.62152	266
CG7185	FBgn0035872	CG7185	4.87	0	0	0	0	0	6.54	0	6.54	0	0	0	0	0	0	0	0	4.87	0	85.647	71
CG7238	FBgn0024191	sip1	0	0	0	0	0	0	0	0	0	0	0	0	0	0	0	0	6.16	0	0	8.85144	95
CG7246	FBgn0030081	CG7246	0	8.72	0	0	0	0	0	0	0	0	0	0	0	0	0	0	0	0	0	11.9031	70
CG7254	FBgn0004507	GlyP	2.85	0	0	0	0	0	2.85	0	0	2.85	0	4.66	3.68	0	0	0	2.85	3.3	0	24.2475	97
CG7261	FBgn0027509	CG7261	3.41	2.05	2.91	2.52	4.82	2.05	2.72	2.91	3.56	4.36	3.25	3.98	3.84	0	3.25	2.52	3.25	4.11	3.84	32.9312	135
CG7269	FBgn0014189	Hel25E	0	0	0	0	0	0	0	0	0	0	7.55	0	0	0	0	0	0	0	4.36	180.383	49
CG7292	FBgn0038269	Rrp6	0	0	0	0	0	0	4.77	0	0	0	0	2.76	3.9	0	0	0	3.9	4.77	0	11.5492	103
CG7324	FBgn0037074	CG7324	2.76	0	0	0	3.38	1.95	0	1.95	3.08	3.38	0	3.65	0	0	0	15.53	3.38	7.16	0	40.9908	147
CG7338	FBgn0037073	CG7338	0	0	4.36	0	0	0	0	0	0	0	0	0	0	0	0	0	0	0	4.36	26.5846	94
CG7340	FBgn0040493	grsm	0	0	0	0	0	0	0	0	0	0	0	0	0	0	0	0	0	0	13.08	110.991	60
CG7358	FBgn0030974	CG7358	0	0	0	0	0	0	0	0	0	0	0	0	6.16	0	0	0	0	0	0	30.5846	129
CG7371	FBgn0031710	CG7371	0	0	13.78	0	0	0	0	0	0	7.55	0	0	0	0	0	4.36	0	0	0	11.0926	77
CG7392	FBgn0044323	Cka	0	0	0	0	0	0	0	0	0	0	0	4.36	4.36	0	0	0	0	0	0	69.6012	78
CG7398	FBgn0024921	Trn	2.67	0	0	0	0	0	4.36	0	2.18	2.18	0	2.67	2.67	0	0	0	2.18	2.67	0	15.6388	102
CG7400	FBgn0021953	Fatp	0	0	5.16	0	0	0	0	0	0	0	5.16	0	0	2.76	0	5.85	0	0	5.85	39.8403	70
CG7430	FBgn0036762	CG7430	2.39	0	0	0	0	0	0	2.39	0	3.65	1.95	2.39	3.38	1.95	0	1.95	2.76	2.39	0	142.05	53
CG7434	FBgn0015288	RpL22	0	0	0	0	0	0	0	0	0	0	0	0	3.08	0	3.08	3.08	0	0	3.08	956.671	31
CG7436	FBgn0020392	Nmt	0	0	5.03	0	6.16	0	0	0	0	0	0	0	0	0	0	0	0	0	7.55	35.673	54
CG7438	FBgn0086347	Myo31DF	1.89	1.54	2.44	0	0	2.88	1.89	1.89	1.54	2.18	3.93	2.18	1.89	3.27	1.54	0	1.89	1.54	2.44	78.2423	117
CG7439	FBgn0087035	AGO2	0	0	4.8	0	0	3.08	3.3	1.65	2.85	2.02	3.08	2.33	2.02	4.66	1.65	0	2.33	3.3	2.6	162.146	137
CG7456	FBgn0032258	CG7456	3.9	4.36	0	0	0	0	0	0	0	0	0	3.38	0	0	0	7.03	0	4.77	0	31.6378	88
CG7461	FBgn0034432	CG7461	0	3.45	6.35	2.18	5.11	0	0	0	0	0	5.56	0	0	5.34	0	5.11	0	0	4.08	55.9365	71
CG7467	FBgn0003013	osa	2.76	0	0	0	0	0	3.08	3.08	1.95	2.76	0	0	1.95	1.95	0	0	3.9	3.65	2.39	49.0909	284
CG7471	FBgn0015805	Rpd3	0	0	4.94	0	0	0	0	2.33	0	2.33	4.36	0	0	2.85	0	2.33	0	0	5.46	64.7125	58
CG7507	FBgn0010349	Dhc64C	0	2.52	3.84	0	6.16	0	0	0	2.52	2.05	2.52	0	0	0	8.35	2.91	0	0	4.11	32.5033	530
CG7518	FBgn0038108	CG7518	3.9	0	0	0	0	0	5.51	0	3.38	0	0	0	0	0	0	0	4.77	3.9	0	56.2533	257
CG7528	FBgn0029113	Uba2	0	0	0	0	0	0	4.94	2.33	0	2.85	0	2.33	3.68	0	0	0	3.68	2.85	0	80.0251	78
CG7538	FBgn0014861	Mcm2	1.95	0	0	0	3.38	0	1.95	0	0	3.08	0	3.08	1.95	0	0	2.39	2.39	3.9	3.38	46.4214	100
CG7546	FBgn0035793	CG7546	2.05	0	0	0	2.05	0	3.56	0	4.82	4.82	0	4.82	4.11	0	0	0	5.81	10.68	0	37.3932	124
CG7558	FBgn0011744	Arp66B	0	0	0	0	0	0	0	0	0	0	0	0	0	0	0	0	0	0	7.55	101.854	47
CG7578	FBgn0028538	Sec71	2.39	0	0	0	11.45	0	1.95	0	1.95	2.76	0	2.76	1.95	0	0	4.14	3.08	7.55	0	19.8009	188
CG7583	FBgn0020496	CtBP	0	0	2.76	0	4.36	0	0	0	0	0	2.76	0	0	0	0	2.76	0	0	2.76	46.9674	42
CG7595	FBgn0000317	ck	0	0	0	0	0	6.66	3.56	0	0	0	0	0	0	0	4.36	0	0	0	0	9.24801	250
CG7600	FBgn0064766	CG7600	7.55	0	0	0	0	0	0	0	0	0	0	0	0	0	0	0	0	0	0	34.2966	104
CG7611	FBgn0037094	CG7611	0	2.52	4.71	0	0	0	0	3.08	0	0	4.36	0	0	0	0	3.56	0	0	6.16	31.117	70
CG7619	FBgn0015283	Rpn10	0	3.77	4.62	3.45	3.77	0	0	0	0	0	4.87	0	0	2.18	0	4.08	0	0	3.45	59.3149	43
CG7626	FBgn0040273	Spt5	0	0	0	0	0	0	3.77	0	0	0	0	3.77	3.77	0	0	0	0	6.16	0	36.9649	119
CG7717	FBgn0024329	Mekk1	0	0	0	0	0	0	0	0	0	0	0	0	0	0	0	0	0	6.16	0	43.1905	182
CG7728	FBgn0036686	CG7728	0	0	0	0	0	0	0	0	0	0	0	0	0	0	0	0	8.72	8.15	0	31.983	133
CG7752	FBgn0259785	pzg	0	0	0	0	0	0	2.67	4.87	2.67	3.08	0	6.35	4.62	0	0	0	7.86	8.15	0	38.5673	105
CG7762	FBgn0028695	Rpn1	8.19	5.83	8.72	6.08	6	5.29	8.12	7.42	7	8.49	7.62	8.6	8.19	5.92	6.16	7.28	8.06	9.06	8	71.8063	102
CG7764	FBgn0261109	mrn	0	0	0	0	0	0	0	0	0	0	6.16	0	0	0	0	0	0	0	0	18.933	57
CG7765	FBgn0001308	Khc	0	5.19	3.33	7.86	8.53	0	0	0	4.54	2.18	3.77	0	0	3.08	2.52	5.77	0	2.52	8.9	74.1632	110
CG7766	FBgn0030087	CG7766	0	3.98	3.08	0	0	0	2.52	0	3.08	5.34	0	0	0	0	0	0	0	3.08	0	35.6697	141
CG7769	FBgn0260962	pic	2.3	0	3.56	3.08	4.93	2.3	3.7	2.72	2.05	3.7	3.7	3.08	4.93	3.7	3.25	3.41	4.48	4.36	5.24	65.8551	126
CG7800	FBgn0037552	CG7800	0	2.76	2.76	2.76	0	0	0	0	0	3.38	0	0	0	0	0	2.76	0	0	0	59.963	60
CG7808	FBgn0039713	RpS8	0	0	3.08	0	0	0	0	0	0	0	0	0	3.08	0	0	3.77	4.87	0	0	9193.82	24
CG7831	FBgn0002924	ncd	3.56	2.05	4.48	1.45	2.52	3.08	3.56	2.05	4.59	3.7	3.84	3.41	2.05	2.72	0	2.72	2.3	4.36	3.08	138.11	77
CG7839	FBgn0036124	CG7839	4.36	0	0	0	0	0	8.93	3.38	5.16	3.65	0	5.16	4.77	2.76	0	0	7.8	8.04	0	12.1141	132
CG7843	FBgn0033062	Ars2	0	0	0	2.76	0	0	0	3.9	0	0	0	5.85	0	0	2.76	0	0	4.36	0	35.7648	107
CG7846	FBgn0030877	Arp8	0	0	0	0	0	0	0	0	0	6.16	0	0	0	0	0	0	0	0	0	32.8827	68
CG7852	FBgn0035229	CG7852	0	0	0	0	0	0	0	0	0	0	0	0	0	0	0	10.68	0	0	0	16.5686	163
CG7873	FBgn0004603	Src42A	0	0	0	0	0	0	0	0	0	0	0	0	0	9.75	0	0	0	0	0	29.7215	59
CG7878	FBgn0037549	CG7878	0	0	6.16	0	0	0	0	0	0	0	0	0	0	0	0	0	0	0	0	60.5337	79
CG7897	FBgn0033039	Gp210	3.65	0	0	0	2.39	0	1.95	3.65	0	2.76	0	3.38	3.08	0	8.5	0	5.68	5.16	0	39.9657	210
CG7920	FBgn0039737	CG7920	0	0	0	0	0	0	0	0	0	0	0	0	0	0	0	0	0	0	10.68	161.844	52
CG7935	FBgn0026252	msk	2.63	0	0	0	5.09	0	2.28	1.86	2.63	2.94	0	2.28	2.63	0	1.86	0	1.86	2.94	0	146.351	119
CG7956	FBgn0038890	CG7956	0	0	0	11.03	8.93	0	0	0	0	25.71	0	0	0	0	0	7.03	0	2.76	0	31.8459	126
CG7957	FBgn0038578	MED17	0	2.52	6.82	0	0	0	0	0	2.52	2.05	5.24	0	0	4.11	2.52	4.11	0	0	2.52	20.5639	72
CG7961	FBgn0025725	alphaCop	7.14	4.12	7	6.24	8.77	5.48	6.71	8.89	6.63	8.54	7.14	10.91	8.89	6.78	7.81	7.48	10.77	12.21	9.11	127.48	139
CG7977	FBgn0026372	RpL23A	0	0	0	0	0	0	0	0	0	0	0	0	0	0	0	0	0	0	6.16	6422.72	29
CG7987	FBgn0038244	CG7987	0	0	0	0	0	0	6.16	0	0	0	0	0	0	0	0	0	0	0	0	36.6178	142
CG7999	FBgn0035851	MED24	0	0	5.21	0	0	0	0	0	0	0	4.94	0	0	4.66	4.66	3.3	0	2.85	2.33	15.6227	112
CG8014	FBgn0015477	Rme-8	4.36	1.78	3.56	1.45	4.59	7.62	4.11	5.72	6.89	3.84	2.91	4.93	7.19	0	4.11	2.52	7.12	6.66	3.84	24.8361	273
CG8036	FBgn0037607	CG8036	2.52	4.17	2.81	2.52	3.56	0	0	2.52	2.81	4.36	4.17	0	2.18	0	0	5.03	0	0	7.01	168.378	68
CG8042	FBgn0027554	CG8042	0	0	0	0	0	0	0	0	0	0	0	0	0	0	0	0	6.16	0	0	35.7893	71
CG8073	FBgn0033377	Pmm45A	0	0	0	0	0	0	0	0	5.03	7.96	0	0	0	0	0	0	0	0	5.63	55.624	70
CG8092	FBgn0033998	row	2.94	0	2.28	0	0	0	3.22	3.48	3.72	3.48	0	4.16	4.92	1.86	0	0	6.44	6.95	0	29.446	144
CG8103	FBgn0013591	Mi-2	3.73	1.59	1.95	0	3.38	2.76	3.38	3.18	3.9	1.95	0	2.25	2.98	1.95	2.25	0	3.38	4.06	0	60.1937	224
CG8107	FBgn0025866	CalpB	0	3.25	0	2.05	2.91	2.52	9.19	2.05	3.25	0	0	0	0	0	2.05	0	0	2.52	0	20.8225	104
CG8108	FBgn0027567	CG8108	0	0	3.56	2.05	2.91	0	0	0	0	2.52	3.84	0	0	5.63	0	2.05	2.05	0	2.52	61.4169	103
CG8110	FBgn0024187	syd	0	3.08	0	0	3.08	7.55	0	0	0	0	0	0	0	0	0	0	0	5.34	0	14.5318	137
CG8153	FBgn0004698	mus210	2.76	0	0	0	0	2.39	0	3.65	2.76	3.9	0	3.08	3.08	0	0	0	3.65	3.38	1.95	37.3109	144
CG8156	FBgn0013750	Arf51F	0	0	0	0	0	0	0	0	0	0	0	0	0	6.16	0	0	0	0	0	75.5405	20
CG8174	FBgn0026370	SRPK	5.34	0	6.29	0	0	2.18	7.01	4.87	3.08	0	4.87	5.9	5.03	4.71	0	0	5.34	5.48	0	29.8956	85
CG8176	FBgn0037702	CG8176	0	0	0	0	0	0	0	0	6.16	0	0	0	0	0	0	0	0	0	0	57.5575	119
CG8183	FBgn0019968	Khc-73	0	0	0	24.07	0	0	0	0	0	0	0	0	0	0	0	0	0	6.16	0	15.5189	215
CG8184	FBgn0030674	CG8184	0	0	3.56	0	3.56	0	0	0	0	0	0	0	0	0	6.16	0	0	0	0	31.7103	557
CG8201	FBgn0260934	par-1	0	0	0	0	2.33	0	3.68	0	3.3	0	0	4.66	7.18	0	0	0	2.85	3.68	0	67.2313	108
CG8207	FBgn0034035	CG8207	0	0	0	0	0	0	0	0	0	0	0	0	0	0	0	0	0	0	8.72	20.2674	48
CG8211	FBgn0030858	IntS2	0	0	0	0	0	0	0	0	0	0	0	0	4.36	0	0	0	0	5.63	4.36	25.8598	125
CG8222	FBgn0032006	Pvr	3.32	1.73	3	2.83	4.9	2	3	2	3.74	3.46	3.32	2.45	2.24	1.41	2.83	2.24	4.58	4.8	4	148.619	170
CG8228	FBgn0261049	Vps45	0	0	0	27.91	0	0	0	0	0	0	0	0	0	0	0	0	0	0	0	7.93188	65
CG8231	FBgn0027329	Tcp-1zeta	0	4.77	5.16	2.76	5.16	0	0	2.39	0	3.65	5.34	0	0	2.39	0	5.68	0	0	6.16	277.588	58
CG8232	FBgn0033352	CG8232	0	0	0	0	0	0	0	0	0	0	0	0	6.16	0	0	0	0	0	0	31.1305	139
CG8233	FBgn0033897	Rcd1	0	0	3.77	0	0	0	0	0	0	0	3.08	0	0	0	0	0	0	3.08	3.08	27.0132	114
CG8241	FBgn0086895	pea	0	0	0	0	0	0	4.04	3.3	2.33	2.33	0	3.68	0	0	0	0	4.94	6.99	0	13.2542	142
CG8251	FBgn0003074	Pgi	0	0	3.56	0	0	0	0	0	0	0	0	0	0	0	0	3.56	0	0	6.16	58.6647	62
CG8256	FBgn0022160	Gpo-1	0	2.76	5.16	0	2.76	0	0	0	0	0	2.76	0	0	0	0	0	0	0	3.38	54.4069	80
CG8258	FBgn0033342	CG8258	0	3.45	7.06	2.67	4.87	0	0	0	0	0	6.54	0	0	4.08	0	6.16	0	0	7.55	264.179	59
CG8266	FBgn0033339	sec31	0	0	4.36	2.59	4.61	1.5	1.83	3.17	3.34	2.99	4.36	2.59	1.83	1.5	2.59	3.81	2.36	4.96	5.39	73.3516	136
CG8270	FBgn0035703	CG8270	0	0	0	21.35	0	0	0	0	0	0	0	0	0	0	0	0	0	0	0	5.64132	71
CG8274	FBgn0013756	Mtor	3.41	6.42	5.14	5.63	8.41	0	2.05	6.33	4.48	3.98	6.66	3.08	2.72	5.03	7.69	7.41	4.11	5.24	6.58	37.2309	262
CG8280	FBgn0000556	Ef1alpha48D	7.07	5.39	5.92	4.24	6.32	3.46	2.65	3.16	5.92	6.16	7.28	5.92	4.69	4.24	4.58	6.16	4.47	5.48	7.14	5743.79	50
CG8286	FBgn0037718	P58IPK	0	7.55	5.34	0	0	0	0	0	0	0	0	0	0	0	0	0	0	0	0	87.1112	57
CG8306	FBgn0034142	CG8306	0	0	0	0	0	0	0	0	0	0	0	0	0	0	0	0	0	0	7.55	26.9717	58
CG8309	FBgn0033902	Tango7	0	0	0	0	0	0	0	0	0	0	0	0	0	0	0	0	0	0	11.53	292.78	44
CG8322	FBgn0020236	ATPCL	2.36	2.11	2.11	2.36	6.16	0	2.36	0	2.8	3.34	2.36	2.8	2.11	1.5	2.11	4.09	1.5	2.59	6.16	123.635	120
CG8325	FBgn0021847	l(2)k14710	2.33	0	2.6	0	0	1.65	3.3	1.65	6.05	6.05	8.8	8.4	2.85	0	2.6	9.02	1.65	5.21	0	14.5563	95
CG8344	FBgn0004463	RpIII128	0	0	0	0	0	0	4.04	2.33	2.33	2.85	0	0	2.85	0	0	0	4.04	0	2.85	19.7275	129
CG8351	FBgn0037632	Tcp-1eta	0	4.62	7.39	3.08	5.11	0	0	0	0	0	6.72	0	0	3.08	0	6.54	0	0	8.44	276.653	59
CG8355	FBgn0003425	sli	2.09	0	3.82	0	2.09	0	2.42	0	1.71	0	2.7	3.63	3.2	6.04	6.51	2.42	4.01	5.41	0	35.4516	169
CG8414	FBgn0034073	CG8414	0	0	4.36	0	0	0	0	0	0	0	0	0	0	0	0	0	0	4.36	0	7.18328	111
CG8415	FBgn0033912	RpS23	0	0	0	0	0	0	0	0	0	0	0	0	6.16	0	0	0	0	0	0	5167.78	16
CG8430	FBgn0001124	Got1	0	0	0	0	0	0	0	0	0	0	0	0	0	0	0	0	0	0	7.55	52.9379	49
CG8432	FBgn0026378	Rep	0	2.05	9.19	5.03	3.56	0	0	0	0	0	14.6	0	0	10.17	2.91	6.33	2.05	0	0	18.5939	57
CG8439	FBgn0010621	Cct5	0	3.77	6.35	2.18	5.11	0	0	0	0	0	6.35	0	0	2.67	0	6.54	0	0	8.44	495.887	56
CG8443	FBgn0034087	clu	0	0	5.13	1.71	4.01	0	1.71	0	1.71	2.7	3.42	0	0	4.84	3.2	2.96	2.09	2.09	2.7	28.03	161
CG8445	FBgn0034088	CG8445	0	0	4.36	0	0	0	0	0	0	0	4.36	0	0	0	0	0	0	0	0	9.45159	52
CG8449	FBgn0038129	CG8449	0	0	0	0	6.16	0	0	0	0	0	21.35	0	0	0	0	0	0	0	0	12.6044	74
CG8454	FBgn0261241	Vps16A	0	14.78	0	26.15	0	0	0	0	0	0	0	0	0	0	0	0	0	0	0	34.0284	96
CG8470	FBgn0030692	mRpS30	0	0	0	0	0	0	0	0	0	0	4.36	0	0	0	0	3.56	0	0	7.96	36.9497	65
CG8475	FBgn0031995	CG8475	0	0	0	2.52	5.03	0	0	2.52	0	0	0	0	0	0	6.16	2.52	0	0	3.98	25.6986	125
CG8479	FBgn0261276	opa1-like	3.98	3.56	0	0	4.36	0	0	0	3.56	0	0	0	0	0	0	0	0	2.52	2.52	64.3183	112
CG8487	FBgn0033714	garz	3.38	9.14	0	0	14.91	0	1.95	0	3.65	3.38	0	4.14	0	0	0	3.9	1.95	5.34	0	21.1497	221
CG8491	FBgn0001324	kto	3.77	0	0	0	0	0	3.77	3.08	3.08	0	0	0	0	0	0	0	0	0	0	18.9963	279
CG8506	FBgn0261064	Rbsn-5	0	0	0	13.78	0	0	0	0	0	0	0	0	0	0	0	0	0	0	0	33.3436	57
CG8542	FBgn0001220	Hsc70-5	0	4.84	5.54	8.2	4.68	0	6.4	2.7	4.01	5.54	6.73	0	0	2.7	2.7	4.01	0	0	9.6	160.603	74
CG8545	FBgn0033741	CG8545	6.06	0	2.25	0	0	1.95	8.72	6.16	6.16	3.73	2.52	7.88	3.56	2.25	0	1.95	4.06	6.16	1.95	48.8972	100
CG8552	FBgn0031990	CG8552	4.71	0	0	0	0	0	2.52	0	4.36	3.08	0	0	0	0	0	0	0	3.56	2.52	26.6066	214
CG8566	FBgn0034155	unc-104	0	0	0	0	0	0	0	0	0	0	0	0	0	0	0	0	0	47.35	0	4.94975	197
CG8571	FBgn0016983	smid	3.84	3.25	3.98	4.48	0	2.72	3.56	4.59	4.11	4.71	4.36	5.44	5.03	3.7	2.72	3.98	5.14	4.48	3.41	49.7428	104
CG8573	FBgn0003567	su(Hw)	0	0	0	0	0	0	6.16	0	0	0	0	0	0	0	0	0	0	0	0	19.3497	106
CG8583	FBgn0035771	sec63	4.14	0	0	0	0	2.39	2.76	2.76	4.36	4.36	0	4.36	1.95	0	0	0	3.08	3.9	0	100.181	86
CG8590	FBgn0011606	Klp3A	0	0	0	0	3.08	0	0	0	3.77	4.87	0	4.36	0	0	0	0	0	0	0	26.5914	136
CG8599	FBgn0003598	Su(var)3-7	0	0	0	0	0	0	0	3.56	0	0	0	0	0	0	0	0	6.66	3.56	0	14.5169	140
CG8605	FBgn0035762	CG8605	0	0	0	0	13.08	0	0	0	0	0	51.02	0	0	0	0	0	0	0	0	12.7507	84
CG8609	FBgn0035754	MED4	0	0	9.75	0	0	0	0	0	0	0	0	0	0	0	0	0	0	0	0	17.3218	28
CG8611	FBgn0027602	CG8611	0	0	6.16	0	0	0	0	0	0	0	0	0	0	0	0	0	0	0	0	14.5349	108
CG8613	FBgn0033924	CG8613	0	0	0	0	0	0	0	0	0	0	0	0	12.33	0	0	0	0	0	0	6.15891	92
CG8625	FBgn0011604	Iswi	0	0	0	0	0	0	0	0	3.56	0	0	0	3.56	0	0	0	0	3.56	0	51.0692	119
CG8637	FBgn0003744	trc	0	0	0	0	0	0	0	0	0	0	4.36	0	0	5.34	0	0	0	0	0	22.544	53
CG8668	FBgn0031988	CG8668	0	0	5.03	0	0	0	0	0	0	0	4.36	0	0	5.63	0	0	0	0	0	48.2255	65
CG8683	FBgn0031985	mon2	1.5	8.19	2.59	7.17	4.49	0	2.59	2.8	4.09	3.34	2.99	3.81	3.81	0	3.34	2.8	5.18	5.89	4.09	17.7577	186
CG8705	FBgn0013726	pnut	0	0	5.16	0	2.76	0	0	0	0	0	6.47	0	0	0	0	5.85	0	0	7.03	71.2558	60
CG8709	FBgn0033269	Lpin	0	0	0	0	0	0	3.68	3.3	4.66	2.85	0	5.94	0	0	0	0	5.71	6.79	0	31.7157	115
CG8711	FBgn0033260	Cul-4	0	0	3.56	0	0	0	0	2.05	2.91	0	2.52	2.91	2.05	0	0	0	3.25	2.05	3.56	23.5708	94
CG8715	FBgn0020279	lig	0	0	0	0	0	0	0	0	0	3.77	0	4.87	0	0	0	0	3.77	5.34	0	152.602	136
CG8732	FBgn0010609	Acsl	1.65	0	4.66	0	2.85	2.33	0	1.65	4.36	4.2	4.8	0	0	2.02	2.85	3.49	1.65	2.02	4.36	59.6175	80
CG8739	FBgn0086784	stmA	2.98	2.25	7.47	0	3.18	2.25	4.36	0	8.86	7.21	8.79	9.62	2.52	0	4.21	12.63	0	6.06	2.25	25.3996	89
CG8759	FBgn0086904	Nacalpha	0	0	5.16	0	0	0	0	0	0	0	2.76	0	0	3.38	2.76	0	0	0	2.76	1305.07	23
CG8771	FBgn0033766	CG8771	3.25	0	0	0	2.52	0	3.56	0	2.91	2.05	0	0	3.56	0	0	0	2.52	5.99	2.52	11.1622	208
CG8772	FBgn0033765	nemy	0	4.16	4.16	3.22	4.55	0	0	3.94	2.94	3.94	4.16	0	0	0	2.94	4.16	0	0	3.48	49.9523	75
CG8777	FBgn0033376	CG8777	0	0	0	0	0	0	0	0	0	0	0	0	0	0	0	0	0	0	9.75	8.72807	140
CG8793	FBgn0260655	l(3)76BDm	0	0	0	0	5.03	0	7.96	0	0	0	0	3.56	0	0	0	0	0	0	0	11.6228	148
CG8798	FBgn0036892	Lon	3.87	2	2.65	2.83	3.74	2	2.24	2.45	3	4.24	3.16	4.24	3.74	3.32	3	2.83	3.74	4.58	4	24.0572	113
CG8801	FBgn0028473	CG8801	0	0	6.89	0	0	0	0	5.34	0	0	0	0	0	0	0	0	0	0	0	880.809	75
CG8815	FBgn0022764	Sin3A	2.7	0	3.63	0	2.7	0	2.09	3.2	0	0	4.19	3.2	2.96	3.42	2.42	2.7	4.36	6.4	0	41.6342	221
CG8817	FBgn0041111	lilli	3.56	0	0	0	0	0	0	0	0	0	0	0	0	0	0	0	3.56	4.36	0	13.4981	180
CG8833	FBgn0036386	CG8833	3.77	0	0	0	0	0	0	0	3.77	0	0	4.36	0	0	0	0	0	3.08	0	5.21518	108
CG8839	FBgn0033717	CG8839	0	0	0	0	0	0	0	0	0	0	0	0	0	9.75	0	0	0	0	0	219.967	58
CG8843	FBgn0031537	sec5	0	0	0	0	2.85	2.33	0	0	3.3	2.33	0	0	0	0	0	10.68	0	2.33	2.33	20.6633	101
CG8858	FBgn0033698	CG8858	6.51	0	1.71	0	3.42	1.71	1.71	0	5.13	3.63	2.09	5.41	2.42	0	2.42	0	3.42	7.35	0	12.6205	212
CG8863	FBgn0038145	Droj2	0	0	0	0	0	0	0	0	0	0	10.22	0	0	0	0	0	0	0	8.72	213.514	45
CG8877	FBgn0033688	Prp8	5.79	1.83	2.36	0	5.18	3.34	6.6	4.36	4.49	4.49	2.8	6.52	4.23	2.11	5.18	2.11	7.4	9.16	0	53.3653	280
CG8913	FBgn0038465	Irc	0	0	6.16	0	0	0	0	0	0	0	0	0	0	0	0	0	0	0	0	197.532	78
CG8939	FBgn0030720	CG8939	3.72	0	0	0	0	2.63	5.73	3.72	2.28	2.94	0	4.16	4.55	2.63	0	0	5.09	3.72	0	40.0121	93
CG8946	FBgn0010591	Sply	0	2.76	5.51	0	0	0	0	0	0	0	6.47	0	0	0	0	3.38	0	0	5.85	70.6497	60
CG8948	FBgn0030685	Graf	3.08	0	6.16	0	0	0	0	0	3.08	5.77	0	0	0	0	0	0	0	0	0	23.437	115
CG8954	FBgn0019890	Smg5	0	0	4.36	0	0	0	3.08	0	0	2.18	2.67	2.67	0	3.08	0	3.08	0	4.62	0	34.5024	135
CG8977	FBgn0015019	Cctgamma	0	4.36	7.55	2.05	6.33	0	0	0	0	2.52	8.35	0	0	4.59	0	7.41	0	0	8.6	321.204	59
CG8983	FBgn0033663	ERp60	2.85	0	2.33	0	0	4.04	2.02	2.02	1.65	2.02	2.02	2.33	2.33	1.65	0	0	2.85	3.3	2.02	726.101	55
CG8987	FBgn0004406	tam	3.2	1.71	0	1.71	0	0	3.2	4.19	4.36	4.84	1.71	2.42	4.98	0	0	0	5.27	4.68	4.52	13.8838	130
CG8996	FBgn0010516	wal	0	0	0	0	0	0	0	0	0	6.16	0	0	0	0	0	0	0	0	0	166.268	34
CG9006	FBgn0086712	Egm	0	0	0	0	9.75	0	0	0	0	0	0	0	0	0	0	0	0	0	0	41.1691	71
CG9007	FBgn0036398	upSET	4.87	0	0	0	0	0	0	0	3.77	0	0	6.89	0	0	0	0	0	6.89	0	12.2634	336
CG9012	FBgn0000319	Chc	11.45	9.43	13.64	9.49	12.25	7.28	8.31	12.49	11.22	12.41	11.18	12.57	10.77	9.49	14.18	11.75	15.39	14.42	13.11	151.802	191
CG9020	FBgn0027093	Aats-arg	0	1.95	4.97	1.95	3.65	0	0	3.38	0	1.95	4.14	0	0	2.76	0	4.14	0	0	7.03	36.0599	76
CG9022	FBgn0014868	Ost48	0	0	0	0	0	0	0	0	0	2.76	4.77	2.76	0	0	0	0	0	2.76	3.38	206.614	50
CG9062	FBgn0033607	CG9062	0	0	0	0	0	0	0	0	0	0	0	0	0	0	7.55	0	0	0	0	13.9737	75
CG9075	FBgn0001942	eIF-4a	3.3	0	0	0	0	0	2.33	0	3.3	4.04	4.04	0	0	0	2.33	0	0	0	6.38	3145.63	46
CG9086	FBgn0030809	CG9086	1.95	0	0	15.78	2.76	1.95	3.38	2.39	0	0	0	0	6.47	0	2.39	0	5.34	3.08	0	29.7181	208
CG9088	FBgn0031759	lid	3.56	0	0	0	4.36	0	3.08	0	0	0	0	0	0	0	0	0	3.98	3.98	2.52	34.6959	204
CG9113	FBgn0030089	AP-1gamma	0	0	6.16	0	0	0	0	0	0	0	0	0	0	0	0	0	0	0	0	28.2368	106
CG9124	FBgn0022023	eIF-3p40	3.56	0	0	0	0	0	0	0	0	3.56	0	0	0	0	0	0	0	0	3.56	457.476	38
CG9128	FBgn0035195	Sac1	0	0	4.36	0	0	0	0	0	0	0	3.56	0	0	0	4.36	0	0	0	0	72.3276	68
CG9139	FBgn0035202	CG9139	0	0	0	10.07	0	0	0	0	0	5.03	0	0	0	0	0	0	10.07	0	0	25.081	77
CG9143	FBgn0034496	CG9143	0	0	3.08	0	0	0	2.52	2.52	0	0	0	0	3.08	3.98	0	0	3.08	0	0	17.0192	92
CG9155	FBgn0010246	Myo61F	2.18	0	0	0	0	4.62	0	0	0	2.67	0	2.67	2.67	0	0	0	2.67	2.67	3.08	158.226	118
CG9159	FBgn0028419	Kr-h2	2.52	0	0	0	0	0	0	0	0	0	2.52	0	0	0	3.98	3.08	0	3.56	2.52	81.3092	31
CG9175	FBgn0031779	CG9175	0	0	0	0	0	0	0	0	0	0	0	0	0	0	0	0	0	0	9.75	28.8963	49
CG9177	FBgn0030719	eIF5	0	0	0	0	6.16	0	0	0	0	0	0	0	0	0	0	0	0	0	0	46.1129	52
CG9191	FBgn0004378	Klp61F	0	0	0	0	0	0	4.36	3.38	0	0	0	0	2.76	2.76	0	0	3.38	0	0	35.9065	121
CG9198	FBgn0004391	shtd	0	0	0	0	0	0	4.36	0	0	0	0	0	0	0	0	0	4.36	0	0	15.9036	227
CG9206	FBgn0001108	Gl	2.28	0	0	0	2.63	0	0	3.22	1.86	3.22	0	5.42	1.86	0	0	2.28	5.88	6.44	3.48	42.3619	141
CG9242	FBgn0000239	bur	0	2.18	0	3.45	3.08	0	0	2.18	2.67	3.08	0	0	0	0	0	3.77	0	0	3.08	49.959	76
CG9244	FBgn0010100	Acon	0	0	0	0	0	0	0	0	6.16	0	0	0	0	0	0	0	0	0	0	140.007	85
CG9246	FBgn0032925	CG9246	2.76	1.95	2.98	0	0	2.25	4.06	3.38	2.76	0	2.25	2.52	3.38	3.38	1.95	1.59	3.9	3.18	0	36.0729	87
CG9253	FBgn0032919	CG9253	0	0	10.22	0	0	0	0	0	0	0	0	0	0	6.16	0	0	0	0	0	60.5479	56
CG9277	FBgn0003887	betaTub56D	2.65	6.78	9.11	5.39	6.16	1.41	1.41	2.83	2.24	3.61	9.38	2.65	2.65	6.32	2.45	7.62	3.32	2	8.43	985.127	50
CG9280	FBgn0001114	Glt	2.52	0	0	0	0	6.89	2.52	2.52	0	2.52	0	0	3.56	0	0	0	0	0	0	859.372	119
CG9281	FBgn0030672	CG9281	0	3.9	4.77	0	4.77	0	0	2.39	4.57	3.38	6.16	0	0	1.95	0	4.36	0	0	3.65	119.058	70
CG9285	FBgn0000454	Dip-B	0	0	0	0	6.16	0	0	0	0	0	0	0	0	0	0	0	0	0	0	129.307	56
CG9298	FBgn0260861	Trs23	0	0	0	0	8.72	0	0	0	0	0	0	0	0	0	0	0	0	0	0	21.4248	25
CG9300	FBgn0036886	CG9300	0	0	0	0	0	0	0	6.16	0	0	0	0	0	0	0	0	0	0	0	14.2451	76
CG9302	FBgn0032514	CG9302	0	7.18	6.16	0	3.68	0	0	0	0	0	5.94	0	0	4.36	0	4.04	0	0	2.85	78.1122	58
CG9320	FBgn0032882	Ns4	0	0	0	0	0	0	0	6.89	0	0	0	0	0	0	0	0	0	0	4.36	27.7241	67
CG9325	FBgn0004873	hts	2.18	0	0	0	0	3.08	0	2.67	0	0	0	4.08	2.18	0	0	0	2.18	3.45	2.67	53.1863	74
CG9351	FBgn0024555	flfl	0	0	0	0	0	2.52	0	0	4.71	4.36	0	2.52	0	0	0	0	3.08	0	2.52	23.643	109
CG9356	FBgn0037688	CG9356	0	7.55	0	0	0	0	0	0	0	0	0	0	0	0	0	0	0	0	0	12.4382	50
CG9372	FBgn0036891	CG9372	0	0	0	0	0	0	0	0	0	0	0	0	0	0	0	0	0	0	8.72	149.521	46
CG9373	FBgn0260010	rump	0	0	0	0	0	0	0	6.16	0	0	0	0	0	4.36	0	0	0	0	0	113.684	67
CG9386	FBgn0037708	CG9386	0	0	0	0	0	0	0	0	0	0	7.55	0	0	0	0	0	0	0	6.89	5.17877	59
CG9390	FBgn0012034	AcCoAS	0	0	0	0	0	0	7.55	0	0	0	0	0	0	0	0	0	0	0	0	55.3002	76
CG9412	FBgn0015778	rin	0	0	0	0	0	0	0	0	0	0	0	0	0	0	0	0	0	6.16	0	81.8288	75
CG9423	FBgn0027338	Kap-alpha3	0	0	0	0	0	0	0	0	0	0	6.89	0	0	0	0	5.34	0	0	0	101.546	57
CG9429	FBgn0005585	Crc	0	0	0	0	0	7.55	0	0	0	0	0	0	0	0	0	0	0	0	0	814.417	47
CG9433	FBgn0015844	Xpd	0	0	0	0	0	0	0	0	0	0	0	0	0	0	8.72	0	0	0	0	20.8585	88
CG9484	FBgn0002431	hyd	3.27	0	3.27	2.18	2.67	0	1.54	0	3.08	2.44	1.54	2.88	2.88	1.54	2.44	1.89	2.44	4.08	3.61	27.4453	319
CG9485	FBgn0034618	CG9485	0	0	0	0	0	0	0	0	0	0	0	0	0	0	0	0	0	8.72	0	32.313	174
CG9520	FBgn0032078	C1GalTA	0	0	0	0	0	0	0	0	0	0	6.16	0	0	0	0	4.36	0	0	0	119.291	44
CG9521	FBgn0030588	CG9521	0	2.52	0	0	2.52	2.52	0	3.08	0	0	3.08	0	0	0	4.71	0	0	0	0	3.9987	70
CG9539	FBgn0086357	Sec61alpha	3.65	0	0	0	0	1.95	0	0	4.97	4.77	1.95	3.65	1.95	0	2.39	0	2.39	3.38	0	185.135	52
CG9591	FBgn0038168	omd	0	0	0	0	0	0	6.16	0	0	0	0	0	0	0	0	0	0	0	0	15.5664	113
CG9601	FBgn0037578	CG9601	0	0	3.77	0	3.77	0	0	0	0	3.08	0	0	0	0	0	0	0	0	3.77	10.763	59
CG9629	FBgn0036857	CG9629	0	0	5.34	0	0	0	0	0	0	0	0	0	0	0	0	0	0	0	7.55	30.0667	58
CG9630	FBgn0037561	CG9630	0	0	10.5	0	0	0	0	4.36	0	0	8.27	0	0	7.03	0	4.36	0	0	0	14.9941	69
CG9633	FBgn0010173	RpA-70	0	4.36	6.02	3.72	4.36	0	0	5.26	0	4.92	6.44	0	0	2.63	2.28	5.42	0	0	8.1	114.707	67
CG9635	FBgn0023172	RhoGEF2	3.08	0	0	0	0	0	0	0	3.77	0	0	0	0	0	0	0	3.77	3.77	0	21.5138	242
CG9641	FBgn0031483	CG9641	0	0	0	0	0	0	0	0	0	0	4.36	0	0	0	0	0	0	0	5.34	24.5965	60
CG9674	FBgn0036663	CG9674	1.95	1.95	0	0	3.65	0	0	0	2.39	4.14	0	2.76	1.95	0	2.39	0	2.76	4.57	0	101.541	232
CG9677	FBgn0025582	Int6	0	3.08	2.76	0	2.39	0	0	0	1.95	2.76	2.39	2.39	0	0	7.03	1.95	0	0	4.57	250.759	51
CG9680	FBgn0004556	Dbp73D	2.72	2.05	3.98	1.45	0	2.05	4.48	2.72	2.3	2.3	3.08	2.91	4.11	3.41	1.78	1.78	3.41	3.41	1.45	12.5607	78
CG9684	FBgn0037583	CG9684	0	0	0	0	0	0	0	0	4.36	5.34	0	0	0	0	0	0	0	0	0	9.68877	72
CG9696	FBgn0020306	dom	2.52	0	3.84	0	0	0	2.91	0	2.52	0	2.91	0	0	3.56	2.52	0	2.05	2.05	0	40.1363	348
CG9710	FBgn0021768	nudC	0	0	0	0	0	0	0	0	0	0	0	0	0	0	0	0	0	0	6.16	51.839	38
CG9735	FBgn0010803	Aats-trp	0	0	4.36	0	0	0	0	0	0	0	8.15	0	0	3.08	0	0	0	0	6.89	78.7446	48
CG9738	FBgn0024326	Mkk4	0	0	0	0	9.75	0	0	0	0	0	0	0	0	0	0	0	0	0	0	26.7302	48
CG9746	FBgn0260935	ird1	0	3.9	9.94	16.07	0	0	0	0	0	2.76	10.5	0	0	0	0	0	0	0	0	6.71548	149
CG9748	FBgn0000171	bel	3.74	2.83	5.29	3	3.46	3.61	5.83	3.46	4.24	3.16	4.58	4	4.36	4	4.58	4	4.24	4.24	3.61	119.865	85
CG9750	FBgn0040075	rept	0	0	7.55	0	0	0	0	0	0	0	8.15	0	0	4.36	0	0	0	0	5.77	42.5041	54
CG9764	FBgn0004049	yrt	1.95	0	3.9	0	0	0	2.76	2.39	1.95	0	3.9	1.95	2.39	0	0	0	2.76	2.39	0	9.87033	105
CG9774	FBgn0026181	rok	0	0	0	8.72	5.34	0	0	0	2.52	2.52	0	0	0	0	0	0	0	7.12	2.52	33.9633	160
CG9799	FBgn0038146	CG9799	0	0	0	0	0	0	6.16	0	0	0	0	0	0	0	0	0	0	0	0	34.7112	103
CG9802	FBgn0015615	Cap	0	0	2.67	2.18	7.23	0	0	0	0	0	3.45	0	0	3.77	3.08	3.45	0	0	5.34	25.5283	140
CG9805	FBgn0037249	eIF3-S10	7.07	5	6.78	4.47	9.17	4	6.24	6.78	8.19	8.06	7.14	9.43	5.57	3.32	5.48	6.24	5.48	9.43	7.87	203.657	134
CG9839	FBgn0037633	CG9839	0	0	0	0	0	0	0	0	0	0	0	0	0	6.16	0	0	0	0	0	39.9719	72
CG9854	FBgn0015949	hrg	0	0	7.55	0	0	0	0	0	0	0	0	0	0	0	0	0	0	0	0	42.9629	75
CG9888	FBgn0003062	Fib	0	0	7.55	0	0	0	0	0	0	0	5.34	0	0	0	0	0	0	0	0	223.761	35
CG9900	FBgn0004643	mit(1)15	2.72	2.3	2.72	1.45	3.25	3.56	3.41	2.91	3.7	2.91	16.02	1.78	2.3	0	2.3	2.05	2.72	2.52	2.3	40.6602	82
CG9934	FBgn0032467	CG9934	0	0	0	0	6.16	0	0	0	0	4.36	0	0	0	0	0	0	0	0	6.66	25.2607	139
CG9940	FBgn0030512	CG9940	0	0	0	12.33	0	0	0	0	0	0	0	0	0	0	0	0	0	0	0	19.3279	88
CG9945	FBgn0034527	CG9945	0	0	0	0	0	0	0	0	0	0	6.16	0	0	0	0	0	0	0	8.15	15.6095	59
CG9946	FBgn0004925	eIF-2alpha	0	0	0	0	0	0	0	0	0	0	0	0	0	0	0	0	0	0	6.16	287.292	39
CG9953	FBgn0035726	CG9953	0	3.98	4.36	0	3.08	0	0	0	0	0	3.98	0	0	0	0	2.52	0	0	2.52	180.311	57
CG9977	FBgn0035371	CG9977	0	0	0	0	0	0	0	0	0	0	0	0	0	0	8.72	0	0	0	0	55.0411	57
CG9986	FBgn0039589	CG9986	0	0	0	16.31	0	0	0	0	0	0	0	0	0	0	0	0	0	0	0	7.51489	61
CG9987	FBgn0032781	CG9987	0	0	5.03	0	0	0	0	0	0	0	4.36	0	0	0	0	0	0	0	3.56	79.1826	56
CG9995	FBgn0027655	htt	0	0	0	21.35	0	0	0	0	0	5.03	0	0	0	0	0	26.03	0	0	0	15.1896	396
CG9998	FBgn0005411	U2af50	0	0	4.36	0	0	0	0	0	0	0	5.34	0	0	0	0	0	0	0	0	69.9946	47
CG9999	FBgn0003346	RanGAP	0	0	5.34	0	0	0	0	4.36	0	0	0	0	0	0	0	0	0	0	0	44.764	66
