# Supplementary material for: Toward a Comprehensive Map of the Effectors of Rab GTPases
Source: Dev Cell. 2014 Nov 10;31(3):358–73. doi: 10.1016/j.devcel.2014.10.007 (PMC4232348; doi:10.1016/j.devcel.2014.10.007)
Supplement: Table S2. Mass Spectrometric Analysis of Proteins Bound to Rabs in the Detergent-free Data Set, Related to Figure 1 — Proteins identified as associating with at least one Rab in the data set from lysates prepared without detergent. The spectral counts are in Sheet S2A, and the S scores are in Sheet S2B (see tabs at the bottom of the sheet). For each protein, the gene number, FlyBase gene number (FBgn), gene symbol, molecular weight, and relative mRNA levels in S2 cells are stated. [file mmc3.xlsx]

## Sheet: S2A - Total spectral counts
Gene	FBgn	Symbol	Rab1	Rab2	Rab3	Rab4	Rab5	Rab6	Rab7	Rab8	Rab9	Rab10	Rab11	Rab14	Rab18	Rab19	Rab21	Rab23	Rab26	Rab27	Rab30	Rab32	Rab35	Rab39	Rab40	Frequency	S2-DRSC	Mol Weight
CG10045	FBgn0001149	GstD1	3	2	2	9	8	3	8	7	2	7	5	7	3	3	7	0	4	0	0	0	4	0	0	17	253.088	24
CG10091	FBgn0038020	GstD9	6	6	0	2	4	4	4	7	0	2	2	4	0	2	3	0	0	0	0	0	0	3	0	13	68.2233	25
CG10149	FBgn0028689	Rpn6	0	0	0	2	0	2	0	0	0	0	0	0	0	0	0	0	0	0	0	0	0	0	0	2	91.5271	49
CG10153	FBgn0033962	CG10153	0	0	0	0	0	2	0	0	0	0	0	0	0	0	0	0	0	0	0	0	0	0	0	1	16.0151	22
CG10223	FBgn0003732	Top2	0	5	0	2	11	0	5	9	32	0	8	9	0	0	9	4	10	0	0	7	0	2	0	13	81.364	164
CG10230	FBgn0028691	Rpn9	0	0	0	0	0	3	0	0	0	0	0	0	0	0	0	0	0	0	0	0	0	0	0	1	63.1069	44
CG10236	FBgn0002526	LanA	0	2	0	0	0	0	0	0	0	0	0	0	0	2	0	0	0	0	0	0	0	0	0	2	325.65	411
CG10279	FBgn0003261	Rm62	0	0	0	0	0	0	0	4	22	0	0	0	0	0	0	2	4	0	0	16	5	0	0	6	378.151	79
CG10302	FBgn0032679	bsf	0	4	0	0	0	0	0	0	0	0	0	0	0	0	0	0	0	0	0	0	0	0	0	1	51.7129	157
CG10306	FBgn0034654	CG10306	0	2	0	0	0	0	0	0	0	0	0	0	0	0	0	0	0	0	0	0	0	0	0	1	299.494	26
CG10354	FBgn0031868	Rat1	0	0	0	2	0	0	0	0	0	0	0	0	0	0	0	0	0	0	0	0	0	0	0	1	23.2911	104
CG10370	FBgn0028684	Rpt5	0	0	0	0	0	0	0	5	0	0	0	0	0	0	2	0	0	0	0	0	0	0	0	2	44.9167	48
CG10377	FBgn0004838	Hrb27C	0	0	0	0	0	0	0	0	0	0	0	0	0	0	0	0	0	0	0	3	0	0	0	1	161.898	45
CG10484	FBgn0000486	Dox-A2	0	2	0	0	0	0	0	0	0	0	0	0	0	0	0	0	0	0	0	0	0	0	0	1	115.192	56
CG10578	FBgn0015657	DnaJ-1	0	0	0	4	0	0	0	0	0	0	0	0	0	0	0	0	0	0	0	0	0	0	0	1	58.6924	37
CG1059	FBgn0087013	Karybeta3	0	14	0	0	0	0	0	0	0	0	0	0	0	0	2	0	0	0	0	0	0	0	0	2	184.424	124
CG10600	FBgn0032717	CG10600	0	0	0	0	0	0	0	8	2	0	0	0	0	0	0	0	0	0	0	0	0	0	0	2	20.4524	154
CG10622	FBgn0029118	Sucb	0	0	0	6	0	2	0	3	0	0	2	0	0	0	2	0	0	0	0	0	0	0	0	5	33.7704	45
CG10630	FBgn0035608	blanks	0	5	0	2	0	0	0	0	0	0	0	0	0	0	0	0	0	0	0	13	0	0	0	3	166.603	36
CG10646	FBgn0036292	CG10646	0	0	0	4	0	0	0	0	0	0	0	0	0	0	0	0	0	0	0	0	0	0	0	1	12.6338	43
CG1065	FBgn0004888	Scsalpha	0	0	0	0	0	0	0	0	0	0	5	0	0	0	0	0	0	0	0	0	0	0	0	1	147.74	34
CG10652	FBgn0086710	RpL30	0	0	0	0	0	0	0	2	0	0	0	0	0	3	0	0	0	0	0	0	0	0	0	2	2298.66	12
CG10653	FBgn0001202	hk	0	0	0	0	8	0	0	0	0	0	0	0	0	0	0	0	0	0	0	0	0	0	0	1	19.6683	77
CG10701	FBgn0011661	Moe	0	0	0	0	0	0	0	0	0	0	0	0	0	0	0	0	0	0	0	5	0	0	0	1	652.504	76
CG10703	FBgn0037881	CG10703	0	13	0	0	0	0	0	0	0	0	0	0	0	0	0	0	0	0	19	0	0	0	0	2	31.4733	79
CG10824	FBgn0038865	CG10824	0	0	0	0	2	0	0	0	0	0	0	0	0	0	0	0	0	0	0	0	0	0	0	1	9.82728	62
CG1088	FBgn0015324	Vha26	0	4	0	0	2	5	0	0	0	0	0	0	0	0	0	0	0	0	0	0	0	0	0	3	91.4583	26
CG10922	FBgn0011638	La	0	2	0	0	0	0	0	8	0	0	0	0	0	0	2	0	0	0	0	27	0	0	0	4	207.812	45
CG1093	FBgn0261261	plx	0	0	0	0	0	0	0	0	0	0	0	0	0	2	0	0	0	0	0	0	0	0	0	1	12.114	154
CG10938	FBgn0016697	Prosalpha5	0	4	0	0	0	5	0	0	0	0	0	0	0	0	0	0	0	0	0	0	0	0	0	2	123.719	27
CG10988	FBgn0001612	l(1)dd4	0	5	0	0	0	0	0	0	0	0	0	0	0	0	0	0	0	0	0	0	0	0	0	1	14.0974	104
CG1100	FBgn0028690	Rpn5	0	4	0	0	0	3	0	0	0	0	0	0	0	0	0	0	0	0	0	0	0	0	0	2	64.3277	58
CG1101	FBgn0010774	Ref1	0	0	0	0	0	0	0	0	7	0	2	0	0	0	0	0	3	0	0	0	0	0	0	3	87.2005	28
CG11061	FBgn0034697	GM130	0	0	0	0	0	0	0	0	0	0	0	0	0	0	0	0	0	0	3	0	0	0	0	1	27.409	87
CG11064	FBgn0087002	Rfabg	2	0	0	0	0	0	0	0	0	0	0	0	0	0	0	0	0	0	0	0	0	0	0	1	1.18169	373
CG11138	FBgn0030400	CG11138	0	0	0	0	0	0	0	0	0	0	0	0	0	0	0	0	4	0	0	0	0	0	0	1	17.5817	60
CG11143	FBgn0025885	Inos	0	2	0	0	0	0	0	0	0	0	0	0	0	0	0	0	0	0	0	0	0	0	0	1	559.11	62
CG11154	FBgn0010217	ATPsyn-beta	0	0	0	0	0	2	0	0	0	0	0	0	0	0	0	0	0	0	0	0	0	0	0	1	435.821	54
CG11184	FBgn0034923	Upf3	0	0	0	0	0	0	0	2	0	0	0	0	0	0	0	0	0	0	0	0	0	0	0	1	17.4502	56
CG11259	FBgn0036333	MICAL-like	0	5	0	0	0	2	0	0	0	0	0	0	0	0	0	0	0	0	2	0	0	0	0	3	15.6422	114
CG11276	FBgn0011284	RpS4	0	2	0	0	0	0	0	0	0	0	0	0	0	0	0	0	0	0	0	2	0	0	0	2	3453.54	29
CG11309	FBgn0037070	CG11309	0	0	0	0	0	0	0	0	0	0	0	0	0	0	0	2	0	0	0	0	0	0	0	1	15.177	40
CG11324	FBgn0025777	homer	0	0	6	3	0	0	0	8	0	0	24	0	2	0	4	0	0	0	0	0	0	0	0	6	17.3304	43
CG11471	FBgn0027086	Aats-ile	0	6	0	0	0	0	0	0	0	0	0	0	0	0	0	0	0	0	0	0	0	0	0	1	55.0627	141
CG11490	FBgn0031233	Tbc1d15-17	0	0	0	0	29	0	0	0	0	0	0	15	0	0	0	0	0	0	0	0	0	0	0	2	8.91173	82
CG11512	FBgn0010040	GstD4	2	0	0	2	0	2	3	2	0	0	2	3	0	0	0	0	0	0	0	0	0	0	0	7	4.5206	25
CG11534	FBgn0046296	CG11534	0	0	0	0	0	0	2	0	0	0	0	0	0	0	0	0	0	0	0	0	0	0	0	1	11.3078	55
CG11583	FBgn0035524	CG11583	0	0	0	0	0	0	0	2	0	0	0	0	0	0	0	0	0	0	0	0	0	0	0	1	30.7354	41
CG11661	FBgn0010352	Nc73EF	0	2	0	0	0	0	0	0	0	0	0	0	0	0	0	0	0	0	0	0	0	0	0	1	61.6575	114
CG1172	FBgn0037321	CG1172	0	0	0	0	0	0	0	0	0	0	0	0	0	0	0	0	0	0	0	0	2	0	0	1	27.2729	27
CG11727	FBgn0030299	CG11727	0	0	0	0	0	20	0	0	0	0	2	0	0	0	0	0	0	0	0	0	0	0	0	2	9.5258	93
CG11765	FBgn0033518	Prx2540-2	0	4	0	0	0	0	0	0	0	0	0	0	0	0	0	0	0	0	0	0	0	0	0	1	1.05258	25
CG11784	FBgn0033381	GstE13	18	9	0	0	0	13	0	4	0	0	2	2	2	10	0	0	0	0	0	0	0	6	0	9	24.4599	26
CG11807	FBgn0033996	CG11807	0	2	0	0	0	0	0	0	0	0	0	0	0	0	0	0	0	0	0	0	0	0	0	1	13.1154	55
CG11814	FBgn0035296	CG11814	0	23	0	0	0	0	0	0	0	0	0	0	0	0	0	0	0	0	0	0	0	0	0	1	9.5889	285
CG11837	FBgn0039627	CG11837	2	3	0	18	2	0	6	10	10	9	8	6	0	0	0	14	9	20	0	12	13	0	0	15	18.3975	35
CG11876	FBgn0039635	CG11876	0	0	0	3	0	2	0	0	0	0	0	0	0	0	0	0	0	0	0	0	0	0	0	2	130.242	39
CG11888	FBgn0028692	Rpn2	0	7	0	0	0	2	0	0	0	0	0	0	0	0	0	0	0	0	0	0	0	0	0	2	94.5138	113
CG11901	FBgn0029176	Ef1gamma	0	11	0	8	0	12	0	6	0	0	3	0	0	0	10	0	2	0	0	0	0	0	0	7	1456.68	49
CG11920	FBgn0039274	CG11920	0	0	0	0	0	0	0	2	0	0	0	0	0	0	0	0	0	0	0	0	0	0	0	1	16.1177	35
CG11949	FBgn0010434	cora	0	0	0	0	0	0	0	22	0	0	2	0	0	0	0	0	0	0	0	0	0	0	0	2	147.383	184
CG11963	FBgn0037643	skap	0	3	0	6	0	0	0	3	0	0	8	0	0	0	3	0	2	0	0	0	0	0	0	6	90.5284	55
CG11999	FBgn0037312	CG11999	5	6	4	0	2	3	3	0	0	0	6	3	5	3	0	0	0	2	0	0	3	0	0	12	137.107	24
CG12000	FBgn0250746	Prosbeta7	0	4	0	0	0	2	0	0	0	0	0	0	0	0	0	0	0	0	0	0	0	0	0	2	143.274	30
CG12001	FBgn0037265	spartin	0	0	0	0	0	0	0	0	0	0	0	0	3	0	0	0	0	0	0	0	0	0	0	1	5.06674	60
CG12008	FBgn0004167	kst	0	3	0	0	0	0	0	0	0	0	0	0	0	0	0	0	0	0	0	0	0	0	0	1	180.472	497
CG12019	FBgn0011573	Cdc37	0	0	0	0	0	32	0	0	0	0	0	0	0	0	0	0	0	0	0	0	0	0	0	1	80.0312	45
CG12085	FBgn0028577	pUf68	0	0	0	0	0	0	0	8	0	0	2	0	0	0	0	0	0	0	0	0	0	0	0	2	69.3797	68
CG12101	FBgn0015245	Hsp60	2	17	0	0	0	10	0	0	0	0	0	2	0	0	0	0	3	0	2	0	0	2	0	7	407.558	61
CG12132	FBgn0040236	c11.1	0	0	0	0	0	0	6	0	0	0	0	0	0	0	0	0	0	0	0	0	0	0	0	1	34.4799	193
CG12141	FBgn0027084	Aats-lys	0	0	0	0	0	0	0	2	0	0	0	0	0	0	0	0	0	0	0	0	0	0	0	1	91.5493	65
CG12162	FBgn0037329	CG12162	0	0	0	0	0	11	0	0	0	0	0	0	0	0	0	0	0	0	0	0	0	0	0	1	31.4595	46
CG12163	FBgn0260462	CG12163	0	0	0	0	0	0	0	0	0	0	0	0	0	0	0	0	0	0	0	10	0	0	0	1	175.763	54
CG12230	FBgn0000257	car	0	4	0	0	0	0	0	0	0	0	0	0	0	0	0	0	0	0	0	0	0	0	0	1	17.5897	69
CG12233	FBgn0027291	l(1)G0156	0	0	0	0	0	0	0	3	0	0	2	0	0	0	0	0	0	0	0	0	0	0	0	2	89.6386	41
CG12242	FBgn0010041	GstD5	2	3	4	7	7	3	8	8	0	6	11	12	5	0	6	0	2	0	0	0	4	0	0	15	14.6699	25
CG12262	FBgn0035811	CG12262	0	0	0	0	0	0	0	0	0	0	0	0	0	0	0	0	2	0	0	0	0	0	0	1	53.6828	46
CG12323	FBgn0029134	Prosbeta5	0	3	0	0	0	2	0	0	0	0	0	0	0	0	0	0	0	0	0	0	0	0	0	2	158.92	31
CG1242	FBgn0001233	Hsp83	12	18	0	0	0	0	0	4	0	0	0	0	0	4	0	0	4	0	3	4	0	10	0	8	1088.43	82
CG1249	FBgn0037434	snRNP2	0	0	0	0	0	0	0	3	0	0	0	0	0	0	0	0	0	0	0	0	0	0	0	1	130.555	14
CG1250	FBgn0037357	sec23	0	5	0	0	0	0	4	0	0	0	0	0	0	0	0	0	0	0	0	0	0	2	0	3	120.288	87
CG1263	FBgn0024939	RpL8	0	2	0	0	0	0	2	0	0	0	0	0	0	0	0	0	0	0	0	0	0	0	0	2	5950.07	28
CG12702	FBgn0031070	CG12702	0	17	0	0	0	0	0	0	0	0	0	0	0	0	0	0	0	0	0	0	0	0	0	1	20.1318	97
CG1274	FBgn0040308	Jafrac2	0	2	0	0	0	0	0	0	0	0	0	0	0	0	0	0	0	0	0	0	0	0	0	1	58.8018	27
CG1308	FBgn0035507	CG1308	0	0	0	2	0	0	0	0	0	0	0	0	0	0	0	0	0	0	0	0	0	0	0	1	7.6019	192
CG13090	FBgn0032054	CG13090	0	0	0	0	0	0	0	0	3	0	0	0	0	0	0	0	0	0	0	0	0	0	0	1	29.2829	50
CG13349	FBgn0033886	Rpn13	0	0	0	4	0	0	0	3	0	0	0	0	0	0	3	0	0	0	0	0	0	0	0	3	85.1535	42
CG13388	FBgn0027932	Akap200	0	0	0	0	0	0	0	2	0	0	3	0	0	0	0	0	0	0	0	0	0	0	0	2	248.045	88
CG1359	FBgn0260860	Bet5	0	0	0	0	0	2	0	0	0	0	0	0	0	0	0	0	0	0	0	0	0	0	0	1	22.4281	17
CG1399	FBgn0033212	CG1399	0	0	23	0	0	0	0	0	0	0	0	0	0	0	0	0	0	0	0	0	0	2	0	2	20.1799	158
CG1410	FBgn0024182	waw	0	0	0	0	0	0	0	0	0	0	3	0	0	0	0	0	0	0	0	0	0	0	0	1	21.1986	78
CG1422	FBgn0040087	p115	0	76	0	0	0	0	0	0	0	0	0	0	0	0	0	0	0	0	58	0	0	0	0	2	38.5776	92
CG14476	FBgn0027588	CG14476	0	2	0	0	0	0	0	0	0	0	0	0	0	0	0	0	0	0	0	0	0	0	0	1	123.272	106
CG14648	FBgn0037245	growl	0	3	0	17	0	0	4	13	8	3	6	3	0	0	4	0	8	4	0	13	5	2	0	14	273.857	60
CG1472	FBgn0033460	sec24	0	0	0	0	0	0	5	0	0	0	0	0	0	0	0	0	0	0	0	0	0	0	0	1	24.8704	129
CG14792	FBgn0003517	sta	2	5	0	4	0	5	2	5	0	0	0	0	0	0	0	3	0	0	0	10	0	2	0	9	7438.7	30
CG14804	FBgn0014411	Vps26	0	0	0	0	0	8	0	0	0	0	0	0	2	0	0	0	0	0	0	0	0	0	0	2	43.4368	53
CG1489	FBgn0020369	Rpt6	0	0	0	2	0	2	0	0	0	0	0	0	0	0	0	0	0	0	0	0	0	0	0	2	194.201	46
CG14980	FBgn0035470	Ccz1	0	0	0	0	11	0	0	0	0	0	0	0	0	0	0	0	0	0	0	0	0	0	0	1	6.8598	56
CG15087	FBgn0034380	CG15087	0	0	0	9	0	0	0	0	0	0	0	0	0	0	0	0	0	0	0	0	0	0	0	1	7.73515	84
CG15100	FBgn0034401	CG15100	0	8	0	0	0	0	0	0	0	0	0	0	0	0	0	0	0	0	0	0	0	0	0	1	58.6199	112
CG1513	FBgn0033463	CG1513	0	0	0	0	12	0	0	0	0	0	0	0	0	0	0	0	0	0	0	0	0	0	0	1	26.3642	87
CG1516	FBgn0027580	CG1516	0	2	0	6	0	0	0	0	0	0	0	0	0	7	3	0	0	0	0	0	0	0	0	4	25.3322	133
CG1519	FBgn0023175	Prosalpha7	0	0	0	0	0	3	0	0	0	0	0	0	0	0	0	0	0	0	0	0	0	0	0	1	117.661	26
CG15220	FBgn0030322	CG15220	0	0	0	0	0	0	0	0	0	0	0	0	0	0	0	0	0	0	0	8	0	0	0	1	74.364	12
CG1528	FBgn0028968	gammaCop	0	4	0	0	0	7	0	0	0	0	0	0	0	0	0	0	0	0	0	0	0	0	0	2	88.7314	97
CG1542	FBgn0039828	CG1542	0	0	0	0	0	0	0	3	0	0	0	0	0	0	0	0	0	0	0	0	0	0	0	1	64.3061	35
CG1548	FBgn0029093	cathD	2	2	0	4	0	2	3	0	0	0	0	0	0	0	0	0	0	0	0	0	0	0	0	5	657.729	42
CG15523	FBgn0039727	CG15523	0	4	0	0	0	0	0	0	0	0	0	0	0	0	0	0	0	0	0	0	0	0	0	1	5.32147	425
CG15532	FBgn0010113	hdc	0	0	0	0	0	0	0	0	0	0	0	0	0	0	0	0	0	0	0	0	0	2	0	1	36.0045	117
CG15693	FBgn0019936	RpS20	0	0	0	0	0	0	0	0	0	0	0	0	0	0	0	0	0	0	2	0	0	0	0	1	1756.03	13
CG15792	FBgn0005634	zip	0	0	0	0	0	0	0	9	0	0	0	0	0	0	0	0	13	0	0	0	0	0	0	2	151.974	231
CG1633	FBgn0040309	Jafrac1	2	7	0	0	4	5	0	0	0	0	2	0	0	3	0	0	0	0	0	0	0	0	0	6	883.71	22
CG1643	FBgn0029943	Atg5	3	0	0	0	0	0	0	0	0	0	0	0	0	24	0	0	0	0	0	0	0	0	0	2	12.2977	31
CG1673	FBgn0030482	CG1673	0	0	0	0	0	2	0	0	0	0	0	0	0	0	0	0	0	0	0	0	0	0	0	1	99.7089	50
CG16858	FBgn0016075	vkg	0	0	0	0	0	0	0	4	0	0	0	0	0	0	2	0	0	0	0	0	0	0	0	2	630.566	194
CG16901	FBgn0086897	sqd	0	0	0	0	0	0	0	2	0	0	0	0	2	0	0	0	0	0	0	0	0	0	0	2	127.776	33
CG16969	FBgn0032390	dgt2	0	2	0	0	0	0	0	0	0	0	0	0	0	0	0	0	0	0	0	0	0	0	0	1	37.4497	26
CG16973	FBgn0010909	msn	0	0	0	0	0	0	0	3	0	0	0	0	0	0	0	0	0	0	0	2	0	0	0	2	105.431	162
CG16983	FBgn0025637	skpA	0	2	0	0	0	0	0	0	0	0	0	0	0	0	0	0	0	0	0	0	0	0	0	1	80.2685	19
CG16986	FBgn0035356	CG16986	0	0	0	0	0	3	0	0	0	0	0	0	0	0	0	0	0	0	0	0	0	0	0	1	14.7625	16
CG17033	FBgn0036546	elgi	0	0	0	0	0	2	0	0	0	0	0	0	0	0	0	0	0	0	0	0	0	0	0	1	11.4604	36
CG1707	FBgn0033162	CG1707	5	6	0	0	0	9	5	0	0	0	0	0	2	2	2	0	0	0	0	0	0	0	0	7	179.798	20
CG17158	FBgn0011570	cpb	0	3	5	0	0	0	0	0	0	0	0	0	0	0	0	0	0	0	0	0	0	0	0	2	97.4228	31
CG17246	FBgn0017539	Scs-fp	0	3	0	0	0	3	0	0	0	0	0	0	0	0	0	0	0	0	0	0	0	0	0	2	80.1917	72
CG17291	FBgn0260439	Pp2A-29B	0	6	0	0	0	3	0	0	0	0	0	0	0	0	0	0	0	0	0	0	0	0	0	2	189.202	65
CG17331	FBgn0032596	Prosbeta4	0	0	0	0	0	2	0	0	0	0	0	0	0	0	0	0	0	0	0	0	0	0	0	1	140.254	22
CG17489	FBgn0064225	RpL5	0	0	0	0	0	0	0	0	0	0	0	0	0	0	0	0	0	0	0	4	0	0	0	1	9046.29	34
CG1749	FBgn0030305	CG1749	0	3	0	0	0	0	0	0	0	0	0	0	0	0	0	0	0	0	0	0	0	0	0	1	32.5702	44
CG17510	FBgn0039969	Fis1	0	0	0	0	0	0	0	0	0	0	0	2	0	0	0	0	0	0	0	0	0	0	0	1	61.2374	18
CG17521	FBgn0024733	RpL10	0	3	0	0	0	0	0	0	0	0	0	0	0	0	0	0	0	0	0	0	0	0	0	1	2361.62	26
CG17524	FBgn0063497	GstE3	2	2	0	0	0	3	0	0	0	0	0	0	0	0	0	0	0	0	0	0	0	0	0	3	49.5034	25
CG17530	FBgn0063494	GstE6	4	12	0	0	0	11	0	0	0	0	0	0	0	0	0	0	0	0	0	0	0	0	0	3	213.597	25
CG17531	FBgn0063493	GstE7	0	6	0	0	0	0	0	0	0	0	0	0	0	0	0	0	0	0	0	0	0	0	0	1	27.362	26
CG17598	FBgn0031194	CG17598	0	13	0	0	0	0	0	0	0	0	0	0	0	0	0	0	0	0	0	0	0	0	0	1	17.3557	73
CG17766	FBgn0023510	Rbcn-3B	0	0	0	0	12	0	0	0	0	0	0	0	0	0	0	0	0	0	0	0	0	0	0	1	18.707	168
CG1782	FBgn0023143	Uba1	0	4	0	0	0	0	0	0	0	0	0	0	0	0	0	0	0	0	0	0	0	0	0	1	166.782	131
CG17866	FBgn0001313	kl-2	0	0	0	0	0	0	0	0	0	2	0	0	0	0	0	0	0	0	0	0	0	0	0	1	0.00229881	453
CG1787	FBgn0041629	Hexo2	0	0	0	0	0	0	0	0	0	0	13	0	0	0	0	0	0	0	0	0	0	0	0	1	439.3	71
CG17870	FBgn0004907	14-3-3zeta	0	4	0	0	0	4	3	0	0	0	3	0	0	0	0	0	0	0	0	0	0	0	0	4	307.445	28
CG17949	FBgn0061209	His2B:CG17949	0	0	0	0	0	0	0	2	2	0	0	0	0	0	0	0	0	0	0	0	0	0	0	2	0	14
CG1803	FBgn0030362	regucalcin	0	2	0	0	0	0	0	0	0	0	0	0	0	0	0	0	0	0	0	0	0	0	0	1	850.324	34
CG18076	FBgn0013733	shot	0	0	0	0	0	0	0	0	0	0	0	0	0	0	2	0	0	0	0	0	0	0	0	1	52.9069	990
CG18102	FBgn0003392	shi	0	2	0	0	0	0	0	0	0	0	0	0	0	0	0	0	0	0	0	0	0	0	0	1	45.7508	93
CG18212	FBgn0038535	alt	0	6	0	0	0	3	0	0	0	0	0	0	0	0	0	0	0	0	0	0	0	0	0	2	64.5047	95
CG18214	FBgn0024277	trio	0	0	0	0	0	0	0	0	0	0	0	3	0	0	0	0	0	0	0	0	0	0	0	1	81.3846	257
CG1828	FBgn0002183	dre4	0	0	0	0	0	0	0	0	0	0	0	0	0	0	0	0	0	0	0	3	0	0	0	1	148.545	128
CG18550	FBgn0041710	yellow-f	0	0	0	0	0	0	0	0	0	0	0	0	0	0	0	0	0	0	3	0	0	0	0	1	257.999	49
CG18572	FBgn0003189	r	0	8	0	0	0	0	0	0	0	0	0	0	0	0	0	0	0	0	0	0	0	0	0	1	53.4294	247
CG18616	FBgn0260444	CG18616	0	3	0	0	0	0	0	0	0	0	0	0	0	0	0	0	0	0	0	0	0	0	0	1	25.3831	70
CG18661	FBgn0040964	CG18661	2	4	2	5	3	4	5	6	0	2	3	4	3	2	0	0	0	0	0	0	3	0	0	14	14.5528	25
CG1883	FBgn0039757	RpS7	0	4	2	3	0	0	0	0	0	0	4	0	0	0	0	0	0	0	0	0	0	3	0	5	5753.95	22
CG1925	FBgn0002891	mus205	0	0	0	0	0	0	0	0	0	0	0	0	0	0	0	0	0	0	0	2	0	0	0	1	7.98037	240
CG1945	FBgn0005632	faf	0	0	0	0	0	12	0	0	0	0	0	0	0	0	0	0	0	0	0	0	0	0	0	1	45.8773	304
CG1973	FBgn0260990	yata	0	4	0	0	0	7	0	0	0	0	0	0	0	0	0	0	0	0	0	0	0	3	0	3	69.1427	97
CG1977	FBgn0250789	alpha-Spec	0	10	0	0	0	0	0	0	0	0	0	0	0	0	0	0	0	0	0	0	0	2	0	2	162.924	278
CG2028	FBgn0015024	CkIalpha	0	0	0	2	0	0	0	0	0	0	0	0	0	0	0	0	0	0	0	0	0	0	0	1	52.3251	40
CG2033	FBgn0010198	RpS15Aa	2	0	0	0	0	2	0	0	0	0	2	0	0	0	0	0	0	0	0	0	0	0	0	3	1710.78	15
CG2061	FBgn0027498	CG2061	0	3	0	5	0	0	0	0	2	2	0	0	3	0	5	0	6	0	0	0	3	0	0	8	8.07775	48
CG2093	FBgn0033194	Vps13	0	0	0	0	0	0	0	0	0	0	0	0	0	0	0	2	0	0	0	0	0	0	0	1	15.2881	375
CG2107	FBgn0035383	CG2107	0	0	0	0	0	0	0	4	0	0	0	0	0	0	0	0	0	0	0	0	0	0	0	1	19.2055	75
CG2168	FBgn0017545	RpS3A	2	6	2	9	0	18	2	0	5	2	8	5	0	0	0	2	6	5	2	2	8	0	0	16	2728.51	30
CG2210	FBgn0000150	awd	0	0	0	0	0	3	0	0	0	0	0	0	0	0	0	0	0	0	0	0	0	0	0	1	1556.48	19
CG2216	FBgn0015222	Fer1HCH	0	0	0	0	0	0	0	0	0	0	2	0	0	0	0	0	0	0	0	0	0	0	0	1	438.056	23
CG2238	FBgn0000559	Ef2b	2	14	0	3	0	0	0	2	0	0	0	0	0	0	2	0	0	0	2	0	0	0	0	6	3343.12	94
CG2247	FBgn0030320	CG2247	0	0	0	0	0	2	0	0	0	0	0	0	0	0	0	0	0	0	0	0	0	0	0	1	11.9683	116
CG2331	FBgn0261014	TER94	0	13	3	0	0	0	0	0	0	0	0	0	0	0	0	0	2	0	0	3	0	0	0	4	241.657	89
CG2478	FBgn0032872	CG2478	0	0	0	0	0	21	0	0	0	0	0	0	0	0	0	0	0	0	0	0	0	0	0	1	24.2841	146
CG2512	FBgn0003885	alphaTub84D	4	3	0	0	0	4	0	8	5	0	0	0	0	2	11	0	0	0	0	0	2	2	0	9	170.715	50
CG2615	FBgn0086657	ik2	0	0	0	0	0	0	0	0	0	0	0	0	0	0	0	0	0	0	2	0	0	0	0	1	12.4855	81
CG2674	FBgn0005278	Sam-S	0	0	0	22	0	0	0	0	0	0	0	0	0	0	0	0	0	0	0	0	0	0	0	1	65.9225	45
CG2720	FBgn0024352	Hop	0	4	0	0	0	0	0	0	0	0	0	0	0	0	0	0	0	0	0	0	0	0	0	1	115.527	56
CG2774	FBgn0031534	Snx1	0	2	0	0	0	2	0	0	0	0	0	0	0	0	0	0	0	0	0	0	0	0	0	2	47.933	52
CG2852	FBgn0034753	CG2852	0	7	0	0	0	4	0	0	0	0	0	0	0	0	0	0	0	0	0	0	0	0	0	2	646.383	22
CG2918	FBgn0023529	CG2918	0	0	0	0	0	0	0	0	0	0	0	0	0	0	0	0	2	0	0	0	0	0	0	1	110.068	103
CG2919	FBgn0261004	asl	0	8	0	0	0	0	0	0	0	0	0	0	0	0	0	0	0	0	0	0	0	0	0	1	25.2285	117
CG2976	FBgn0031633	CG2976	0	0	0	0	0	3	6	0	0	0	0	0	0	0	0	0	0	0	0	0	0	0	0	2	78.9722	39
CG30122	FBgn0050122	CG30122	0	0	0	0	0	0	0	2	0	0	0	0	0	0	0	0	0	0	0	0	0	0	0	1	90.7724	140
CG30185	FBgn0050185	CG30185	0	0	0	0	0	2	0	0	0	0	0	0	0	0	0	0	0	0	0	0	0	0	0	1	56.4479	20
CG30382	FBgn0050382	CG30382	0	3	0	0	0	5	2	0	0	0	0	0	0	2	2	0	0	0	0	0	0	0	0	5	303.349	27
CG30410	FBgn0050410	Rpi	0	7	0	0	0	0	0	0	0	0	0	0	0	0	0	0	0	0	0	0	0	0	0	1	92.2516	31
CG3074	FBgn0034709	Swim	0	0	0	0	0	0	0	0	0	0	0	0	0	0	2	0	0	0	0	0	0	0	0	1	62.8372	49
CG3093	FBgn0000482	dor	0	6	0	0	0	0	0	0	0	0	0	0	0	0	0	0	0	0	0	0	0	0	0	1	26.9232	115
CG31022	FBgn0039776	PH4alphaEFB	0	3	0	0	0	2	0	0	0	0	0	0	0	0	0	0	0	0	0	0	0	0	0	2	139.588	63
CG31033	FBgn0039705	Atg16	4	0	0	0	0	0	0	0	0	0	8	0	0	50	0	0	0	0	0	0	0	0	0	3	48.0279	67
CG31064	FBgn0051064	CG31064	0	0	0	54	0	0	0	0	0	0	0	0	0	0	0	0	0	0	0	0	0	0	0	1	22.2173	81
CG31196	FBgn0020238	14-3-3epsilon	0	8	0	0	0	5	0	0	0	0	0	0	0	0	0	0	0	0	0	2	0	0	0	3	509.579	30
CG31536	FBgn0051536	Cdep	0	0	0	0	0	0	0	0	0	0	0	0	0	0	0	0	0	0	0	3	0	0	0	1	32.2226	132
CG31549	FBgn0051549	CG31549	0	2	0	0	0	0	0	0	0	0	0	0	0	0	0	0	0	0	0	0	0	0	0	1	42.8218	27
CG3157	FBgn0260639	gammaTub23C	0	4	0	0	0	0	0	0	0	0	0	0	0	0	0	0	0	0	0	0	0	0	0	1	36.9292	53
CG31617	FBgn0051617	His1:CG31617	0	0	0	3	0	0	0	0	0	0	0	0	0	0	0	0	0	0	0	0	0	0	0	1	0	26
CG31739	FBgn0051739	CG31739	0	0	0	0	0	0	0	0	0	0	0	0	0	0	6	0	0	0	0	0	0	0	0	1	36.9673	122
CG3178	FBgn0004584	Rrp1	0	0	0	2	0	0	2	0	0	0	0	0	0	0	0	0	2	0	0	13	2	0	0	5	49.8814	77
CG31800	FBgn0051800	CG31800	0	0	0	0	0	0	0	0	0	0	0	0	0	0	0	0	0	0	0	0	0	2	0	1	14.3429	21
CG31935	FBgn0051935	CG31935	0	0	0	0	2	0	0	0	0	0	0	0	2	0	0	0	0	0	0	0	0	0	0	2	8.61691	104
CG3195	FBgn0034968	RpL12	2	4	0	0	0	2	0	0	0	0	0	0	0	3	0	0	0	0	0	0	0	0	0	4	2885	18
CG32113	FBgn0052113	CG32113	0	0	0	0	0	3	0	0	0	0	0	0	0	0	0	0	0	0	0	0	0	0	0	1	2.34857	445
CG32350	FBgn0052350	CG32350	0	10	0	0	0	0	0	0	0	0	0	0	0	0	0	0	0	0	0	0	0	0	0	1	2.84365	95
CG32409	FBgn0052409	CG32409	0	0	0	0	0	0	0	2	0	0	0	0	0	0	0	0	0	0	0	0	0	0	0	1	58.2024	39
CG32485	FBgn0052485	CG32485	0	4	0	0	0	0	0	0	0	0	0	0	0	0	0	0	0	0	0	0	0	0	0	1	19.5273	26
CG32626	FBgn0052626	CG32626	0	5	0	0	0	0	0	0	0	0	0	0	0	0	0	0	0	0	0	0	0	0	0	1	60.6967	90
CG3267	FBgn0042083	CG3267	0	0	0	0	0	0	0	0	0	0	0	0	0	0	0	0	2	0	0	0	0	0	0	1	27.0675	63
CG33052	FBgn0053052	CG33052	0	0	0	0	0	33	0	0	0	0	0	0	0	0	0	0	0	0	0	0	0	0	0	1	15.0051	38
CG3309	FBgn0029756	CG3309	0	0	0	0	0	0	0	0	0	0	5	0	0	0	0	0	0	0	0	0	0	0	0	1	6.6135	71
CG33206	FBgn0027287	Gmap	0	43	0	0	0	0	0	0	0	0	0	0	0	0	0	0	0	0	0	0	0	0	0	1	20.696	158
CG3329	FBgn0023174	Prosbeta2	0	4	0	0	0	2	0	0	0	0	0	0	0	0	0	0	0	0	0	0	0	0	0	2	130.565	30
CG3333	FBgn0259937	Nop60B	0	0	0	0	0	0	0	2	0	0	0	0	0	0	0	0	0	0	0	0	0	0	0	1	187.429	57
CG3338	FBgn0031598	CG3338	0	0	0	7	0	0	0	0	0	0	0	0	0	0	0	0	0	0	0	0	0	0	0	1	10.6362	100
CG33715	FBgn0260952	Msp-300	0	18	0	0	0	0	0	0	0	0	0	0	0	0	0	0	0	0	0	0	0	0	0	1	17.896	1405
CG33722	FBgn0064126	CG33722	0	2	0	0	0	0	0	0	0	0	0	0	0	0	0	0	0	0	0	0	0	0	0	1	38.6685	54
CG3379	FBgn0013981	His4r	0	0	0	2	0	0	0	0	0	0	2	0	0	0	0	0	0	0	0	0	0	0	0	2	693.365	11
CG33950	FBgn0001402	trol	0	0	0	0	0	0	0	0	0	2	0	0	0	0	0	0	0	0	0	0	0	0	0	1	41.7225	459
CG33991	FBgn0013718	nuf	0	0	0	0	0	0	0	0	0	0	7	0	0	0	0	0	0	0	0	0	0	0	0	1	5.48507	57
CG3401	FBgn0003888	betaTub60D	0	0	0	0	0	3	0	0	0	0	0	0	0	0	0	0	2	0	0	0	0	0	0	2	102.539	51
CG34126	FBgn0083962	CG34126	0	0	0	0	32	0	0	0	0	0	0	0	0	0	0	0	0	0	0	0	0	0	0	1	27.1213	164
CG34157	FBgn0260003	Dys	0	0	0	0	0	0	0	0	0	0	0	18	0	0	0	0	0	0	0	0	0	0	0	1	14.2861	410
CG3416	FBgn0002787	Rpn8	0	0	0	0	0	0	0	4	0	0	0	0	0	2	0	0	0	0	0	0	0	0	0	2	103.751	38
CG3422	FBgn0004066	Prosalpha4	0	0	0	0	0	6	0	0	0	0	3	0	0	0	0	0	0	0	0	0	0	0	0	2	243.943	28
CG3431	FBgn0011327	Uch-L5	0	0	0	6	0	0	0	3	0	0	0	0	0	0	0	0	0	0	0	0	0	0	0	2	39.5606	38
CG3455	FBgn0028685	Rpt4	0	2	0	0	0	4	0	0	0	0	0	0	0	0	2	0	0	0	0	0	0	0	0	3	97.3452	44
CG3493	FBgn0034854	CG3493	0	2	0	0	0	0	0	0	0	0	0	0	0	0	0	0	0	0	3	0	0	0	0	2	25.5595	170
CG3523	FBgn0027571	CG3523	0	4	0	0	0	0	0	0	0	0	0	0	0	0	0	0	0	0	0	0	0	0	0	1	420.601	266
CG3532	FBgn0037979	CG3532	0	41	0	0	0	0	0	0	0	0	0	0	0	0	0	0	0	0	0	0	0	0	0	1	10.3858	130
CG3539	FBgn0015816	Slh	0	0	0	0	0	0	0	0	0	0	0	0	2	0	0	0	0	0	0	0	0	0	0	1	31.8988	75
CG3542	FBgn0031492	CG3542	0	0	0	0	0	0	0	0	0	0	0	0	0	0	0	0	0	0	0	2	0	0	0	1	25.8883	91
CG3571	FBgn0037978	KLHL18	0	0	0	0	0	0	0	0	0	0	0	0	0	0	0	0	6	0	0	0	0	0	0	1	16.741	65
CG3572	FBgn0022960	vimar	0	0	0	0	0	0	0	0	0	0	0	0	0	0	0	0	0	2	0	0	0	0	0	1	17.6051	70
CG3573	FBgn0023508	Ocrl	0	0	0	0	22	22	0	0	0	0	0	0	0	0	0	0	0	0	0	0	5	0	0	3	42.2056	98
CG3585	FBgn0023458	Rbcn-3A	0	0	0	0	18	0	0	0	0	0	0	0	0	0	0	0	0	0	0	0	0	0	0	1	40.0604	377
CG3644	FBgn0000181	bic	0	0	0	0	0	0	0	0	0	0	0	0	0	0	0	0	0	0	0	4	0	0	0	1	664.256	18
CG3762	FBgn0020367	Vha68-2	0	6	0	0	0	3	0	0	0	0	0	0	0	0	0	0	0	0	0	0	0	0	0	2	101.611	68
CG3821	FBgn0002069	Aats-asp	0	6	0	0	0	2	0	2	0	0	0	0	0	0	0	0	0	0	0	0	0	0	0	3	155.316	59
CG3835	FBgn0023507	CG3835	0	0	0	0	0	0	0	0	0	0	0	0	9	0	0	0	0	0	0	0	0	0	0	1	53.4301	58
CG3911	FBgn0260859	Bet3	0	0	0	0	0	5	0	0	0	0	0	0	0	0	0	0	0	0	0	0	0	0	0	1	12.7285	20
CG3917	FBgn0026430	Grip84	0	3	0	0	0	0	0	0	0	0	0	0	0	0	0	0	0	0	0	0	0	0	0	1	21.9134	99
CG3937	FBgn0014141	cher	0	10	0	0	0	0	0	0	0	0	0	0	0	0	0	0	0	0	0	0	0	0	0	1	277.827	239
CG3981	FBgn0040395	Unc-76	0	0	0	0	0	4	0	0	0	0	0	0	0	0	0	0	0	0	0	0	0	0	0	1	50.2887	52
CG3983	FBgn0038473	Ns1	0	0	0	7	0	0	0	13	2	0	0	0	0	0	0	0	11	0	0	0	3	0	0	5	40.1116	66
CG3991	FBgn0020370	TppII	0	5	0	0	0	0	0	0	0	0	0	0	0	0	0	0	0	0	0	0	0	0	0	1	45.4577	159
CG4003	FBgn0040078	pont	0	0	0	0	0	0	0	0	7	0	0	0	0	0	0	0	0	0	0	0	0	5	4	3	47.487	50
CG4027	FBgn0000042	Act5C	2	6	0	12	2	8	5	7	7	4	3	9	0	9	16	0	15	4	0	10	0	0	6	17	1627.43	42
CG4030	FBgn0034585	CG4030	2	0	0	0	46	0	0	0	0	0	0	17	0	0	0	0	0	0	0	0	0	0	0	3	22.5546	75
CG4041	FBgn0029736	CG4041	0	0	0	0	30	0	0	0	0	0	0	0	0	0	0	0	0	0	0	0	0	0	0	1	27.7621	96
CG4046	FBgn0034743	RpS16	0	2	0	0	0	0	0	0	0	0	0	0	0	0	0	0	0	0	0	0	0	0	0	1	4009.68	17
CG4091	FBgn0034894	CG4091	0	3	0	0	0	0	0	0	0	0	0	0	0	0	0	0	0	0	0	0	0	0	0	1	19.6492	21
CG4097	FBgn0002284	Prosbeta6	0	4	0	0	0	5	0	0	0	0	0	0	0	0	0	0	0	0	0	0	0	0	0	2	132.281	26
CG41099	FBgn0039955	CG41099	0	0	0	0	44	0	0	0	0	0	0	0	0	0	0	0	0	0	0	0	0	0	0	1	7.87413	124
CG4120	FBgn0036806	Cyp12c1	0	0	0	0	0	0	0	0	0	0	0	0	0	0	0	0	0	0	0	2	0	0	0	1	22.1712	61
CG4145	FBgn0000299	Cg25C	0	0	0	0	0	0	0	7	2	0	0	0	0	0	0	0	0	0	0	0	0	0	0	2	951.036	174
CG4147	FBgn0001218	Hsc70-3	2	5	0	11	11	8	14	10	0	4	4	11	0	6	6	0	7	2	0	3	0	3	3	17	529.736	72
CG4157	FBgn0028693	Rpn12	0	2	0	0	0	0	0	0	0	0	0	0	0	0	0	0	0	0	0	0	0	0	0	1	81.0528	30
CG4164	FBgn0031256	CG4164	2	0	0	0	7	0	7	3	0	0	3	3	8	3	0	2	3	0	0	2	2	0	3	13	61.4582	40
CG4206	FBgn0024332	Mcm3	0	0	0	0	0	0	0	0	0	0	0	0	0	0	0	0	0	0	0	0	0	0	2	1	44.3687	91
CG4211	FBgn0004227	nonA	0	0	0	0	0	0	0	2	0	0	0	0	0	0	0	0	0	0	0	0	0	0	0	1	14.5575	82
CG4217	FBgn0038805	TFAM	0	0	0	2	0	0	0	0	0	0	0	0	0	0	0	0	0	0	0	12	0	0	0	2	48.9253	30
CG42338	FBgn0259240	Ten-a	0	0	0	0	0	0	0	0	0	0	0	0	0	0	0	2	0	0	0	0	0	0	0	1	13.3693	367
CG4236	FBgn0015610	Caf1	0	0	0	0	0	0	0	2	0	0	0	0	0	0	0	0	0	0	0	0	0	0	0	1	99.5322	49
CG4254	FBgn0011726	tsr	0	3	0	0	0	3	0	0	0	0	0	0	0	0	0	0	0	0	0	0	0	0	0	2	847.358	17
CG4264	FBgn0001219	Hsc70-4	16	32	0	19	23	20	26	29	10	15	28	18	0	16	29	9	37	9	5	21	3	13	19	21	2314.08	71
CG4337	FBgn0010438	mtSSB	0	0	0	0	0	2	0	0	0	0	2	0	0	0	0	0	0	0	0	6	0	0	2	4	138.925	16
CG4389	FBgn0028479	Mtpalpha	4	11	0	6	0	0	0	9	0	0	0	0	0	0	19	0	8	0	2	6	0	0	0	8	90.9396	80
CG4422	FBgn0004868	Gdi	329	189	55	21	49	161	146	18	102	0	13	35	99	215	8	159	227	5	183	0	10	210	0	20	152.97	50
CG4464	FBgn0010412	RpS19a	3	3	0	0	0	2	0	0	0	0	0	0	0	2	0	0	2	0	0	0	0	0	0	5	7596.16	17
CG4527	FBgn0035001	slik	0	0	0	0	0	0	0	0	0	0	0	0	0	0	0	0	0	0	0	5	0	0	0	1	77.6426	185
CG4567	FBgn0243517	CG4567	0	0	0	4	0	0	2	46	19	21	2	0	0	0	4	5	33	28	0	31	20	0	6	13	13.1329	84
CG4581	FBgn0025352	Thiolase	0	0	0	3	0	0	0	2	0	0	0	0	0	0	2	0	0	0	0	0	0	0	0	3	107.332	51
CG4747	FBgn0043456	CG4747	0	2	0	0	0	0	0	0	0	0	0	0	0	0	0	0	0	0	0	0	0	0	0	1	92.2428	65
CG4764	FBgn0031310	CG4764	0	2	0	0	0	5	3	0	0	0	0	0	0	0	0	0	0	0	0	0	0	0	0	3	67.7357	20
CG4798	FBgn0022029	l(2)k01209	0	0	0	0	0	4	0	0	0	0	0	0	0	0	0	0	0	0	2	0	0	0	0	2	31.9736	63
CG4799	FBgn0011823	Pen	0	0	0	0	0	0	0	0	0	0	0	0	0	0	0	0	0	0	0	7	0	0	0	1	165.173	58
CG4817	FBgn0010278	Ssrp	0	0	0	0	0	0	0	0	0	0	0	0	0	0	0	0	0	0	0	2	0	0	0	1	129.642	82
CG4840	FBgn0086757	cbs	0	0	0	0	0	16	0	0	0	0	0	0	0	0	0	0	0	0	0	0	0	0	0	1	15.1314	71
CG4904	FBgn0250843	Prosalpha6	0	4	0	0	0	3	0	0	0	0	0	0	0	0	0	0	0	0	0	2	0	0	0	3	169.921	31
CG4912	FBgn0032198	eEF1delta	0	4	0	0	3	0	0	0	0	0	0	0	0	0	0	0	0	0	0	0	0	0	0	2	157.696	29
CG4925	FBgn0036614	CG4925	0	3	0	0	0	0	0	0	0	0	0	0	0	0	0	0	0	0	0	0	0	0	0	1	6.33725	88
CG4933	FBgn0036615	CG4933	0	2	0	0	0	0	0	0	0	0	0	0	0	0	0	0	0	0	0	0	0	0	0	1	14.9738	38
CG4954	FBgn0034258	eIF3-S8	0	0	0	0	0	2	0	0	0	0	0	0	0	0	0	0	0	0	0	0	0	0	0	1	287.081	106
CG4996	FBgn0034271	CG4996	0	0	0	4	0	0	0	0	0	0	0	0	0	0	0	0	0	0	0	0	0	0	0	1	8.7583	110
CG5064	FBgn0035947	Srp68	0	2	0	0	0	0	0	4	0	0	0	0	0	0	0	0	0	0	0	4	0	0	0	3	47.1291	69
CG5161	FBgn0036573	CG5161	0	0	0	0	0	2	0	0	0	0	0	0	0	0	0	0	0	0	0	0	0	0	0	1	10.3418	17
CG5266	FBgn0086134	Prosalpha2	0	6	0	0	0	2	0	0	0	0	0	0	0	0	0	0	0	0	0	0	0	0	0	2	165.473	26
CG5269	FBgn0260992	vib	0	0	0	0	0	0	0	0	0	0	0	0	0	0	0	0	0	0	0	8	0	0	0	1	50.3481	31
CG5271	FBgn0003942	RpS27A	0	0	0	2	0	0	2	2	0	0	0	0	0	0	0	0	0	0	0	0	0	0	0	3	2861.65	18
CG5330	FBgn0015268	Nap1	0	0	0	0	0	0	0	0	0	0	0	0	0	0	3	4	2	0	0	7	2	0	0	5	539.083	43
CG5337	FBgn0032249	CG5337	0	3	0	0	0	0	0	0	0	0	0	0	0	0	0	0	0	0	0	0	0	0	0	1	2.60066	81
CG5366	FBgn0027568	Cand1	0	2	0	0	0	0	0	0	0	0	0	0	0	0	0	0	0	0	0	0	0	0	0	1	33.6187	139
CG5373	FBgn0015277	Pi3K59F	0	0	0	0	4	0	0	0	0	0	0	0	0	0	0	0	0	0	0	0	0	0	0	1	21.1439	108
CG5374	FBgn0003676	T-cp1	0	4	0	0	0	3	0	0	0	0	0	0	0	0	0	0	0	0	0	0	0	0	0	2	149.344	60
CG5378	FBgn0028688	Rpn7	0	0	0	2	0	2	0	0	0	0	0	0	0	0	0	0	0	0	0	0	0	0	0	2	94.4202	45
CG5394	FBgn0005674	Aats-glupro	0	3	0	0	0	0	0	0	0	0	0	0	0	0	0	0	0	0	0	0	0	0	0	1	58.286	189
CG5429	FBgn0010709	Atg6	0	0	0	0	8	0	0	0	0	0	0	0	0	0	0	0	0	0	0	0	0	0	0	1	10.3884	49
CG5434	FBgn0038810	Srp72	0	0	0	0	0	0	0	0	0	0	0	0	0	0	0	0	0	0	0	2	0	0	0	1	32.1696	73
CG5436	FBgn0001230	Hsp68	0	0	0	0	0	0	0	0	0	0	2	0	0	0	0	0	0	0	0	0	0	0	0	1	6.21854	70
CG5439	FBgn0032476	CG5439	0	23	0	0	0	0	0	0	0	0	0	0	0	0	0	0	0	0	0	0	0	0	0	1	32.2047	59
CG5442	FBgn0040286	SC35	0	0	0	2	0	0	0	0	0	0	0	0	0	0	0	0	0	0	0	0	0	0	0	1	133.116	21
CG5519	FBgn0261119	Prp19	0	0	0	0	0	0	0	4	0	0	0	0	0	0	0	0	2	0	0	0	0	0	0	2	64.0298	55
CG5520	FBgn0039562	Gp93	17	17	0	3	0	0	0	3	0	0	2	0	0	7	2	2	2	0	4	0	0	12	0	11	359.008	90
CG5537	FBgn0035639	CG5537	0	0	0	0	0	9	0	0	0	0	0	0	0	0	0	0	0	0	0	0	0	0	0	1	50.0362	29
CG5553	FBgn0259676	DNApol-alpha60	0	0	0	0	0	2	0	0	0	0	0	0	0	0	0	0	0	0	0	0	0	0	0	1	20.4048	61
CG5555	FBgn0038686	CG5555	0	0	0	0	0	10	0	0	0	0	0	0	0	0	0	0	0	0	0	0	0	0	0	1	14.6639	63
CG5625	FBgn0034708	Vps35	0	2	0	0	0	0	0	0	0	0	0	0	0	0	0	0	0	0	0	0	0	0	0	1	38.2763	93
CG5642	FBgn0036258	CG5642	0	2	0	0	0	0	0	0	0	0	0	0	0	0	0	0	0	0	0	0	0	0	0	1	166.669	63
CG5654	FBgn0022959	yps	0	0	0	0	0	0	0	2	0	0	0	0	0	0	0	0	0	0	0	0	0	0	0	1	114.169	38
CG5682	FBgn0032480	Edem2	0	2	0	0	0	0	0	0	0	0	0	0	0	0	0	0	0	0	0	0	0	0	0	1	23.3242	91
CG5728	FBgn0039182	CG5728	0	0	0	0	0	0	0	0	2	0	0	0	0	0	0	0	0	0	0	0	0	0	0	1	15.4694	160
CG5821	FBgn0022985	qkr58E-2	0	2	0	0	0	0	0	0	0	0	0	0	0	0	0	0	0	0	0	0	0	0	0	1	26.9888	44
CG5826	FBgn0038519	Prx3	0	0	0	0	0	2	0	0	0	0	0	0	0	0	0	0	0	0	0	0	0	0	0	1	49.3299	26
CG5931	FBgn0036548	CG5931	0	0	0	0	0	0	0	0	0	0	0	0	0	0	0	0	0	0	0	118	0	0	0	1	46.0818	245
CG6042	FBgn0038681	Cyp12a4	0	4	0	0	0	0	0	0	0	0	0	0	0	0	5	0	0	0	0	0	0	0	0	2	6.69625	62
CG6116	FBgn0032499	Uvrag	0	0	0	0	2	0	0	0	0	0	0	0	0	0	0	0	0	0	0	0	0	0	0	1	17.3526	81
CG6141	FBgn0015756	RpL9	0	2	0	0	0	0	0	0	0	0	0	0	0	0	0	0	0	0	0	0	0	0	0	1	3206.28	21
CG6143	FBgn0004401	Pep	0	3	0	12	0	0	3	18	8	2	6	0	0	0	2	8	22	3	0	3	9	0	0	13	187.348	78
CG6155	FBgn0014877	Roe1	3	3	6	12	9	6	10	0	15	0	2	4	14	3	10	0	11	0	2	0	5	4	0	17	33.9929	24
CG6196	FBgn0038323	CG6196	0	0	0	0	0	6	0	0	0	0	0	0	0	0	0	0	0	0	0	0	0	0	0	1	7.45959	18
CG6203	FBgn0028734	Fmr1	0	0	0	0	0	0	0	5	6	0	0	0	0	0	0	0	0	0	0	0	0	0	0	2	45.9962	76
CG6223	FBgn0008635	betaCop	0	4	0	0	0	0	0	0	0	0	0	0	0	0	0	0	0	0	0	0	0	0	0	1	135.455	107
CG6226	FBgn0013269	FK506-bp1	0	0	0	0	0	0	0	0	8	0	0	0	0	0	0	0	0	0	0	4	0	0	0	2	163.751	39
CG6341	FBgn0028737	Ef1beta	0	4	2	0	0	2	2	0	0	0	2	0	0	0	0	0	0	0	0	0	0	0	0	5	968.647	29
CG6459	FBgn0034259	P32	0	0	0	0	0	0	0	0	0	0	0	0	0	0	0	0	0	0	0	8	0	0	11	2	71.2155	29
CG6543	FBgn0033879	CG6543	0	89	0	0	0	4	0	0	0	0	2	0	5	0	0	0	0	0	0	0	0	0	0	4	183.341	32
CG6593	FBgn0003134	Pp1alpha-96A	0	0	0	0	0	0	0	0	0	0	0	0	0	0	0	0	0	0	0	5	0	0	0	1	31.2308	37
CG6603	FBgn0026418	Hsc70Cb	0	8	0	0	0	0	0	0	0	0	0	0	0	0	0	0	13	0	0	0	0	0	0	2	183.344	89
CG6605	FBgn0000183	BicD	0	37	0	0	0	58	0	0	0	0	0	0	0	0	0	0	0	0	0	0	0	0	0	2	35.7163	89
CG6607	FBgn0039204	CG6607	0	0	0	0	51	0	0	0	0	0	0	5	0	0	0	0	0	0	0	0	0	0	0	2	33.4502	46
CG6613	FBgn0034694	CG6613	0	0	0	0	0	0	13	0	0	0	0	0	0	0	0	0	0	0	0	0	0	0	0	1	15.3393	81
CG6623	FBgn0038303	SIDL	0	0	0	0	0	15	0	0	0	0	0	0	0	0	0	0	0	0	0	0	0	0	0	1	13.0283	131
CG6625	FBgn0250791	Snap	0	3	0	0	0	0	0	0	0	0	0	0	0	0	0	0	0	0	0	0	0	0	0	1	54.9081	33
CG6692	FBgn0013770	Cp1	2	3	0	9	4	0	0	0	0	0	8	5	0	0	0	0	2	0	2	0	0	0	0	8	1989.42	38
CG6693	FBgn0037878	CG6693	0	0	0	3	0	0	0	11	0	0	0	0	2	0	0	0	0	0	0	5	0	0	0	4	67.2196	35
CG6699	FBgn0025724	beta'Cop	0	6	0	0	0	9	0	2	0	0	2	0	0	0	0	2	2	0	0	0	0	0	0	6	113.106	103
CG6718	FBgn0036053	iPLA2-VIA	0	0	0	3	0	0	0	4	0	0	0	0	0	0	4	0	0	0	2	0	0	0	0	4	68.8602	97
CG6742	FBgn0039056	CenB1A	0	0	0	0	0	38	0	0	0	0	0	0	0	0	0	0	0	0	0	0	0	0	0	1	40.5754	94
CG6757	FBgn0040475	SH3PX1	0	0	0	0	0	0	0	0	0	0	0	0	0	0	0	0	0	0	0	3	0	0	0	1	72.6317	63
CG6773	FBgn0024509	Sec13	2	5	0	0	0	9	0	0	0	0	0	0	0	2	0	0	4	0	0	0	0	5	0	6	153.625	40
CG6779	FBgn0002622	RpS3	0	2	0	0	0	0	0	0	0	0	0	0	0	0	0	0	0	0	0	6	0	0	0	2	4464.83	27
CG6811	FBgn0036257	RhoGAP68F	0	5	0	2	0	0	0	0	0	0	0	0	0	0	0	0	0	0	0	0	0	0	0	2	30.753	55
CG6831	FBgn0260442	rhea	0	5	0	0	0	0	0	0	0	0	3	0	0	0	0	0	0	0	11	0	0	0	0	3	27.621	307
CG6850	FBgn0014075	Ugt	0	8	0	0	0	0	0	0	0	0	0	0	0	0	0	0	0	0	0	0	0	0	0	1	30.4913	174
CG6939	FBgn0025802	Sbf	0	4	0	0	0	0	0	0	0	0	0	0	0	0	0	0	0	0	0	0	0	0	0	1	10.8773	225
CG6946	FBgn0259139	glo	0	2	0	0	0	0	0	0	0	0	0	0	0	0	0	0	0	0	0	0	0	0	0	1	57.9893	61
CG6987	FBgn0040284	SF2	0	0	0	0	0	0	0	0	2	0	0	0	0	0	0	0	0	0	0	9	0	0	0	2	111.513	28
CG6988	FBgn0014002	Pdi	2	10	0	0	3	10	0	0	0	0	0	0	0	2	2	0	15	0	0	9	0	0	0	8	446.187	56
CG6998	FBgn0011760	ctp	0	0	0	0	0	0	0	0	0	0	0	0	0	0	0	0	0	0	0	0	0	0	2	1	172.108	10
CG7008	FBgn0035121	Tudor-SN	0	2	0	0	0	0	0	0	0	0	0	0	0	0	0	0	0	0	0	0	0	0	0	1	142.978	103
CG7033	FBgn0030086	CG7033	0	4	0	0	0	0	0	0	0	0	0	0	0	0	0	0	0	0	0	0	0	0	0	1	288.803	58
CG7057	FBgn0024832	AP-50	0	0	0	0	0	0	0	0	0	0	0	0	0	0	0	0	0	0	0	2	0	0	0	1	51.896	50
CG7061	FBgn0027505	Rab3-GAP	0	0	0	0	3	0	0	0	0	0	0	0	0	0	0	0	0	0	0	0	0	0	0	1	8.02286	146
CG7070	FBgn0003178	PyK	0	4	0	0	0	2	0	0	2	0	0	0	0	0	9	0	4	0	0	0	2	0	0	6	250.551	57
CG7073	FBgn0038947	Sar1	0	0	0	3	0	0	0	0	0	0	0	0	0	0	0	0	0	0	0	0	0	0	0	1	94.6947	22
CG7082	FBgn0031401	papi	0	0	0	0	0	0	0	0	0	0	0	0	0	0	0	0	0	0	0	13	0	0	0	1	26.4603	64
CG7111	FBgn0020618	Rack1	2	3	0	0	0	2	0	0	0	0	0	0	0	0	0	0	0	0	0	5	0	0	0	4	2392.16	36
CG7112	FBgn0035879	GAPcenA	0	4	0	0	0	0	0	0	0	0	0	0	0	0	0	0	0	0	0	0	0	0	0	1	27.0291	133
CG7113	FBgn0021765	scu	0	3	0	0	0	3	0	0	0	0	2	0	0	0	0	0	0	0	0	0	0	0	0	3	146.851	27
CG7144	FBgn0025687	LKR	0	2	0	0	0	0	0	0	0	0	0	0	0	0	0	0	0	0	0	0	0	0	0	1	142.588	103
CG7146	FBgn0038593	CG7146	0	39	0	0	0	0	0	0	0	0	0	0	0	0	0	0	0	0	0	0	0	0	0	1	13.7143	100
CG7176	FBgn0001248	Idh	0	2	0	0	0	0	0	0	0	0	0	0	0	0	0	0	0	0	0	0	0	0	0	1	170.783	47
CG7185	FBgn0035872	CG7185	0	0	0	0	0	0	0	0	0	0	0	0	0	0	0	0	0	0	0	2	0	0	0	1	85.647	71
CG7246	FBgn0030081	CG7246	0	7	0	0	0	0	0	0	0	0	0	0	0	0	0	0	0	0	0	0	0	0	0	1	11.9031	70
CG7254	FBgn0004507	GlyP	0	0	0	2	0	0	0	0	0	0	0	0	0	0	0	0	0	11	0	0	0	0	2	3	24.2475	97
CG7324	FBgn0037074	CG7324	0	6	0	0	0	0	0	0	0	0	0	0	0	0	0	0	0	0	0	0	0	0	0	1	40.9908	147
CG7371	FBgn0031710	CG7371	0	0	0	6	0	0	0	0	0	0	0	0	0	0	0	0	0	0	0	0	0	0	0	1	11.0926	77
CG7380	FBgn0031977	baf	0	0	0	7	0	0	0	6	0	0	4	0	0	0	0	0	5	0	0	5	2	0	0	6	222.314	10
CG7434	FBgn0015288	RpL22	0	0	0	2	0	0	0	0	0	0	0	0	0	0	0	2	0	0	0	0	0	0	0	2	956.671	31
CG7461	FBgn0034432	CG7461	5	9	3	0	0	5	2	17	0	2	0	2	0	6	0	2	2	2	12	0	4	8	2	16	55.9365	71
CG7471	FBgn0015805	Rpd3	0	0	0	0	0	0	0	2	0	0	0	0	0	0	0	0	0	0	0	0	0	0	0	1	64.7125	58
CG7488	FBgn0038106	CG7488	0	0	3	0	0	0	0	0	0	0	0	0	0	0	0	0	0	0	0	0	0	0	0	1	53.7479	42
CG7490	FBgn0000100	RpLP0	2	4	0	5	0	3	4	6	3	0	5	4	2	0	0	0	0	0	0	13	0	0	0	11	2182.08	34
CG7507	FBgn0010349	Dhc64C	0	4	0	0	0	0	0	2	0	0	0	0	0	0	0	0	0	0	0	0	0	0	0	2	32.5033	530
CG7583	FBgn0020496	CtBP	0	0	0	0	0	2	0	0	0	0	0	0	0	0	0	0	0	0	0	0	0	0	0	1	46.9674	42
CG7725	FBgn0036697	rogdi	0	0	0	0	5	0	0	0	0	0	0	0	0	0	0	0	0	0	0	0	0	0	0	1	13.5422	39
CG7726	FBgn0013325	RpL11	0	2	0	2	0	2	0	0	3	0	0	0	0	0	0	0	0	0	0	0	0	0	0	4	3811.93	21
CG7761	FBgn0033988	pcs	0	0	0	2	0	0	0	0	0	0	0	6	0	0	0	0	0	0	0	0	0	0	0	2	19.2163	54
CG7762	FBgn0028695	Rpn1	0	2	0	0	0	0	0	0	0	0	0	0	0	0	0	0	0	0	0	0	0	0	0	1	71.8063	102
CG7787	FBgn0032020	CG7787	5	0	0	0	0	0	0	6	0	3	0	0	0	0	0	0	0	0	0	0	0	0	0	3	47.3659	14
CG7808	FBgn0039713	RpS8	0	0	0	0	0	0	0	0	0	0	3	0	0	0	0	0	0	0	0	0	0	0	0	1	9193.82	24
CG7831	FBgn0002924	ncd	0	0	0	3	0	0	0	5	0	0	0	0	0	0	0	0	0	0	0	0	0	0	0	2	138.11	77
CG7917	FBgn0016685	Nlp	0	2	0	0	0	2	0	0	0	0	0	0	0	0	0	0	0	0	0	0	0	0	0	2	207.709	17
CG7956	FBgn0038890	CG7956	0	0	0	0	16	18	0	0	0	0	0	37	0	0	0	0	0	0	0	0	0	0	0	3	31.8459	112
CG7961	FBgn0025725	alphaCop	0	2	0	0	0	0	0	0	0	0	0	0	0	0	2	0	0	0	0	0	0	0	0	2	127.48	139
CG7993	FBgn0038585	CG7993	0	0	0	0	0	0	0	2	0	0	0	0	0	0	0	0	0	0	0	0	0	0	0	1	34.8284	36
CG8031	FBgn0038110	CG8031	0	0	0	0	0	3	0	0	0	0	0	0	0	0	0	0	0	0	0	0	0	0	0	1	24.4163	33
CG8036	FBgn0037607	CG8036	0	6	0	0	0	3	0	0	0	0	0	0	0	0	0	0	0	0	0	0	0	0	0	2	168.378	68
CG8107	FBgn0025866	CalpB	0	4	0	0	0	0	0	0	0	0	0	0	0	0	0	0	12	0	0	0	0	0	0	2	20.8225	104
CG8134	FBgn0030671	CG8134	0	0	0	0	2	0	0	0	0	0	0	0	0	0	0	0	0	0	0	0	0	0	0	1	18.0493	39
CG8174	FBgn0026370	SRPK	0	0	0	3	0	0	0	3	0	0	0	0	0	0	0	0	0	0	0	0	0	0	0	2	29.8956	85
CG8183	FBgn0019968	Khc-73	0	0	0	0	39	0	0	0	0	0	0	0	0	0	0	0	0	0	0	0	0	0	0	1	15.5189	215
CG8228	FBgn0261049	Vps45	0	0	0	0	33	0	0	0	0	0	0	0	0	0	0	0	0	0	0	0	0	0	0	1	7.93188	65
CG8231	FBgn0027329	Tcp-1zeta	0	8	0	0	0	3	0	0	0	0	0	0	0	0	0	0	0	0	0	0	0	0	0	2	277.588	58
CG8258	FBgn0033342	CG8258	0	6	0	0	0	3	0	0	0	0	0	0	0	0	0	0	0	0	0	0	0	0	0	2	264.179	59
CG8266	FBgn0033339	sec31	0	0	0	0	0	0	2	0	0	0	0	0	0	0	0	0	0	0	0	0	0	0	0	1	73.3516	136
CG8270	FBgn0035703	CG8270	0	0	0	0	3	0	0	0	0	0	0	0	0	0	0	0	0	0	0	0	0	0	0	1	5.64132	71
CG8274	FBgn0013756	Mtor	0	74	0	0	0	0	0	0	0	0	0	3	0	0	0	0	0	0	0	0	0	0	0	2	37.2309	262
CG8280	FBgn0000556	Ef1alpha48D	4	12	0	8	4	20	2	8	3	3	10	6	0	5	9	0	6	3	9	0	0	2	0	17	5743.79	50
CG8282	FBgn0032005	Snx6	0	0	0	0	0	3	0	0	0	0	0	0	0	0	0	0	0	0	0	0	0	0	0	1	164.717	50
CG8309	FBgn0033902	Tango7	0	2	0	0	0	5	0	0	0	0	0	0	0	0	0	0	0	0	0	5	0	0	0	3	292.78	44
CG8322	FBgn0020236	ATPCL	0	2	0	0	0	0	0	0	0	0	0	0	0	0	0	0	0	0	0	0	0	0	0	1	123.635	119
CG8351	FBgn0037632	Tcp-1eta	0	7	0	0	0	4	0	0	0	0	0	0	0	0	0	0	0	0	0	0	0	0	0	2	276.653	59
CG8385	FBgn0010348	Arf79F	0	3	0	0	0	0	0	0	0	0	0	0	0	0	0	0	0	0	0	0	0	0	2	2	137.871	21
CG8392	FBgn0010590	Prosbeta1	0	3	0	0	0	0	0	0	0	0	0	0	0	0	0	0	0	0	0	0	0	0	0	1	131.453	24
CG8396	FBgn0015299	Ssb-c31a	0	0	0	0	0	0	0	0	0	0	0	0	0	0	0	0	0	0	0	2	0	0	0	1	124.752	12
CG8427	FBgn0023167	SmD3	0	0	0	0	0	0	0	0	2	0	0	0	0	0	0	0	2	0	0	0	0	0	0	2	89.1572	16
CG8432	FBgn0026378	Rep	4	9	0	0	11	4	5	0	30	0	0	0	0	12	0	19	59	0	15	0	0	16	0	11	18.5939	57
CG8439	FBgn0010621	Cct5	0	6	0	0	0	0	0	0	0	0	0	0	0	0	0	0	0	0	0	0	0	0	0	1	495.887	56
CG8449	FBgn0038129	CG8449	0	0	0	0	0	3	0	0	0	0	0	0	4	0	0	0	0	0	0	0	0	0	0	2	12.6044	74
CG8487	FBgn0033714	garz	2	0	0	0	0	0	0	0	0	0	0	0	0	0	0	0	0	0	0	0	0	0	0	1	21.1497	221
CG8506	FBgn0261064	Rbsn-5	0	0	0	0	36	0	0	0	0	0	0	0	0	0	0	0	0	0	0	0	0	0	0	1	33.3436	57
CG8542	FBgn0001220	Hsc70-5	3	8	0	15	15	10	18	8	0	0	19	17	0	4	12	7	39	0	0	9	0	3	14	16	160.603	74
CG8545	FBgn0033741	CG8545	0	0	0	0	0	0	0	4	6	0	0	0	0	0	0	0	0	0	0	0	0	0	0	2	48.8972	100
CG8578	FBgn0030699	CG8578	0	0	0	0	0	9	0	0	0	0	0	0	0	0	0	0	0	0	0	0	0	0	0	1	27.3279	45
CG8597	FBgn0011640	lark	0	0	0	0	0	0	0	0	2	0	0	0	0	0	0	0	0	0	0	0	0	0	0	1	79.1933	40
CG8636	FBgn0029629	CG8636	0	0	0	0	0	2	0	0	0	0	0	0	0	0	0	0	0	0	0	0	0	0	0	1	535.067	30
CG8759	FBgn0086904	Nacalpha	0	0	0	6	0	0	0	0	0	0	4	0	0	0	0	0	0	0	0	7	0	0	0	3	1305.07	23
CG8772	FBgn0033765	nemy	0	0	0	0	0	4	0	0	0	0	0	0	0	0	0	0	0	0	0	0	0	0	0	1	49.9523	80
CG8778	FBgn0033761	CG8778	0	0	0	0	0	0	0	0	0	0	2	0	0	0	0	0	0	0	0	0	0	0	0	1	43.314	32
CG8858	FBgn0033698	CG8858	0	2	0	0	0	0	0	0	0	0	0	0	0	0	0	0	0	0	0	0	0	0	0	1	12.6205	212
CG8863	FBgn0038145	Droj2	0	2	3	8	0	2	8	11	0	0	0	9	0	0	10	0	6	2	0	5	5	0	8	13	213.514	45
CG8882	FBgn0015834	Trip1	0	0	0	0	0	3	2	3	0	0	2	0	0	3	0	0	0	0	0	0	0	3	0	6	432.75	36
CG8893	FBgn0001092	Gapdh2	0	5	0	0	0	3	0	0	0	0	0	0	0	0	0	0	0	0	0	0	0	0	0	2	411.204	35
CG8947	FBgn0250848	26-29-p	2	0	0	0	0	0	0	0	2	0	0	0	0	0	0	0	0	0	0	2	0	0	0	3	386.2	62
CG8977	FBgn0015019	Cctgamma	0	9	0	0	0	4	0	0	0	0	0	0	0	0	0	0	0	0	2	0	0	0	0	3	321.204	59
CG8983	FBgn0033663	ERp60	0	2	0	0	0	5	0	0	0	0	0	0	0	0	0	0	0	0	0	0	0	0	21	3	726.101	55
CG8996	FBgn0010516	wal	0	4	0	5	0	0	0	3	0	0	3	2	0	0	0	0	0	0	0	0	0	0	0	5	166.268	34
CG9012	FBgn0000319	Chc	0	56	0	0	5	6	8	0	2	2	5	2	0	5	11	3	0	0	6	0	0	6	0	13	151.802	191
CG9020	FBgn0027093	Aats-arg	0	2	0	0	0	0	0	2	0	0	0	0	0	0	0	0	0	0	0	0	0	0	0	2	36.0599	76
CG9067	FBgn0033605	CG9067	0	0	0	0	0	2	0	0	0	0	0	0	0	0	0	0	0	0	0	0	0	0	0	1	8.34813	15
CG9086	FBgn0030809	CG9086	0	0	0	0	23	0	0	0	0	0	0	0	0	0	0	0	0	0	0	0	0	0	0	1	29.7181	208
CG9124	FBgn0022023	eIF-3p40	0	2	0	0	0	0	0	0	0	0	0	0	0	0	0	0	0	0	0	0	0	0	0	1	457.476	38
CG9139	FBgn0035202	CG9139	0	0	0	0	5	0	0	0	0	0	0	9	0	0	0	0	0	0	0	0	0	0	0	2	25.081	77
CG9166	FBgn0029514	312	0	0	0	5	0	0	0	2	2	0	2	0	0	0	0	0	0	0	0	0	5	0	0	5	11.4754	28
CG9205	FBgn0035181	CG9205	0	0	0	0	8	0	0	0	0	0	0	0	0	0	0	0	0	0	0	0	0	0	0	1	114.773	24
CG9212	FBgn0030724	Nipsnap	0	0	0	0	0	0	0	0	0	0	2	0	0	0	0	0	0	0	0	0	0	0	0	1	18.0248	32
CG9273	FBgn0032906	RPA2	0	0	0	2	0	3	0	0	0	0	0	0	0	0	0	0	0	0	0	17	0	0	0	3	129.674	26
CG9277	FBgn0003887	betaTub56D	5	7	0	0	5	14	0	8	9	0	0	7	0	4	11	2	6	0	2	5	3	2	4	16	985.127	50
CG9281	FBgn0030672	CG9281	0	0	0	0	0	0	0	0	0	0	6	0	0	0	0	0	0	0	0	0	0	0	0	1	119.058	70
CG9298	FBgn0260861	Trs23	0	0	0	0	0	14	0	0	0	0	0	0	0	0	0	0	0	0	0	0	0	0	0	1	21.4248	25
CG9302	FBgn0032514	CG9302	0	2	0	0	0	0	0	0	0	0	0	0	0	0	0	0	0	0	0	0	0	0	0	1	78.1122	58
CG9327	FBgn0003150	Pros29	0	5	0	0	0	0	0	0	0	0	0	0	0	0	0	0	0	0	0	0	0	0	0	1	204.365	29
CG9356	FBgn0037688	CG9356	0	35	0	0	0	0	0	0	0	0	0	0	0	0	0	0	0	0	0	0	0	0	0	1	12.4382	50
CG9373	FBgn0260010	rump	0	0	0	0	0	0	0	0	3	0	0	0	0	0	0	0	0	0	0	2	0	0	0	2	113.684	67
CG9577	FBgn0031092	CG9577	0	3	0	0	0	9	0	0	0	0	0	0	0	0	0	0	0	0	0	0	0	0	0	2	34.7409	34
CG9588	FBgn0038166	CG9588	3	4	0	0	0	3	0	0	0	0	0	0	0	0	0	0	0	0	0	0	0	0	0	3	37.8646	24
CG9590	FBgn0038360	CG9590	0	4	0	0	0	0	0	0	0	0	0	0	0	0	0	0	0	0	0	0	0	0	0	1	23.1595	51
CG9630	FBgn0037561	CG9630	0	0	0	0	0	0	0	4	0	0	4	0	0	0	0	0	0	0	0	0	0	0	0	2	14.9941	69
CG9633	FBgn0010173	RpA-70	0	2	0	0	0	9	0	7	0	0	6	0	0	0	0	0	0	0	4	112	0	0	0	6	114.707	67
CG9674	FBgn0036663	CG9674	0	4	0	0	0	0	0	0	0	0	0	0	0	0	0	0	0	0	0	0	0	0	0	1	101.541	232
CG9677	FBgn0025582	Int6	0	2	0	2	0	2	0	0	0	0	0	0	0	0	0	0	0	0	0	0	0	0	0	3	250.759	51
CG9738	FBgn0024326	Mkk4	0	0	0	0	0	2	0	0	0	0	0	0	0	0	0	0	0	0	0	0	0	0	0	1	26.7302	48
CG9746	FBgn0260935	ird1	0	0	0	0	26	0	0	0	0	0	0	0	0	0	0	0	0	0	0	0	0	0	0	1	6.71548	149
CG9748	FBgn0000171	bel	0	3	0	0	0	0	0	0	4	0	0	0	0	0	0	0	0	0	0	3	0	0	0	3	119.865	85
CG9750	FBgn0040075	rept	3	3	0	0	0	0	0	0	3	0	0	0	0	3	0	0	0	0	0	0	0	4	6	6	42.5041	54
CG9765	FBgn0026620	tacc	0	0	0	0	4	0	0	0	0	0	0	0	0	0	0	0	0	0	0	0	0	0	0	1	62.0278	146
CG9769	FBgn0037270	CG9769	0	3	0	0	2	0	0	0	0	0	0	0	0	0	0	0	0	0	0	0	0	0	0	2	475.232	31
CG9770	FBgn0086679	p	0	0	0	0	0	2	0	0	0	0	0	0	0	0	0	0	0	0	0	0	0	0	0	1	23.8307	94
CG9805	FBgn0037249	eIF3-S10	0	3	0	0	0	0	0	0	0	0	0	0	0	0	0	0	0	0	0	0	0	0	0	1	203.657	134
CG9888	FBgn0003062	Fib	0	0	0	3	0	0	0	6	0	0	2	0	0	0	0	2	0	0	0	0	0	0	0	4	223.761	35
CG9911	FBgn0030734	CG9911	0	0	0	0	0	0	0	0	0	0	0	0	0	0	0	0	0	0	0	0	0	0	14	1	129.324	47
CG9915	FBgn0030738	CG9915	0	0	0	0	0	0	0	0	0	0	0	0	0	0	0	0	0	0	0	0	0	0	3	1	25.8486	91
CG9916	FBgn0004432	Cyp1	0	6	3	0	0	10	2	0	0	0	0	0	0	0	0	0	0	0	0	0	0	0	0	4	541.076	25
CG9977	FBgn0035371	CG9977	0	0	0	0	0	0	0	0	0	0	0	0	0	0	0	0	0	0	0	0	0	7	0	1	55.0411	57
CG9986	FBgn0039589	CG9986	0	0	0	0	31	0	0	0	0	0	0	3	0	0	0	0	0	0	0	0	0	0	0	2	7.51489	61
CG9995	FBgn0027655	htt	0	0	0	0	3	0	0	0	0	0	0	0	0	0	0	0	0	0	0	0	0	0	0	1	15.1896	396
Unknown			0	0	0	4	0	0	0	0	0	0	0	0	0	0	0	0	0	0	0	0	0	0	0	1		27

## Sheet: S2B - S Score
Gene	FBgn	Symbol	Rab1	Rab2	Rab3	Rab4	Rab5	Rab6	Rab7	Rab8	Rab9	Rab10	Rab11	Rab14	Rab18	Rab19	Rab21	Rab23	Rab26	Rab27	Rab30	Rab32	Rab35	Rab39	Rab40	S2-DRSC	Mol Weight
CG10045	FBgn0001149	GstD1	2.01	1.64	1.64	3.49	3.29	2.01	3.29	3.08	1.64	3.08	2.6	3.08	2.01	2.01	3.08	0	2.33	0	0	0	2.33	0	0	253.088	24
CG10091	FBgn0038020	GstD9	3.26	3.26	0	1.88	2.66	2.66	2.66	3.52	0	1.88	1.88	2.66	0	1.88	2.3	0	0	0	0	0	0	2.3	0	68.2233	25
CG10149	FBgn0028689	Rpn6	0	0	0	4.8	0	4.8	0	0	0	0	0	0	0	0	0	0	0	0	0	0	0	0	0	91.5271	49
CG10153	FBgn0033962	CG10153	0	0	0	0	0	6.78	0	0	0	0	0	0	0	0	0	0	0	0	0	0	0	0	0	16.0151	22
CG10223	FBgn0003732	Top2	0	2.97	0	1.88	4.41	0	2.97	3.99	7.52	0	3.76	3.99	0	0	3.99	2.66	4.21	0	0	3.52	0	1.88	0	81.364	164
CG10230	FBgn0028691	Rpn9	0	0	0	0	0	8.31	0	0	0	0	0	0	0	0	0	0	0	0	0	0	0	0	0	63.1069	44
CG10236	FBgn0002526	LanA	0	4.8	0	0	0	0	0	0	0	0	0	0	0	4.8	0	0	0	0	0	0	0	0	0	325.65	411
CG10279	FBgn0003261	Rm62	0	0	0	0	0	0	0	3.92	9.18	0	0	0	0	0	0	2.77	3.92	0	0	7.83	4.38	0	0	378.151	79
CG10302	FBgn0032679	bsf	0	9.59	0	0	0	0	0	0	0	0	0	0	0	0	0	0	0	0	0	0	0	0	0	51.7129	157
CG10306	FBgn0034654	CG10306	0	6.78	0	0	0	0	0	0	0	0	0	0	0	0	0	0	0	0	0	0	0	0	0	299.494	26
CG10354	FBgn0031868	Rat1	0	0	0	6.78	0	0	0	0	0	0	0	0	0	0	0	0	0	0	0	0	0	0	0	23.2911	104
CG10370	FBgn0028684	Rpt5	0	0	0	0	0	0	0	7.58	0	0	0	0	0	0	4.8	0	0	0	0	0	0	0	0	44.9167	48
CG10377	FBgn0004838	Hrb27C	0	0	0	0	0	0	0	0	0	0	0	0	0	0	0	0	0	0	0	8.31	0	0	0	161.898	45
CG10484	FBgn0000486	Dox-A2	0	6.78	0	0	0	0	0	0	0	0	0	0	0	0	0	0	0	0	0	0	0	0	0	115.192	56
CG10578	FBgn0015657	DnaJ-1	0	0	0	9.59	0	0	0	0	0	0	0	0	0	0	0	0	0	0	0	0	0	0	0	58.6924	37
CG1059	FBgn0087013	Karybeta3	0	12.69	0	0	0	0	0	0	0	0	0	0	0	0	4.8	0	0	0	0	0	0	0	0	184.424	124
CG10600	FBgn0032717	CG10600	0	0	0	0	0	0	0	9.59	4.8	0	0	0	0	0	0	0	0	0	0	0	0	0	0	20.4524	154
CG10622	FBgn0029118	Sucb	0	0	0	5.25	0	3.03	0	3.71	0	0	3.03	0	0	0	3.03	0	0	0	0	0	0	0	0	33.7704	45
CG10630	FBgn0035608	blanks	0	6.19	0	3.92	0	0	0	0	0	0	0	0	0	0	0	0	0	0	0	9.98	0	0	0	166.603	36
CG10646	FBgn0036292	CG10646	0	0	0	9.59	0	0	0	0	0	0	0	0	0	0	0	0	0	0	0	0	0	0	0	12.6338	43
CG1065	FBgn0004888	Scsalpha	0	0	0	0	0	0	0	0	0	0	10.72	0	0	0	0	0	0	0	0	0	0	0	0	147.74	34
CG10652	FBgn0086710	RpL30	0	0	0	0	0	0	0	4.8	0	0	0	0	0	5.87	0	0	0	0	0	0	0	0	0	2298.66	12
CG10653	FBgn0001202	hk	0	0	0	0	13.56	0	0	0	0	0	0	0	0	0	0	0	0	0	0	0	0	0	0	19.6683	77
CG10701	FBgn0011661	Moe	0	0	0	0	0	0	0	0	0	0	0	0	0	0	0	0	0	0	0	10.72	0	0	0	652.504	76
CG10703	FBgn0037881	CG10703	0	12.23	0	0	0	0	0	0	0	0	0	0	0	0	0	0	0	0	14.78	0	0	0	0	31.4733	79
CG10824	FBgn0038865	CG10824	0	0	0	0	6.78	0	0	0	0	0	0	0	0	0	0	0	0	0	0	0	0	0	0	9.82728	62
CG1088	FBgn0015324	Vha26	0	5.54	0	0	3.92	6.19	0	0	0	0	0	0	0	0	0	0	0	0	0	0	0	0	0	91.4583	26
CG10922	FBgn0011638	La	0	3.39	0	0	0	0	0	6.78	0	0	0	0	0	0	3.39	0	0	0	0	12.46	0	0	0	207.812	45
CG1093	FBgn0261261	plx	0	0	0	0	0	0	0	0	0	0	0	0	0	6.78	0	0	0	0	0	0	0	0	0	12.114	154
CG10938	FBgn0016697	Prosalpha5	0	6.78	0	0	0	7.58	0	0	0	0	0	0	0	0	0	0	0	0	0	0	0	0	0	123.719	27
CG10988	FBgn0001612	l(1)dd4	0	10.72	0	0	0	0	0	0	0	0	0	0	0	0	0	0	0	0	0	0	0	0	0	14.0974	104
CG1100	FBgn0028690	Rpn5	0	6.78	0	0	0	5.87	0	0	0	0	0	0	0	0	0	0	0	0	0	0	0	0	0	64.3277	58
CG1101	FBgn0010774	Ref1	0	0	0	0	0	0	0	0	7.33	0	3.92	0	0	0	0	0	4.8	0	0	0	0	0	0	87.2005	28
CG11061	FBgn0034697	GM130	0	0	0	0	0	0	0	0	0	0	0	0	0	0	0	0	0	0	8.31	0	0	0	0	27.409	87
CG11064	FBgn0087002	Rfabg	6.78	0	0	0	0	0	0	0	0	0	0	0	0	0	0	0	0	0	0	0	0	0	0	1.18169	373
CG11138	FBgn0030400	CG11138	0	0	0	0	0	0	0	0	0	0	0	0	0	0	0	0	9.59	0	0	0	0	0	0	17.5817	60
CG11143	FBgn0025885	Inos	0	6.78	0	0	0	0	0	0	0	0	0	0	0	0	0	0	0	0	0	0	0	0	0	559.11	62
CG11154	FBgn0010217	ATPsyn-beta	0	0	0	0	0	6.78	0	0	0	0	0	0	0	0	0	0	0	0	0	0	0	0	0	435.821	54
CG11184	FBgn0034923	Upf3	0	0	0	0	0	0	0	6.78	0	0	0	0	0	0	0	0	0	0	0	0	0	0	0	17.4502	56
CG11259	FBgn0036333	MICAL-like	0	6.19	0	0	0	3.92	0	0	0	0	0	0	0	0	0	0	0	0	3.92	0	0	0	0	15.6422	114
CG11276	FBgn0011284	RpS4	0	4.8	0	0	0	0	0	0	0	0	0	0	0	0	0	0	0	0	0	4.8	0	0	0	3453.54	29
CG11309	FBgn0037070	CG11309	0	0	0	0	0	0	0	0	0	0	0	0	0	0	0	6.78	0	0	0	0	0	0	0	15.177	40
CG11324	FBgn0025777	homer	0	0	4.8	3.39	0	0	0	5.54	0	0	9.59	0	2.77	0	3.92	0	0	0	0	0	0	0	0	17.3304	43
CG11471	FBgn0027086	Aats-ile	0	11.75	0	0	0	0	0	0	0	0	0	0	0	0	0	0	0	0	0	0	0	0	0	55.0627	141
CG11490	FBgn0031233	Tbc1d15-17	0	0	0	0	18.26	0	0	0	0	0	0	13.13	0	0	0	0	0	0	0	0	0	0	0	8.91173	82
CG11512	FBgn0010040	GstD4	2.56	0	0	2.56	0	2.56	3.14	2.56	0	0	2.56	3.14	0	0	0	0	0	0	0	0	0	0	0	4.5206	25
CG11534	FBgn0046296	CG11534	0	0	0	0	0	0	6.78	0	0	0	0	0	0	0	0	0	0	0	0	0	0	0	0	11.3078	55
CG11583	FBgn0035524	CG11583	0	0	0	0	0	0	0	6.78	0	0	0	0	0	0	0	0	0	0	0	0	0	0	0	30.7354	41
CG11661	FBgn0010352	Nc73EF	0	6.78	0	0	0	0	0	0	0	0	0	0	0	0	0	0	0	0	0	0	0	0	0	61.6575	114
CG1172	FBgn0037321	CG1172	0	0	0	0	0	0	0	0	0	0	0	0	0	0	0	0	0	0	0	0	6.78	0	0	27.2729	27
CG11727	FBgn0030299	CG11727	0	0	0	0	0	15.17	0	0	0	0	4.8	0	0	0	0	0	0	0	0	0	0	0	0	9.5258	93
CG11765	FBgn0033518	Prx2540-2	0	9.59	0	0	0	0	0	0	0	0	0	0	0	0	0	0	0	0	0	0	0	0	0	1.05258	25
CG11784	FBgn0033381	GstE13	6.78	4.8	0	0	0	5.76	0	3.2	0	0	2.26	2.26	2.26	5.06	0	0	0	0	0	0	0	3.92	0	24.4599	26
CG11807	FBgn0033996	CG11807	0	6.78	0	0	0	0	0	0	0	0	0	0	0	0	0	0	0	0	0	0	0	0	0	13.1154	55
CG11814	FBgn0035296	CG11814	0	23	0	0	0	0	0	0	0	0	0	0	0	0	0	0	0	0	0	0	0	0	0	9.5889	285
CG11837	FBgn0039627	CG11837	1.75	2.14	0	5.25	1.75	0	3.03	3.92	3.92	3.71	3.5	3.03	0	0	0	4.63	3.71	5.54	0	4.29	4.46	0	0	18.3975	35
CG11876	FBgn0039635	CG11876	0	0	0	5.87	0	4.8	0	0	0	0	0	0	0	0	0	0	0	0	0	0	0	0	0	130.242	39
CG11888	FBgn0028692	Rpn2	0	8.97	0	0	0	4.8	0	0	0	0	0	0	0	0	0	0	0	0	0	0	0	0	0	94.5138	113
CG11901	FBgn0029176	Ef1gamma	0	6.01	0	5.13	0	6.28	0	4.44	0	0	3.14	0	0	0	5.73	0	2.56	0	0	0	0	0	0	1456.68	49
CG11920	FBgn0039274	CG11920	0	0	0	0	0	0	0	6.78	0	0	0	0	0	0	0	0	0	0	0	0	0	0	0	16.1177	35
CG11949	FBgn0010434	cora	0	0	0	0	0	0	0	15.91	0	0	4.8	0	0	0	0	0	0	0	0	0	0	0	0	147.383	184
CG11963	FBgn0037643	skap	0	3.39	0	4.8	0	0	0	3.39	0	0	5.54	0	0	0	3.39	0	2.77	0	0	0	0	0	0	90.5284	55
CG11999	FBgn0037312	CG11999	3.1	3.39	2.77	0	1.96	2.4	2.4	0	0	0	3.39	2.4	3.1	2.4	0	0	0	1.96	0	0	2.4	0	0	137.107	24
CG12000	FBgn0250746	Prosbeta7	0	6.78	0	0	0	4.8	0	0	0	0	0	0	0	0	0	0	0	0	0	0	0	0	0	143.274	30
CG12001	FBgn0037265	spartin	0	0	0	0	0	0	0	0	0	0	0	0	8.31	0	0	0	0	0	0	0	0	0	0	5.06674	60
CG12008	FBgn0004167	kst	0	8.31	0	0	0	0	0	0	0	0	0	0	0	0	0	0	0	0	0	0	0	0	0	180.472	497
CG12019	FBgn0011573	Cdc37	0	0	0	0	0	27.13	0	0	0	0	0	0	0	0	0	0	0	0	0	0	0	0	0	80.0312	45
CG12085	FBgn0028577	pUf68	0	0	0	0	0	0	0	9.59	0	0	4.8	0	0	0	0	0	0	0	0	0	0	0	0	69.3797	68
CG12101	FBgn0015245	Hsp60	2.56	7.47	0	0	0	5.73	0	0	0	0	0	2.56	0	0	0	0	3.14	0	2.56	0	0	2.56	0	407.558	61
CG12132	FBgn0040236	c11.1	0	0	0	0	0	0	11.75	0	0	0	0	0	0	0	0	0	0	0	0	0	0	0	0	34.4799	193
CG12141	FBgn0027084	Aats-lys	0	0	0	0	0	0	0	6.78	0	0	0	0	0	0	0	0	0	0	0	0	0	0	0	91.5493	65
CG12162	FBgn0037329	CG12162	0	0	0	0	0	15.91	0	0	0	0	0	0	0	0	0	0	0	0	0	0	0	0	0	31.4595	46
CG12163	FBgn0260462	CG12163	0	0	0	0	0	0	0	0	0	0	0	0	0	0	0	0	0	0	0	15.17	0	0	0	175.763	54
CG12230	FBgn0000257	car	0	9.59	0	0	0	0	0	0	0	0	0	0	0	0	0	0	0	0	0	0	0	0	0	17.5897	69
CG12233	FBgn0027291	l(1)G0156	0	0	0	0	0	0	0	5.87	0	0	4.8	0	0	0	0	0	0	0	0	0	0	0	0	89.6386	41
CG12242	FBgn0010041	GstD5	1.75	2.14	2.48	3.28	3.28	2.14	3.5	3.5	0	3.03	4.11	4.29	2.77	0	3.03	0	1.75	0	0	0	2.48	0	0	14.6699	25
CG12262	FBgn0035811	CG12262	0	0	0	0	0	0	0	0	0	0	0	0	0	0	0	0	6.78	0	0	0	0	0	0	53.6828	46
CG12323	FBgn0029134	Prosbeta5	0	5.87	0	0	0	4.8	0	0	0	0	0	0	0	0	0	0	0	0	0	0	0	0	0	158.92	31
CG1242	FBgn0001233	Hsp83	5.87	7.19	0	0	0	0	0	3.39	0	0	0	0	0	3.39	0	0	3.39	0	2.94	3.39	0	5.36	0	1088.43	82
CG1249	FBgn0037434	snRNP2	0	0	0	0	0	0	0	8.31	0	0	0	0	0	0	0	0	0	0	0	0	0	0	0	130.555	14
CG1250	FBgn0037357	sec23	0	6.19	0	0	0	0	5.54	0	0	0	0	0	0	0	0	0	0	0	0	0	0	3.92	0	120.288	87
CG1263	FBgn0024939	RpL8	0	4.8	0	0	0	0	4.8	0	0	0	0	0	0	0	0	0	0	0	0	0	0	0	0	5950.07	28
CG12702	FBgn0031070	CG12702	0	19.77	0	0	0	0	0	0	0	0	0	0	0	0	0	0	0	0	0	0	0	0	0	20.1318	97
CG1274	FBgn0040308	Jafrac2	0	6.78	0	0	0	0	0	0	0	0	0	0	0	0	0	0	0	0	0	0	0	0	0	58.8018	27
CG1308	FBgn0035507	CG1308	0	0	0	6.78	0	0	0	0	0	0	0	0	0	0	0	0	0	0	0	0	0	0	0	7.6019	192
CG13090	FBgn0032054	CG13090	0	0	0	0	0	0	0	0	8.31	0	0	0	0	0	0	0	0	0	0	0	0	0	0	29.2829	50
CG13349	FBgn0033886	Rpn13	0	0	0	5.54	0	0	0	4.8	0	0	0	0	0	0	4.8	0	0	0	0	0	0	0	0	85.1535	42
CG13388	FBgn0027932	Akap200	0	0	0	0	0	0	0	4.8	0	0	5.87	0	0	0	0	0	0	0	0	0	0	0	0	248.045	88
CG1359	FBgn0260860	Bet5	0	0	0	0	0	6.78	0	0	0	0	0	0	0	0	0	0	0	0	0	0	0	0	0	22.4281	17
CG1399	FBgn0033212	CG1399	0	0	16.26	0	0	0	0	0	0	0	0	0	0	0	0	0	0	0	0	0	0	4.8	0	20.1799	158
CG1410	FBgn0024182	waw	0	0	0	0	0	0	0	0	0	0	8.31	0	0	0	0	0	0	0	0	0	0	0	0	21.1986	78
CG1422	FBgn0040087	p115	0	29.56	0	0	0	0	0	0	0	0	0	0	0	0	0	0	0	0	25.83	0	0	0	0	38.5776	92
CG14476	FBgn0027588	CG14476	0	6.78	0	0	0	0	0	0	0	0	0	0	0	0	0	0	0	0	0	0	0	0	0	123.272	106
CG14648	FBgn0037245	growl	0	2.22	0	5.28	0	0	2.56	4.62	3.63	2.22	3.14	2.22	0	0	2.56	0	3.63	2.56	0	4.62	2.87	1.81	0	273.857	60
CG1472	FBgn0033460	sec24	0	0	0	0	0	0	10.72	0	0	0	0	0	0	0	0	0	0	0	0	0	0	0	0	24.8704	129
CG14792	FBgn0003517	sta	2.26	3.57	0	3.2	0	3.57	2.26	3.57	0	0	0	0	0	0	0	2.77	0	0	0	5.06	0	2.26	0	7438.7	30
CG14804	FBgn0014411	Vps26	0	0	0	0	0	9.59	0	0	0	0	0	0	4.8	0	0	0	0	0	0	0	0	0	0	43.4368	53
CG1489	FBgn0020369	Rpt6	0	0	0	4.8	0	4.8	0	0	0	0	0	0	0	0	0	0	0	0	0	0	0	0	0	194.201	46
CG14980	FBgn0035470	Ccz1	0	0	0	0	15.91	0	0	0	0	0	0	0	0	0	0	0	0	0	0	0	0	0	0	6.8598	56
CG15087	FBgn0034380	CG15087	0	0	0	14.39	0	0	0	0	0	0	0	0	0	0	0	0	0	0	0	0	0	0	0	7.73515	84
CG15100	FBgn0034401	CG15100	0	13.56	0	0	0	0	0	0	0	0	0	0	0	0	0	0	0	0	0	0	0	0	0	58.6199	112
CG1513	FBgn0033463	CG1513	0	0	0	0	16.61	0	0	0	0	0	0	0	0	0	0	0	0	0	0	0	0	0	0	26.3642	87
CG1516	FBgn0027580	CG1516	0	3.39	0	5.87	0	0	0	0	0	0	0	0	0	6.34	4.15	0	0	0	0	0	0	0	0	25.3322	133
CG1519	FBgn0023175	Prosalpha7	0	0	0	0	0	8.31	0	0	0	0	0	0	0	0	0	0	0	0	0	0	0	0	0	117.661	26
CG15220	FBgn0030322	CG15220	0	0	0	0	0	0	0	0	0	0	0	0	0	0	0	0	0	0	0	13.56	0	0	0	74.364	12
CG1528	FBgn0028968	gammaCop	0	6.78	0	0	0	8.97	0	0	0	0	0	0	0	0	0	0	0	0	0	0	0	0	0	88.7314	97
CG1542	FBgn0039828	CG1542	0	0	0	0	0	0	0	8.31	0	0	0	0	0	0	0	0	0	0	0	0	0	0	0	64.3061	35
CG1548	FBgn0029093	cathD	3.03	3.03	0	4.29	0	3.03	3.71	0	0	0	0	0	0	0	0	0	0	0	0	0	0	0	0	657.729	42
CG15523	FBgn0039727	CG15523	0	9.59	0	0	0	0	0	0	0	0	0	0	0	0	0	0	0	0	0	0	0	0	0	5.32147	425
CG15532	FBgn0010113	hdc	0	0	0	0	0	0	0	0	0	0	0	0	0	0	0	0	0	0	0	0	0	6.78	0	36.0045	117
CG15693	FBgn0019936	RpS20	0	0	0	0	0	0	0	0	0	0	0	0	0	0	0	0	0	0	6.78	0	0	0	0	1756.03	13
CG15792	FBgn0005634	zip	0	0	0	0	0	0	0	10.17	0	0	0	0	0	0	0	0	12.23	0	0	0	0	0	0	151.974	231
CG1633	FBgn0040309	Jafrac1	2.77	5.18	0	0	3.92	4.38	0	0	0	0	2.77	0	0	3.39	0	0	0	0	0	0	0	0	0	883.71	22
CG1643	FBgn0029943	Atg5	5.87	0	0	0	0	0	0	0	0	0	0	0	0	16.61	0	0	0	0	0	0	0	0	0	12.2977	31
CG1673	FBgn0030482	CG1673	0	0	0	0	0	6.78	0	0	0	0	0	0	0	0	0	0	0	0	0	0	0	0	0	99.7089	50
CG16858	FBgn0016075	vkg	0	0	0	0	0	0	0	6.78	0	0	0	0	0	0	4.8	0	0	0	0	0	0	0	0	630.566	194
CG16901	FBgn0086897	sqd	0	0	0	0	0	0	0	4.8	0	0	0	0	4.8	0	0	0	0	0	0	0	0	0	0	127.776	33
CG16969	FBgn0032390	dgt2	0	6.78	0	0	0	0	0	0	0	0	0	0	0	0	0	0	0	0	0	0	0	0	0	37.4497	26
CG16973	FBgn0010909	msn	0	0	0	0	0	0	0	5.87	0	0	0	0	0	0	0	0	0	0	0	4.8	0	0	0	105.431	162
CG16983	FBgn0025637	skpA	0	6.78	0	0	0	0	0	0	0	0	0	0	0	0	0	0	0	0	0	0	0	0	0	80.2685	19
CG16986	FBgn0035356	CG16986	0	0	0	0	0	8.31	0	0	0	0	0	0	0	0	0	0	0	0	0	0	0	0	0	14.7625	16
CG17033	FBgn0036546	elgi	0	0	0	0	0	6.78	0	0	0	0	0	0	0	0	0	0	0	0	0	0	0	0	0	11.4604	36
CG1707	FBgn0033162	CG1707	4.05	4.44	0	0	0	5.44	4.05	0	0	0	0	0	2.56	2.56	2.56	0	0	0	0	0	0	0	0	179.798	20
CG17158	FBgn0011570	cpb	0	5.87	7.58	0	0	0	0	0	0	0	0	0	0	0	0	0	0	0	0	0	0	0	0	97.4228	31
CG17246	FBgn0017539	Scs-fp	0	5.87	0	0	0	5.87	0	0	0	0	0	0	0	0	0	0	0	0	0	0	0	0	0	80.1917	72
CG17291	FBgn0260439	Pp2A-29B	0	8.31	0	0	0	5.87	0	0	0	0	0	0	0	0	0	0	0	0	0	0	0	0	0	189.202	65
CG17331	FBgn0032596	Prosbeta4	0	0	0	0	0	6.78	0	0	0	0	0	0	0	0	0	0	0	0	0	0	0	0	0	140.254	22
CG17489	FBgn0064225	RpL5	0	0	0	0	0	0	0	0	0	0	0	0	0	0	0	0	0	0	0	9.59	0	0	0	9046.29	34
CG1749	FBgn0030305	CG1749	0	8.31	0	0	0	0	0	0	0	0	0	0	0	0	0	0	0	0	0	0	0	0	0	32.5702	44
CG17510	FBgn0039969	Fis1	0	0	0	0	0	0	0	0	0	0	0	6.78	0	0	0	0	0	0	0	0	0	0	0	61.2374	18
CG17521	FBgn0024733	RpL10	0	8.31	0	0	0	0	0	0	0	0	0	0	0	0	0	0	0	0	0	0	0	0	0	2361.62	26
CG17524	FBgn0063497	GstE3	3.92	3.92	0	0	0	4.8	0	0	0	0	0	0	0	0	0	0	0	0	0	0	0	0	0	49.5034	25
CG17530	FBgn0063494	GstE6	5.54	9.59	0	0	0	9.18	0	0	0	0	0	0	0	0	0	0	0	0	0	0	0	0	0	213.597	25
CG17531	FBgn0063493	GstE7	0	11.75	0	0	0	0	0	0	0	0	0	0	0	0	0	0	0	0	0	0	0	0	0	27.362	26
CG17598	FBgn0031194	CG17598	0	17.29	0	0	0	0	0	0	0	0	0	0	0	0	0	0	0	0	0	0	0	0	0	17.3557	73
CG17766	FBgn0023510	Rbcn-3B	0	0	0	0	16.61	0	0	0	0	0	0	0	0	0	0	0	0	0	0	0	0	0	0	18.707	168
CG1782	FBgn0023143	Uba1	0	9.59	0	0	0	0	0	0	0	0	0	0	0	0	0	0	0	0	0	0	0	0	0	166.782	131
CG17866	FBgn0001313	kl-2	0	0	0	0	0	0	0	0	0	6.78	0	0	0	0	0	0	0	0	0	0	0	0	0	0.00229881	453
CG1787	FBgn0041629	Hexo2	0	0	0	0	0	0	0	0	0	0	17.29	0	0	0	0	0	0	0	0	0	0	0	0	439.3	71
CG17870	FBgn0004907	14-3-3zeta	0	4.8	0	0	0	4.8	4.15	0	0	0	4.15	0	0	0	0	0	0	0	0	0	0	0	0	307.445	28
CG17949	FBgn0061209	His2B:CG17949	0	0	0	0	0	0	0	4.8	4.8	0	0	0	0	0	0	0	0	0	0	0	0	0	0	0	14
CG1803	FBgn0030362	regucalcin	0	6.78	0	0	0	0	0	0	0	0	0	0	0	0	0	0	0	0	0	0	0	0	0	850.324	34
CG18076	FBgn0013733	shot	0	0	0	0	0	0	0	0	0	0	0	0	0	0	6.78	0	0	0	0	0	0	0	0	52.9069	990
CG18102	FBgn0003392	shi	0	6.78	0	0	0	0	0	0	0	0	0	0	0	0	0	0	0	0	0	0	0	0	0	45.7508	93
CG18212	FBgn0038535	alt	0	8.31	0	0	0	5.87	0	0	0	0	0	0	0	0	0	0	0	0	0	0	0	0	0	64.5047	95
CG18214	FBgn0024277	trio	0	0	0	0	0	0	0	0	0	0	0	8.31	0	0	0	0	0	0	0	0	0	0	0	81.3846	257
CG1828	FBgn0002183	dre4	0	0	0	0	0	0	0	0	0	0	0	0	0	0	0	0	0	0	0	8.31	0	0	0	148.545	128
CG18550	FBgn0041710	yellow-f	0	0	0	0	0	0	0	0	0	0	0	0	0	0	0	0	0	0	8.31	0	0	0	0	257.999	49
CG18572	FBgn0003189	r	0	13.56	0	0	0	0	0	0	0	0	0	0	0	0	0	0	0	0	0	0	0	0	0	53.4294	247
CG18616	FBgn0260444	CG18616	0	8.31	0	0	0	0	0	0	0	0	0	0	0	0	0	0	0	0	0	0	0	0	0	25.3831	70
CG18661	FBgn0040964	CG18661	1.81	2.56	1.81	2.87	2.22	2.56	2.87	3.14	0	1.81	2.22	2.56	2.22	1.81	0	0	0	0	0	0	2.22	0	0	14.5528	25
CG1883	FBgn0039757	RpS7	0	4.29	3.03	3.71	0	0	0	0	0	0	4.29	0	0	0	0	0	0	0	0	0	0	3.71	0	5753.95	22
CG1925	FBgn0002891	mus205	0	0	0	0	0	0	0	0	0	0	0	0	0	0	0	0	0	0	0	6.78	0	0	0	7.98037	240
CG1945	FBgn0005632	faf	0	0	0	0	0	16.61	0	0	0	0	0	0	0	0	0	0	0	0	0	0	0	0	0	45.8773	304
CG1973	FBgn0260990	yata	0	5.54	0	0	0	7.33	0	0	0	0	0	0	0	0	0	0	0	0	0	0	0	4.8	0	69.1427	97
CG1977	FBgn0250789	alpha-Spec	0	10.72	0	0	0	0	0	0	0	0	0	0	0	0	0	0	0	0	0	0	0	4.8	0	162.924	278
CG2028	FBgn0015024	CkIalpha	0	0	0	6.78	0	0	0	0	0	0	0	0	0	0	0	0	0	0	0	0	0	0	0	52.3251	40
CG2033	FBgn0010198	RpS15Aa	3.92	0	0	0	0	3.92	0	0	0	0	3.92	0	0	0	0	0	0	0	0	0	0	0	0	1710.78	15
CG2061	FBgn0027498	CG2061	0	2.94	0	3.79	0	0	0	0	2.4	2.4	0	0	2.94	0	3.79	0	4.15	0	0	0	2.94	0	0	8.07775	48
CG2093	FBgn0033194	Vps13	0	0	0	0	0	0	0	0	0	0	0	0	0	0	0	6.78	0	0	0	0	0	0	0	15.2881	375
CG2107	FBgn0035383	CG2107	0	0	0	0	0	0	0	9.59	0	0	0	0	0	0	0	0	0	0	0	0	0	0	0	19.2055	75
CG2168	FBgn0017545	RpS3A	1.7	2.94	1.7	3.6	0	5.09	1.7	0	2.68	1.7	3.39	2.68	0	0	0	1.7	2.94	2.68	1.7	1.7	3.39	0	0	2728.51	30
CG2210	FBgn0000150	awd	0	0	0	0	0	8.31	0	0	0	0	0	0	0	0	0	0	0	0	0	0	0	0	0	1556.48	19
CG2216	FBgn0015222	Fer1HCH	0	0	0	0	0	0	0	0	0	0	6.78	0	0	0	0	0	0	0	0	0	0	0	0	438.056	23
CG2238	FBgn0000559	Ef2b	2.77	7.33	0	3.39	0	0	0	2.77	0	0	0	0	0	0	2.77	0	0	0	2.77	0	0	0	0	3343.12	94
CG2247	FBgn0030320	CG2247	0	0	0	0	0	6.78	0	0	0	0	0	0	0	0	0	0	0	0	0	0	0	0	0	11.9683	116
CG2331	FBgn0261014	TER94	0	8.65	4.15	0	0	0	0	0	0	0	0	0	0	0	0	0	3.39	0	0	4.15	0	0	0	241.657	89
CG2478	FBgn0032872	CG2478	0	0	0	0	0	21.98	0	0	0	0	0	0	0	0	0	0	0	0	0	0	0	0	0	24.2841	146
CG2512	FBgn0003885	alphaTub84D	3.2	2.77	0	0	0	3.2	0	4.52	3.57	0	0	0	0	2.26	5.3	0	0	0	0	0	2.26	2.26	0	170.715	50
CG2615	FBgn0086657	ik2	0	0	0	0	0	0	0	0	0	0	0	0	0	0	0	0	0	0	6.78	0	0	0	0	12.4855	81
CG2674	FBgn0005278	Sam-S	0	0	0	22.49	0	0	0	0	0	0	0	0	0	0	0	0	0	0	0	0	0	0	0	65.9225	45
CG2720	FBgn0024352	Hop	0	9.59	0	0	0	0	0	0	0	0	0	0	0	0	0	0	0	0	0	0	0	0	0	115.527	56
CG2774	FBgn0031534	Snx1	0	4.8	0	0	0	4.8	0	0	0	0	0	0	0	0	0	0	0	0	0	0	0	0	0	47.933	52
CG2852	FBgn0034753	CG2852	0	8.97	0	0	0	6.78	0	0	0	0	0	0	0	0	0	0	0	0	0	0	0	0	0	646.383	22
CG2918	FBgn0023529	CG2918	0	0	0	0	0	0	0	0	0	0	0	0	0	0	0	0	6.78	0	0	0	0	0	0	110.068	103
CG2919	FBgn0261004	asl	0	13.56	0	0	0	0	0	0	0	0	0	0	0	0	0	0	0	0	0	0	0	0	0	25.2285	117
CG2976	FBgn0031633	CG2976	0	0	0	0	0	5.87	8.31	0	0	0	0	0	0	0	0	0	0	0	0	0	0	0	0	78.9722	39
CG30122	FBgn0050122	CG30122	0	0	0	0	0	0	0	6.78	0	0	0	0	0	0	0	0	0	0	0	0	0	0	0	90.7724	140
CG30185	FBgn0050185	CG30185	0	0	0	0	0	6.78	0	0	0	0	0	0	0	0	0	0	0	0	0	0	0	0	0	56.4479	20
CG30382	FBgn0050382	CG30382	0	3.71	0	0	0	4.8	3.03	0	0	0	0	0	0	3.03	3.03	0	0	0	0	0	0	0	0	303.349	27
CG30410	FBgn0050410	Rpi	0	12.69	0	0	0	0	0	0	0	0	0	0	0	0	0	0	0	0	0	0	0	0	0	92.2516	31
CG3074	FBgn0034709	Swim	0	0	0	0	0	0	0	0	0	0	0	0	0	0	6.78	0	0	0	0	0	0	0	0	62.8372	49
CG3093	FBgn0000482	dor	0	11.75	0	0	0	0	0	0	0	0	0	0	0	0	0	0	0	0	0	0	0	0	0	26.9232	115
CG31022	FBgn0039776	PH4alphaEFB	0	5.87	0	0	0	4.8	0	0	0	0	0	0	0	0	0	0	0	0	0	0	0	0	0	139.588	63
CG31033	FBgn0039705	Atg16	5.54	0	0	0	0	0	0	0	0	0	7.83	0	0	19.58	0	0	0	0	0	0	0	0	0	48.0279	67
CG31064	FBgn0051064	CG31064	0	0	0	35.24	0	0	0	0	0	0	0	0	0	0	0	0	0	0	0	0	0	0	0	22.2173	81
CG31196	FBgn0020238	14-3-3epsilon	0	7.83	0	0	0	6.19	0	0	0	0	0	0	0	0	0	0	0	0	0	3.92	0	0	0	509.579	30
CG31536	FBgn0051536	Cdep	0	0	0	0	0	0	0	0	0	0	0	0	0	0	0	0	0	0	0	8.31	0	0	0	32.2226	132
CG31549	FBgn0051549	CG31549	0	6.78	0	0	0	0	0	0	0	0	0	0	0	0	0	0	0	0	0	0	0	0	0	42.8218	27
CG3157	FBgn0260639	gammaTub23C	0	9.59	0	0	0	0	0	0	0	0	0	0	0	0	0	0	0	0	0	0	0	0	0	36.9292	53
CG31617	FBgn0051617	His1:CG31617	0	0	0	8.31	0	0	0	0	0	0	0	0	0	0	0	0	0	0	0	0	0	0	0	0	26
CG31739	FBgn0051739	CG31739	0	0	0	0	0	0	0	0	0	0	0	0	0	0	11.75	0	0	0	0	0	0	0	0	36.9673	122
CG3178	FBgn0004584	Rrp1	0	0	0	3.03	0	0	3.03	0	0	0	0	0	0	0	0	0	3.03	0	0	7.73	3.03	0	0	49.8814	77
CG31800	FBgn0051800	CG31800	0	0	0	0	0	0	0	0	0	0	0	0	0	0	0	0	0	0	0	0	0	6.78	0	14.3429	21
CG31935	FBgn0051935	CG31935	0	0	0	0	4.8	0	0	0	0	0	0	0	4.8	0	0	0	0	0	0	0	0	0	0	8.61691	104
CG3195	FBgn0034968	RpL12	3.39	4.8	0	0	0	3.39	0	0	0	0	0	0	0	4.15	0	0	0	0	0	0	0	0	0	2885	18
CG32113	FBgn0052113	CG32113	0	0	0	0	0	8.31	0	0	0	0	0	0	0	0	0	0	0	0	0	0	0	0	0	2.34857	445
CG32350	FBgn0052350	CG32350	0	15.17	0	0	0	0	0	0	0	0	0	0	0	0	0	0	0	0	0	0	0	0	0	2.84365	95
CG32409	FBgn0052409	CG32409	0	0	0	0	0	0	0	6.78	0	0	0	0	0	0	0	0	0	0	0	0	0	0	0	58.2024	39
CG32485	FBgn0052485	CG32485	0	9.59	0	0	0	0	0	0	0	0	0	0	0	0	0	0	0	0	0	0	0	0	0	19.5273	26
CG32626	FBgn0052626	CG32626	0	10.72	0	0	0	0	0	0	0	0	0	0	0	0	0	0	0	0	0	0	0	0	0	60.6967	90
CG3267	FBgn0042083	CG3267	0	0	0	0	0	0	0	0	0	0	0	0	0	0	0	0	6.78	0	0	0	0	0	0	27.0675	63
CG33052	FBgn0053052	CG33052	0	0	0	0	0	27.55	0	0	0	0	0	0	0	0	0	0	0	0	0	0	0	0	0	15.0051	38
CG3309	FBgn0029756	CG3309	0	0	0	0	0	0	0	0	0	0	10.72	0	0	0	0	0	0	0	0	0	0	0	0	6.6135	71
CG33206	FBgn0027287	Gmap	0	31.45	0	0	0	0	0	0	0	0	0	0	0	0	0	0	0	0	0	0	0	0	0	20.696	158
CG3329	FBgn0023174	Prosbeta2	0	6.78	0	0	0	4.8	0	0	0	0	0	0	0	0	0	0	0	0	0	0	0	0	0	130.565	30
CG3333	FBgn0259937	Nop60B	0	0	0	0	0	0	0	6.78	0	0	0	0	0	0	0	0	0	0	0	0	0	0	0	187.429	57
CG3338	FBgn0031598	CG3338	0	0	0	12.69	0	0	0	0	0	0	0	0	0	0	0	0	0	0	0	0	0	0	0	10.6362	100
CG33715	FBgn0260952	Msp-300	0	20.35	0	0	0	0	0	0	0	0	0	0	0	0	0	0	0	0	0	0	0	0	0	17.896	1405
CG33722	FBgn0064126	CG33722	0	6.78	0	0	0	0	0	0	0	0	0	0	0	0	0	0	0	0	0	0	0	0	0	38.6685	54
CG3379	FBgn0013981	His4r	0	0	0	4.8	0	0	0	0	0	0	4.8	0	0	0	0	0	0	0	0	0	0	0	0	693.365	11
CG33950	FBgn0001402	trol	0	0	0	0	0	0	0	0	0	6.78	0	0	0	0	0	0	0	0	0	0	0	0	0	41.7225	459
CG33991	FBgn0013718	nuf	0	0	0	0	0	0	0	0	0	0	12.69	0	0	0	0	0	0	0	0	0	0	0	0	5.48507	57
CG3401	FBgn0003888	betaTub60D	0	0	0	0	0	5.87	0	0	0	0	0	0	0	0	0	0	4.8	0	0	0	0	0	0	102.539	51
CG34126	FBgn0083962	CG34126	0	0	0	0	27.13	0	0	0	0	0	0	0	0	0	0	0	0	0	0	0	0	0	0	27.1213	164
CG34157	FBgn0260003	Dys	0	0	0	0	0	0	0	0	0	0	0	20.35	0	0	0	0	0	0	0	0	0	0	0	14.2861	410
CG3416	FBgn0002787	Rpn8	0	0	0	0	0	0	0	6.78	0	0	0	0	0	4.8	0	0	0	0	0	0	0	0	0	103.751	38
CG3422	FBgn0004066	Prosalpha4	0	0	0	0	0	8.31	0	0	0	0	5.87	0	0	0	0	0	0	0	0	0	0	0	0	243.943	28
CG3431	FBgn0011327	Uch-L5	0	0	0	8.31	0	0	0	5.87	0	0	0	0	0	0	0	0	0	0	0	0	0	0	0	39.5606	38
CG3455	FBgn0028685	Rpt4	0	3.92	0	0	0	5.54	0	0	0	0	0	0	0	0	3.92	0	0	0	0	0	0	0	0	97.3452	44
CG3493	FBgn0034854	CG3493	0	4.8	0	0	0	0	0	0	0	0	0	0	0	0	0	0	0	0	5.87	0	0	0	0	25.5595	170
CG3523	FBgn0027571	CG3523	0	9.59	0	0	0	0	0	0	0	0	0	0	0	0	0	0	0	0	0	0	0	0	0	420.601	266
CG3532	FBgn0037979	CG3532	0	30.71	0	0	0	0	0	0	0	0	0	0	0	0	0	0	0	0	0	0	0	0	0	10.3858	130
CG3539	FBgn0015816	Slh	0	0	0	0	0	0	0	0	0	0	0	0	6.78	0	0	0	0	0	0	0	0	0	0	31.8988	75
CG3542	FBgn0031492	CG3542	0	0	0	0	0	0	0	0	0	0	0	0	0	0	0	0	0	0	0	6.78	0	0	0	25.8883	91
CG3571	FBgn0037978	KLHL18	0	0	0	0	0	0	0	0	0	0	0	0	0	0	0	0	11.75	0	0	0	0	0	0	16.741	65
CG3572	FBgn0022960	vimar	0	0	0	0	0	0	0	0	0	0	0	0	0	0	0	0	0	6.78	0	0	0	0	0	17.6051	70
CG3573	FBgn0023508	Ocrl	0	0	0	0	12.99	12.99	0	0	0	0	0	0	0	0	0	0	0	0	0	0	6.19	0	0	42.2056	98
CG3585	FBgn0023458	Rbcn-3A	0	0	0	0	20.35	0	0	0	0	0	0	0	0	0	0	0	0	0	0	0	0	0	0	40.0604	377
CG3644	FBgn0000181	bic	0	0	0	0	0	0	0	0	0	0	0	0	0	0	0	0	0	0	0	9.59	0	0	0	664.256	18
CG3762	FBgn0020367	Vha68-2	0	8.31	0	0	0	5.87	0	0	0	0	0	0	0	0	0	0	0	0	0	0	0	0	0	101.611	68
CG3821	FBgn0002069	Aats-asp	0	6.78	0	0	0	3.92	0	3.92	0	0	0	0	0	0	0	0	0	0	0	0	0	0	0	155.316	59
CG3835	FBgn0023507	CG3835	0	0	0	0	0	0	0	0	0	0	0	0	14.39	0	0	0	0	0	0	0	0	0	0	53.4301	58
CG3911	FBgn0260859	Bet3	0	0	0	0	0	10.72	0	0	0	0	0	0	0	0	0	0	0	0	0	0	0	0	0	12.7285	20
CG3917	FBgn0026430	Grip84	0	8.31	0	0	0	0	0	0	0	0	0	0	0	0	0	0	0	0	0	0	0	0	0	21.9134	99
CG3937	FBgn0014141	cher	0	15.17	0	0	0	0	0	0	0	0	0	0	0	0	0	0	0	0	0	0	0	0	0	277.827	239
CG3981	FBgn0040395	Unc-76	0	0	0	0	0	9.59	0	0	0	0	0	0	0	0	0	0	0	0	0	0	0	0	0	50.2887	52
CG3983	FBgn0038473	Ns1	0	0	0	5.67	0	0	0	7.73	3.03	0	0	0	0	0	0	0	7.11	0	0	0	3.71	0	0	40.1116	66
CG3991	FBgn0020370	TppII	0	10.72	0	0	0	0	0	0	0	0	0	0	0	0	0	0	0	0	0	0	0	0	0	45.4577	159
CG4003	FBgn0040078	pont	0	0	0	0	0	0	0	0	7.33	0	0	0	0	0	0	0	0	0	0	0	0	6.19	5.54	47.487	50
CG4027	FBgn0000042	Act5C	1.64	2.85	0	4.03	1.64	3.29	2.6	3.08	3.08	2.33	2.01	3.49	0	3.49	4.65	0	4.5	2.33	0	3.68	0	0	2.85	1627.43	42
CG4030	FBgn0034585	CG4030	3.92	0	0	0	18.78	0	0	0	0	0	0	11.42	0	0	0	0	0	0	0	0	0	0	0	22.5546	75
CG4041	FBgn0029736	CG4041	0	0	0	0	26.27	0	0	0	0	0	0	0	0	0	0	0	0	0	0	0	0	0	0	27.7621	96
CG4046	FBgn0034743	RpS16	0	6.78	0	0	0	0	0	0	0	0	0	0	0	0	0	0	0	0	0	0	0	0	0	4009.68	17
CG4091	FBgn0034894	CG4091	0	8.31	0	0	0	0	0	0	0	0	0	0	0	0	0	0	0	0	0	0	0	0	0	19.6492	21
CG4097	FBgn0002284	Prosbeta6	0	6.78	0	0	0	7.58	0	0	0	0	0	0	0	0	0	0	0	0	0	0	0	0	0	132.281	26
CG41099	FBgn0039955	CG41099	0	0	0	0	31.81	0	0	0	0	0	0	0	0	0	0	0	0	0	0	0	0	0	0	7.87413	124
CG4120	FBgn0036806	Cyp12c1	0	0	0	0	0	0	0	0	0	0	0	0	0	0	0	0	0	0	0	6.78	0	0	0	22.1712	61
CG4145	FBgn0000299	Cg25C	0	0	0	0	0	0	0	8.97	4.8	0	0	0	0	0	0	0	0	0	0	0	0	0	0	951.036	174
CG4147	FBgn0001218	Hsc70-3	1.64	2.6	0	3.86	3.86	3.29	4.35	3.68	0	2.33	2.33	3.86	0	2.85	2.85	0	3.08	1.64	0	2.01	0	2.01	2.01	529.736	72
CG4157	FBgn0028693	Rpn12	0	6.78	0	0	0	0	0	0	0	0	0	0	0	0	0	0	0	0	0	0	0	0	0	81.0528	30
CG4164	FBgn0031256	CG4164	1.88	0	0	0	3.52	0	3.52	2.3	0	0	2.3	2.3	3.76	2.3	0	1.88	2.3	0	0	1.88	1.88	0	2.3	61.4582	40
CG4206	FBgn0024332	Mcm3	0	0	0	0	0	0	0	0	0	0	0	0	0	0	0	0	0	0	0	0	0	0	6.78	44.3687	91
CG4211	FBgn0004227	nonA	0	0	0	0	0	0	0	6.78	0	0	0	0	0	0	0	0	0	0	0	0	0	0	0	14.5575	82
CG4217	FBgn0038805	TFAM	0	0	0	4.8	0	0	0	0	0	0	0	0	0	0	0	0	0	0	0	11.75	0	0	0	48.9253	30
CG42338	FBgn0259240	Ten-a	0	0	0	0	0	0	0	0	0	0	0	0	0	0	0	6.78	0	0	0	0	0	0	0	13.3693	367
CG4236	FBgn0015610	Caf1	0	0	0	0	0	0	0	6.78	0	0	0	0	0	0	0	0	0	0	0	0	0	0	0	99.5322	49
CG4254	FBgn0011726	tsr	0	5.87	0	0	0	5.87	0	0	0	0	0	0	0	0	0	0	0	0	0	0	0	0	0	847.358	17
CG4264	FBgn0001219	Hsc70-4	4.19	5.92	0	4.56	5.02	4.68	5.34	5.64	3.31	4.05	5.54	4.44	0	4.19	5.64	3.14	6.37	3.14	2.34	4.8	1.81	3.77	4.56	2314.08	71
CG4337	FBgn0010438	mtSSB	0	0	0	0	0	3.39	0	0	0	0	3.39	0	0	0	0	0	0	0	0	5.87	0	0	3.39	138.925	16
CG4389	FBgn0028479	Mtpalpha	3.39	5.62	0	4.15	0	0	0	5.09	0	0	0	0	0	0	7.39	0	4.8	0	2.4	4.15	0	0	0	90.9396	80
CG4422	FBgn0004868	Gdi	19.45	14.74	7.95	4.91	7.51	13.61	12.96	4.55	10.83	0	3.87	6.34	10.67	15.72	3.03	13.52	16.16	2.4	14.51	0	3.39	15.54	0	152.97	50
CG4464	FBgn0010412	RpS19a	3.71	3.71	0	0	0	3.03	0	0	0	0	0	0	0	3.03	0	0	3.03	0	0	0	0	0	0	7596.16	17
CG4527	FBgn0035001	slik	0	0	0	0	0	0	0	0	0	0	0	0	0	0	0	0	0	0	0	10.72	0	0	0	77.6426	185
CG4567	FBgn0243517	CG4567	0	0	0	2.66	0	0	1.88	9.02	5.8	6.1	1.88	0	0	0	2.66	2.97	7.64	7.04	0	7.41	5.95	0	3.26	13.1329	84
CG4581	FBgn0025352	Thiolase	0	0	0	4.8	0	0	0	3.92	0	0	0	0	0	0	3.92	0	0	0	0	0	0	0	0	107.332	51
CG4747	FBgn0043456	CG4747	0	6.78	0	0	0	0	0	0	0	0	0	0	0	0	0	0	0	0	0	0	0	0	0	92.2428	65
CG4764	FBgn0031310	CG4764	0	3.92	0	0	0	6.19	4.8	0	0	0	0	0	0	0	0	0	0	0	0	0	0	0	0	67.7357	20
CG4798	FBgn0022029	l(2)k01209	0	0	0	0	0	6.78	0	0	0	0	0	0	0	0	0	0	0	0	4.8	0	0	0	0	31.9736	63
CG4799	FBgn0011823	Pen	0	0	0	0	0	0	0	0	0	0	0	0	0	0	0	0	0	0	0	12.69	0	0	0	165.173	58
CG4817	FBgn0010278	Ssrp	0	0	0	0	0	0	0	0	0	0	0	0	0	0	0	0	0	0	0	6.78	0	0	0	129.642	82
CG4840	FBgn0086757	cbs	0	0	0	0	0	19.18	0	0	0	0	0	0	0	0	0	0	0	0	0	0	0	0	0	15.1314	71
CG4904	FBgn0250843	Prosalpha6	0	5.54	0	0	0	4.8	0	0	0	0	0	0	0	0	0	0	0	0	0	3.92	0	0	0	169.921	31
CG4912	FBgn0032198	eEF1delta	0	6.78	0	0	5.87	0	0	0	0	0	0	0	0	0	0	0	0	0	0	0	0	0	0	157.696	29
CG4925	FBgn0036614	CG4925	0	8.31	0	0	0	0	0	0	0	0	0	0	0	0	0	0	0	0	0	0	0	0	0	6.33725	88
CG4933	FBgn0036615	CG4933	0	6.78	0	0	0	0	0	0	0	0	0	0	0	0	0	0	0	0	0	0	0	0	0	14.9738	38
CG4954	FBgn0034258	eIF3-S8	0	0	0	0	0	6.78	0	0	0	0	0	0	0	0	0	0	0	0	0	0	0	0	0	287.081	106
CG4996	FBgn0034271	CG4996	0	0	0	9.59	0	0	0	0	0	0	0	0	0	0	0	0	0	0	0	0	0	0	0	8.7583	110
CG5064	FBgn0035947	Srp68	0	3.92	0	0	0	0	0	5.54	0	0	0	0	0	0	0	0	0	0	0	5.54	0	0	0	47.1291	69
CG5161	FBgn0036573	CG5161	0	0	0	0	0	6.78	0	0	0	0	0	0	0	0	0	0	0	0	0	0	0	0	0	10.3418	17
CG5266	FBgn0086134	Prosalpha2	0	8.31	0	0	0	4.8	0	0	0	0	0	0	0	0	0	0	0	0	0	0	0	0	0	165.473	26
CG5269	FBgn0260992	vib	0	0	0	0	0	0	0	0	0	0	0	0	0	0	0	0	0	0	0	13.56	0	0	0	50.3481	31
CG5271	FBgn0003942	RpS27A	0	0	0	3.92	0	0	3.92	3.92	0	0	0	0	0	0	0	0	0	0	0	0	0	0	0	2861.65	18
CG5330	FBgn0015268	Nap1	0	0	0	0	0	0	0	0	0	0	0	0	0	0	3.71	4.29	3.03	0	0	5.67	3.03	0	0	539.083	43
CG5337	FBgn0032249	CG5337	0	8.31	0	0	0	0	0	0	0	0	0	0	0	0	0	0	0	0	0	0	0	0	0	2.60066	81
CG5366	FBgn0027568	Cand1	0	6.78	0	0	0	0	0	0	0	0	0	0	0	0	0	0	0	0	0	0	0	0	0	33.6187	139
CG5373	FBgn0015277	Pi3K59F	0	0	0	0	9.59	0	0	0	0	0	0	0	0	0	0	0	0	0	0	0	0	0	0	21.1439	108
CG5374	FBgn0003676	T-cp1	0	6.78	0	0	0	5.87	0	0	0	0	0	0	0	0	0	0	0	0	0	0	0	0	0	149.344	60
CG5378	FBgn0028688	Rpn7	0	0	0	4.8	0	4.8	0	0	0	0	0	0	0	0	0	0	0	0	0	0	0	0	0	94.4202	45
CG5394	FBgn0005674	Aats-glupro	0	8.31	0	0	0	0	0	0	0	0	0	0	0	0	0	0	0	0	0	0	0	0	0	58.286	189
CG5429	FBgn0010709	Atg6	0	0	0	0	13.56	0	0	0	0	0	0	0	0	0	0	0	0	0	0	0	0	0	0	10.3884	49
CG5434	FBgn0038810	Srp72	0	0	0	0	0	0	0	0	0	0	0	0	0	0	0	0	0	0	0	6.78	0	0	0	32.1696	73
CG5436	FBgn0001230	Hsp68	0	0	0	0	0	0	0	0	0	0	6.78	0	0	0	0	0	0	0	0	0	0	0	0	6.21854	70
CG5439	FBgn0032476	CG5439	0	23	0	0	0	0	0	0	0	0	0	0	0	0	0	0	0	0	0	0	0	0	0	32.2047	59
CG5442	FBgn0040286	SC35	0	0	0	6.78	0	0	0	0	0	0	0	0	0	0	0	0	0	0	0	0	0	0	0	133.116	21
CG5519	FBgn0261119	Prp19	0	0	0	0	0	0	0	6.78	0	0	0	0	0	0	0	0	4.8	0	0	0	0	0	0	64.0298	55
CG5520	FBgn0039562	Gp93	5.96	5.96	0	2.5	0	0	0	2.5	0	0	2.04	0	0	3.83	2.04	2.04	2.04	0	2.89	0	0	5.01	0	359.008	90
CG5537	FBgn0035639	CG5537	0	0	0	0	0	14.39	0	0	0	0	0	0	0	0	0	0	0	0	0	0	0	0	0	50.0362	29
CG5553	FBgn0259676	DNApol-alpha60	0	0	0	0	0	6.78	0	0	0	0	0	0	0	0	0	0	0	0	0	0	0	0	0	20.4048	61
CG5555	FBgn0038686	CG5555	0	0	0	0	0	15.17	0	0	0	0	0	0	0	0	0	0	0	0	0	0	0	0	0	14.6639	63
CG5625	FBgn0034708	Vps35	0	6.78	0	0	0	0	0	0	0	0	0	0	0	0	0	0	0	0	0	0	0	0	0	38.2763	93
CG5642	FBgn0036258	CG5642	0	6.78	0	0	0	0	0	0	0	0	0	0	0	0	0	0	0	0	0	0	0	0	0	166.669	63
CG5654	FBgn0022959	yps	0	0	0	0	0	0	0	6.78	0	0	0	0	0	0	0	0	0	0	0	0	0	0	0	114.169	38
CG5682	FBgn0032480	Edem2	0	6.78	0	0	0	0	0	0	0	0	0	0	0	0	0	0	0	0	0	0	0	0	0	23.3242	91
CG5728	FBgn0039182	CG5728	0	0	0	0	0	0	0	0	6.78	0	0	0	0	0	0	0	0	0	0	0	0	0	0	15.4694	160
CG5821	FBgn0022985	qkr58E-2	0	6.78	0	0	0	0	0	0	0	0	0	0	0	0	0	0	0	0	0	0	0	0	0	26.9888	44
CG5826	FBgn0038519	Prx3	0	0	0	0	0	6.78	0	0	0	0	0	0	0	0	0	0	0	0	0	0	0	0	0	49.3299	26
CG5931	FBgn0036548	CG5931	0	0	0	0	0	0	0	0	0	0	0	0	0	0	0	0	0	0	0	52.1	0	0	0	46.0818	245
CG6042	FBgn0038681	Cyp12a4	0	6.78	0	0	0	0	0	0	0	0	0	0	0	0	7.58	0	0	0	0	0	0	0	0	6.69625	62
CG6116	FBgn0032499	Uvrag	0	0	0	0	6.78	0	0	0	0	0	0	0	0	0	0	0	0	0	0	0	0	0	0	17.3526	81
CG6141	FBgn0015756	RpL9	0	6.78	0	0	0	0	0	0	0	0	0	0	0	0	0	0	0	0	0	0	0	0	0	3206.28	21
CG6143	FBgn0004401	Pep	0	2.3	0	4.61	0	0	2.3	5.64	3.76	1.88	3.26	0	0	0	1.88	3.76	6.24	2.3	0	2.3	3.99	0	0	187.348	78
CG6155	FBgn0014877	Roe1	2.01	2.01	2.85	4.03	3.49	2.85	3.68	0	4.5	0	1.64	2.33	4.35	2.01	3.68	0	3.86	0	1.64	0	2.6	2.33	0	33.9929	24
CG6196	FBgn0038323	CG6196	0	0	0	0	0	11.75	0	0	0	0	0	0	0	0	0	0	0	0	0	0	0	0	0	7.45959	18
CG6203	FBgn0028734	Fmr1	0	0	0	0	0	0	0	7.58	8.31	0	0	0	0	0	0	0	0	0	0	0	0	0	0	45.9962	76
CG6223	FBgn0008635	betaCop	0	9.59	0	0	0	0	0	0	0	0	0	0	0	0	0	0	0	0	0	0	0	0	0	135.455	107
CG6226	FBgn0013269	FK506-bp1	0	0	0	0	0	0	0	0	9.59	0	0	0	0	0	0	0	0	0	0	6.78	0	0	0	163.751	39
CG6341	FBgn0028737	Ef1beta	0	4.29	3.03	0	0	3.03	3.03	0	0	0	3.03	0	0	0	0	0	0	0	0	0	0	0	0	968.647	29
CG6459	FBgn0034259	P32	0	0	0	0	0	0	0	0	0	0	0	0	0	0	0	0	0	0	0	9.59	0	0	11.25	71.2155	29
CG6543	FBgn0033879	CG6543	0	22.62	0	0	0	4.8	0	0	0	0	3.39	0	5.36	0	0	0	0	0	0	0	0	0	0	183.341	32
CG6593	FBgn0003134	Pp1alpha-96A	0	0	0	0	0	0	0	0	0	0	0	0	0	0	0	0	0	0	0	10.72	0	0	0	31.2308	37
CG6603	FBgn0026418	Hsc70Cb	0	9.59	0	0	0	0	0	0	0	0	0	0	0	0	0	0	12.23	0	0	0	0	0	0	183.344	89
CG6605	FBgn0000183	BicD	0	20.63	0	0	0	25.83	0	0	0	0	0	0	0	0	0	0	0	0	0	0	0	0	0	35.7163	89
CG6607	FBgn0039204	CG6607	0	0	0	0	24.22	0	0	0	0	0	0	7.58	0	0	0	0	0	0	0	0	0	0	0	33.4502	46
CG6613	FBgn0034694	CG6613	0	0	0	0	0	0	17.29	0	0	0	0	0	0	0	0	0	0	0	0	0	0	0	0	15.3393	81
CG6623	FBgn0038303	SIDL	0	0	0	0	0	18.57	0	0	0	0	0	0	0	0	0	0	0	0	0	0	0	0	0	13.0283	131
CG6625	FBgn0250791	Snap	0	8.31	0	0	0	0	0	0	0	0	0	0	0	0	0	0	0	0	0	0	0	0	0	54.9081	33
CG6692	FBgn0013770	Cp1	2.4	2.94	0	5.09	3.39	0	0	0	0	0	4.8	3.79	0	0	0	0	2.4	0	2.4	0	0	0	0	1989.42	38
CG6693	FBgn0037878	CG6693	0	0	0	4.15	0	0	0	7.95	0	0	0	0	3.39	0	0	0	0	0	0	5.36	0	0	0	67.2196	35
CG6699	FBgn0025724	beta'Cop	0	4.8	0	0	0	5.87	0	2.77	0	0	2.77	0	0	0	0	2.77	2.77	0	0	0	0	0	0	113.106	103
CG6718	FBgn0036053	iPLA2-VIA	0	0	0	4.15	0	0	0	4.8	0	0	0	0	0	0	4.8	0	0	0	3.39	0	0	0	0	68.8602	97
CG6742	FBgn0039056	CenB1A	0	0	0	0	0	29.56	0	0	0	0	0	0	0	0	0	0	0	0	0	0	0	0	0	40.5754	94
CG6757	FBgn0040475	SH3PX1	0	0	0	0	0	0	0	0	0	0	0	0	0	0	0	0	0	0	0	8.31	0	0	0	72.6317	63
CG6773	FBgn0024509	Sec13	2.77	4.38	0	0	0	5.87	0	0	0	0	0	0	0	2.77	0	0	3.92	0	0	0	0	4.38	0	153.625	40
CG6779	FBgn0002622	RpS3	0	4.8	0	0	0	0	0	0	0	0	0	0	0	0	0	0	0	0	0	8.31	0	0	0	4464.83	27
CG6811	FBgn0036257	RhoGAP68F	0	7.58	0	4.8	0	0	0	0	0	0	0	0	0	0	0	0	0	0	0	0	0	0	0	30.753	55
CG6831	FBgn0260442	rhea	0	6.19	0	0	0	0	0	0	0	0	4.8	0	0	0	0	0	0	0	9.18	0	0	0	0	27.621	307
CG6850	FBgn0014075	Ugt	0	13.56	0	0	0	0	0	0	0	0	0	0	0	0	0	0	0	0	0	0	0	0	0	30.4913	174
CG6939	FBgn0025802	Sbf	0	9.59	0	0	0	0	0	0	0	0	0	0	0	0	0	0	0	0	0	0	0	0	0	10.8773	225
CG6946	FBgn0259139	glo	0	6.78	0	0	0	0	0	0	0	0	0	0	0	0	0	0	0	0	0	0	0	0	0	57.9893	61
CG6987	FBgn0040284	SF2	0	0	0	0	0	0	0	0	4.8	0	0	0	0	0	0	0	0	0	0	10.17	0	0	0	111.513	28
CG6988	FBgn0014002	Pdi	2.4	5.36	0	0	2.94	5.36	0	0	0	0	0	0	0	2.4	2.4	0	6.57	0	0	5.09	0	0	0	446.187	56
CG6998	FBgn0011760	ctp	0	0	0	0	0	0	0	0	0	0	0	0	0	0	0	0	0	0	0	0	0	0	6.78	172.108	10
CG7008	FBgn0035121	Tudor-SN	0	6.78	0	0	0	0	0	0	0	0	0	0	0	0	0	0	0	0	0	0	0	0	0	142.978	103
CG7033	FBgn0030086	CG7033	0	9.59	0	0	0	0	0	0	0	0	0	0	0	0	0	0	0	0	0	0	0	0	0	288.803	58
CG7057	FBgn0024832	AP-50	0	0	0	0	0	0	0	0	0	0	0	0	0	0	0	0	0	0	0	6.78	0	0	0	51.896	50
CG7061	FBgn0027505	Rab3-GAP	0	0	0	0	8.31	0	0	0	0	0	0	0	0	0	0	0	0	0	0	0	0	0	0	8.02286	146
CG7070	FBgn0003178	PyK	0	3.92	0	0	0	2.77	0	0	2.77	0	0	0	0	0	5.87	0	3.92	0	0	0	2.77	0	0	250.551	57
CG7073	FBgn0038947	Sar1	0	0	0	8.31	0	0	0	0	0	0	0	0	0	0	0	0	0	0	0	0	0	0	0	94.6947	22
CG7082	FBgn0031401	papi	0	0	0	0	0	0	0	0	0	0	0	0	0	0	0	0	0	0	0	17.29	0	0	0	26.4603	64
CG7111	FBgn0020618	Rack1	3.39	4.15	0	0	0	3.39	0	0	0	0	0	0	0	0	0	0	0	0	0	5.36	0	0	0	2392.16	36
CG7112	FBgn0035879	GAPcenA	0	9.59	0	0	0	0	0	0	0	0	0	0	0	0	0	0	0	0	0	0	0	0	0	27.0291	133
CG7113	FBgn0021765	scu	0	4.8	0	0	0	4.8	0	0	0	0	3.92	0	0	0	0	0	0	0	0	0	0	0	0	146.851	27
CG7144	FBgn0025687	LKR	0	6.78	0	0	0	0	0	0	0	0	0	0	0	0	0	0	0	0	0	0	0	0	0	142.588	103
CG7146	FBgn0038593	CG7146	0	29.95	0	0	0	0	0	0	0	0	0	0	0	0	0	0	0	0	0	0	0	0	0	13.7143	100
CG7176	FBgn0001248	Idh	0	6.78	0	0	0	0	0	0	0	0	0	0	0	0	0	0	0	0	0	0	0	0	0	170.783	47
CG7185	FBgn0035872	CG7185	0	0	0	0	0	0	0	0	0	0	0	0	0	0	0	0	0	0	0	6.78	0	0	0	85.647	71
CG7246	FBgn0030081	CG7246	0	12.69	0	0	0	0	0	0	0	0	0	0	0	0	0	0	0	0	0	0	0	0	0	11.9031	70
CG7254	FBgn0004507	GlyP	0	0	0	3.92	0	0	0	0	0	0	0	0	0	0	0	0	0	9.18	0	0	0	0	3.92	24.2475	97
CG7324	FBgn0037074	CG7324	0	11.75	0	0	0	0	0	0	0	0	0	0	0	0	0	0	0	0	0	0	0	0	0	40.9908	147
CG7371	FBgn0031710	CG7371	0	0	0	11.75	0	0	0	0	0	0	0	0	0	0	0	0	0	0	0	0	0	0	0	11.0926	77
CG7380	FBgn0031977	baf	0	0	0	5.18	0	0	0	4.8	0	0	3.92	0	0	0	0	0	4.38	0	0	4.38	2.77	0	0	222.314	10
CG7434	FBgn0015288	RpL22	0	0	0	4.8	0	0	0	0	0	0	0	0	0	0	0	4.8	0	0	0	0	0	0	0	956.671	31
CG7461	FBgn0034432	CG7461	2.68	3.6	2.08	0	0	2.68	1.7	4.94	0	1.7	0	1.7	0	2.94	0	1.7	1.7	1.7	4.15	0	2.4	3.39	1.7	55.9365	71
CG7471	FBgn0015805	Rpd3	0	0	0	0	0	0	0	6.78	0	0	0	0	0	0	0	0	0	0	0	0	0	0	0	64.7125	58
CG7488	FBgn0038106	CG7488	0	0	8.31	0	0	0	0	0	0	0	0	0	0	0	0	0	0	0	0	0	0	0	0	53.7479	42
CG7490	FBgn0000100	RpLP0	2.04	2.89	0	3.23	0	2.5	2.89	3.54	2.5	0	3.23	2.89	2.04	0	0	0	0	0	0	5.21	0	0	0	2182.08	34
CG7507	FBgn0010349	Dhc64C	0	6.78	0	0	0	0	0	4.8	0	0	0	0	0	0	0	0	0	0	0	0	0	0	0	32.5033	530
CG7583	FBgn0020496	CtBP	0	0	0	0	0	6.78	0	0	0	0	0	0	0	0	0	0	0	0	0	0	0	0	0	46.9674	42
CG7725	FBgn0036697	rogdi	0	0	0	0	10.72	0	0	0	0	0	0	0	0	0	0	0	0	0	0	0	0	0	0	13.5422	39
CG7726	FBgn0013325	RpL11	0	3.39	0	3.39	0	3.39	0	0	4.15	0	0	0	0	0	0	0	0	0	0	0	0	0	0	3811.93	21
CG7761	FBgn0033988	pcs	0	0	0	4.8	0	0	0	0	0	0	0	8.31	0	0	0	0	0	0	0	0	0	0	0	19.2163	54
CG7762	FBgn0028695	Rpn1	0	6.78	0	0	0	0	0	0	0	0	0	0	0	0	0	0	0	0	0	0	0	0	0	71.8063	102
CG7787	FBgn0032020	CG7787	6.19	0	0	0	0	0	0	6.78	0	4.8	0	0	0	0	0	0	0	0	0	0	0	0	0	47.3659	14
CG7808	FBgn0039713	RpS8	0	0	0	0	0	0	0	0	0	0	8.31	0	0	0	0	0	0	0	0	0	0	0	0	9193.82	24
CG7831	FBgn0002924	ncd	0	0	0	5.87	0	0	0	7.58	0	0	0	0	0	0	0	0	0	0	0	0	0	0	0	138.11	77
CG7917	FBgn0016685	Nlp	0	4.8	0	0	0	4.8	0	0	0	0	0	0	0	0	0	0	0	0	0	0	0	0	0	207.709	17
CG7956	FBgn0038890	CG7956	0	0	0	0	11.08	11.75	0	0	0	0	0	16.84	0	0	0	0	0	0	0	0	0	0	0	31.8459	112
CG7961	FBgn0025725	alphaCop	0	4.8	0	0	0	0	0	0	0	0	0	0	0	0	4.8	0	0	0	0	0	0	0	0	127.48	139
CG7993	FBgn0038585	CG7993	0	0	0	0	0	0	0	6.78	0	0	0	0	0	0	0	0	0	0	0	0	0	0	0	34.8284	36
CG8031	FBgn0038110	CG8031	0	0	0	0	0	8.31	0	0	0	0	0	0	0	0	0	0	0	0	0	0	0	0	0	24.4163	33
CG8036	FBgn0037607	CG8036	0	8.31	0	0	0	5.87	0	0	0	0	0	0	0	0	0	0	0	0	0	0	0	0	0	168.378	68
CG8107	FBgn0025866	CalpB	0	6.78	0	0	0	0	0	0	0	0	0	0	0	0	0	0	11.75	0	0	0	0	0	0	20.8225	104
CG8134	FBgn0030671	CG8134	0	0	0	0	6.78	0	0	0	0	0	0	0	0	0	0	0	0	0	0	0	0	0	0	18.0493	39
CG8174	FBgn0026370	SRPK	0	0	0	5.87	0	0	0	5.87	0	0	0	0	0	0	0	0	0	0	0	0	0	0	0	29.8956	85
CG8183	FBgn0019968	Khc-73	0	0	0	0	29.95	0	0	0	0	0	0	0	0	0	0	0	0	0	0	0	0	0	0	15.5189	215
CG8228	FBgn0261049	Vps45	0	0	0	0	27.55	0	0	0	0	0	0	0	0	0	0	0	0	0	0	0	0	0	0	7.93188	65
CG8231	FBgn0027329	Tcp-1zeta	0	9.59	0	0	0	5.87	0	0	0	0	0	0	0	0	0	0	0	0	0	0	0	0	0	277.588	58
CG8258	FBgn0033342	CG8258	0	8.31	0	0	0	5.87	0	0	0	0	0	0	0	0	0	0	0	0	0	0	0	0	0	264.179	59
CG8266	FBgn0033339	sec31	0	0	0	0	0	0	6.78	0	0	0	0	0	0	0	0	0	0	0	0	0	0	0	0	73.3516	136
CG8270	FBgn0035703	CG8270	0	0	0	0	8.31	0	0	0	0	0	0	0	0	0	0	0	0	0	0	0	0	0	0	5.64132	71
CG8274	FBgn0013756	Mtor	0	29.17	0	0	0	0	0	0	0	0	0	5.87	0	0	0	0	0	0	0	0	0	0	0	37.2309	262
CG8280	FBgn0000556	Ef1alpha48D	2.33	4.03	0	3.29	2.33	5.2	1.64	3.29	2.01	2.01	3.68	2.85	0	2.6	3.49	0	2.85	2.01	3.49	0	0	1.64	0	5743.79	50
CG8282	FBgn0032005	Snx6	0	0	0	0	0	8.31	0	0	0	0	0	0	0	0	0	0	0	0	0	0	0	0	0	164.717	50
CG8309	FBgn0033902	Tango7	0	3.92	0	0	0	6.19	0	0	0	0	0	0	0	0	0	0	0	0	0	6.19	0	0	0	292.78	44
CG8322	FBgn0020236	ATPCL	0	6.78	0	0	0	0	0	0	0	0	0	0	0	0	0	0	0	0	0	0	0	0	0	123.635	119
CG8351	FBgn0037632	Tcp-1eta	0	8.97	0	0	0	6.78	0	0	0	0	0	0	0	0	0	0	0	0	0	0	0	0	0	276.653	59
CG8385	FBgn0010348	Arf79F	0	5.87	0	0	0	0	0	0	0	0	0	0	0	0	0	0	0	0	0	0	0	0	4.8	137.871	21
CG8392	FBgn0010590	Prosbeta1	0	8.31	0	0	0	0	0	0	0	0	0	0	0	0	0	0	0	0	0	0	0	0	0	131.453	24
CG8396	FBgn0015299	Ssb-c31a	0	0	0	0	0	0	0	0	0	0	0	0	0	0	0	0	0	0	0	6.78	0	0	0	124.752	12
CG8427	FBgn0023167	SmD3	0	0	0	0	0	0	0	0	4.8	0	0	0	0	0	0	0	4.8	0	0	0	0	0	0	89.1572	16
CG8432	FBgn0026378	Rep	2.89	4.34	0	0	4.8	2.89	3.23	0	7.92	0	0	0	0	5.01	0	6.3	11.11	0	5.6	0	0	5.78	0	18.5939	57
CG8439	FBgn0010621	Cct5	0	11.75	0	0	0	0	0	0	0	0	0	0	0	0	0	0	0	0	0	0	0	0	0	495.887	56
CG8449	FBgn0038129	CG8449	0	0	0	0	0	5.87	0	0	0	0	0	0	6.78	0	0	0	0	0	0	0	0	0	0	12.6044	74
CG8487	FBgn0033714	garz	6.78	0	0	0	0	0	0	0	0	0	0	0	0	0	0	0	0	0	0	0	0	0	0	21.1497	221
CG8506	FBgn0261064	Rbsn-5	0	0	0	0	28.77	0	0	0	0	0	0	0	0	0	0	0	0	0	0	0	0	0	0	33.3436	57
CG8542	FBgn0001220	Hsc70-5	2.08	3.39	0	4.64	4.64	3.79	5.09	3.39	0	0	5.23	4.94	0	2.4	4.15	3.17	7.49	0	0	3.6	0	2.08	4.49	160.603	74
CG8545	FBgn0033741	CG8545	0	0	0	0	0	0	0	6.78	8.31	0	0	0	0	0	0	0	0	0	0	0	0	0	0	48.8972	100
CG8578	FBgn0030699	CG8578	0	0	0	0	0	14.39	0	0	0	0	0	0	0	0	0	0	0	0	0	0	0	0	0	27.3279	45
CG8597	FBgn0011640	lark	0	0	0	0	0	0	0	0	6.78	0	0	0	0	0	0	0	0	0	0	0	0	0	0	79.1933	40
CG8636	FBgn0029629	CG8636	0	0	0	0	0	6.78	0	0	0	0	0	0	0	0	0	0	0	0	0	0	0	0	0	535.067	30
CG8759	FBgn0086904	Nacalpha	0	0	0	6.78	0	0	0	0	0	0	5.54	0	0	0	0	0	0	0	0	7.33	0	0	0	1305.07	23
CG8772	FBgn0033765	nemy	0	0	0	0	0	9.59	0	0	0	0	0	0	0	0	0	0	0	0	0	0	0	0	0	49.9523	80
CG8778	FBgn0033761	CG8778	0	0	0	0	0	0	0	0	0	0	6.78	0	0	0	0	0	0	0	0	0	0	0	0	43.314	32
CG8858	FBgn0033698	CG8858	0	6.78	0	0	0	0	0	0	0	0	0	0	0	0	0	0	0	0	0	0	0	0	0	12.6205	212
CG8863	FBgn0038145	Droj2	0	1.88	2.3	3.76	0	1.88	3.76	4.41	0	0	0	3.99	0	0	4.21	0	3.26	1.88	0	2.97	2.97	0	3.76	213.514	45
CG8882	FBgn0015834	Trip1	0	0	0	0	0	3.39	2.77	3.39	0	0	2.77	0	0	3.39	0	0	0	0	0	0	0	3.39	0	432.75	36
CG8893	FBgn0001092	Gapdh2	0	7.58	0	0	0	5.87	0	0	0	0	0	0	0	0	0	0	0	0	0	0	0	0	0	411.204	35
CG8947	FBgn0250848	26-29-p	3.92	0	0	0	0	0	0	0	3.92	0	0	0	0	0	0	0	0	0	0	3.92	0	0	0	386.2	62
CG8977	FBgn0015019	Cctgamma	0	8.31	0	0	0	5.54	0	0	0	0	0	0	0	0	0	0	0	0	3.92	0	0	0	0	321.204	59
CG8983	FBgn0033663	ERp60	0	3.92	0	0	0	6.19	0	0	0	0	0	0	0	0	0	0	0	0	0	0	0	0	12.69	726.101	55
CG8996	FBgn0010516	wal	0	4.29	0	4.8	0	0	0	3.71	0	0	3.71	3.03	0	0	0	0	0	0	0	0	0	0	0	166.268	34
CG9012	FBgn0000319	Chc	0	9.95	0	0	2.97	3.26	3.76	0	1.88	1.88	2.97	1.88	0	2.97	4.41	2.3	0	0	3.26	0	0	3.26	0	151.802	191
CG9020	FBgn0027093	Aats-arg	0	4.8	0	0	0	0	0	4.8	0	0	0	0	0	0	0	0	0	0	0	0	0	0	0	36.0599	76
CG9067	FBgn0033605	CG9067	0	0	0	0	0	6.78	0	0	0	0	0	0	0	0	0	0	0	0	0	0	0	0	0	8.34813	15
CG9086	FBgn0030809	CG9086	0	0	0	0	23	0	0	0	0	0	0	0	0	0	0	0	0	0	0	0	0	0	0	29.7181	208
CG9124	FBgn0022023	eIF-3p40	0	6.78	0	0	0	0	0	0	0	0	0	0	0	0	0	0	0	0	0	0	0	0	0	457.476	38
CG9139	FBgn0035202	CG9139	0	0	0	0	7.58	0	0	0	0	0	0	10.17	0	0	0	0	0	0	0	0	0	0	0	25.081	77
CG9166	FBgn0029514	312	0	0	0	4.8	0	0	0	3.03	3.03	0	3.03	0	0	0	0	0	0	0	0	0	4.8	0	0	11.4754	28
CG9205	FBgn0035181	CG9205	0	0	0	0	13.56	0	0	0	0	0	0	0	0	0	0	0	0	0	0	0	0	0	0	114.773	24
CG9212	FBgn0030724	Nipsnap	0	0	0	0	0	0	0	0	0	0	6.78	0	0	0	0	0	0	0	0	0	0	0	0	18.0248	32
CG9273	FBgn0032906	RPA2	0	0	0	3.92	0	4.8	0	0	0	0	0	0	0	0	0	0	0	0	0	11.42	0	0	0	129.674	26
CG9277	FBgn0003887	betaTub56D	2.68	3.17	0	0	2.68	4.49	0	3.39	3.6	0	0	3.17	0	2.4	3.98	1.7	2.94	0	1.7	2.68	2.08	1.7	2.4	985.127	50
CG9281	FBgn0030672	CG9281	0	0	0	0	0	0	0	0	0	0	11.75	0	0	0	0	0	0	0	0	0	0	0	0	119.058	70
CG9298	FBgn0260861	Trs23	0	0	0	0	0	17.94	0	0	0	0	0	0	0	0	0	0	0	0	0	0	0	0	0	21.4248	25
CG9302	FBgn0032514	CG9302	0	6.78	0	0	0	0	0	0	0	0	0	0	0	0	0	0	0	0	0	0	0	0	0	78.1122	58
CG9327	FBgn0003150	Pros29	0	10.72	0	0	0	0	0	0	0	0	0	0	0	0	0	0	0	0	0	0	0	0	0	204.365	29
CG9356	FBgn0037688	CG9356	0	28.37	0	0	0	0	0	0	0	0	0	0	0	0	0	0	0	0	0	0	0	0	0	12.4382	50
CG9373	FBgn0260010	rump	0	0	0	0	0	0	0	0	5.87	0	0	0	0	0	0	0	0	0	0	4.8	0	0	0	113.684	67
CG9577	FBgn0031092	CG9577	0	5.87	0	0	0	10.17	0	0	0	0	0	0	0	0	0	0	0	0	0	0	0	0	0	34.7409	34
CG9588	FBgn0038166	CG9588	4.8	5.54	0	0	0	4.8	0	0	0	0	0	0	0	0	0	0	0	0	0	0	0	0	0	37.8646	24
CG9590	FBgn0038360	CG9590	0	9.59	0	0	0	0	0	0	0	0	0	0	0	0	0	0	0	0	0	0	0	0	0	23.1595	51
CG9630	FBgn0037561	CG9630	0	0	0	0	0	0	0	6.78	0	0	6.78	0	0	0	0	0	0	0	0	0	0	0	0	14.9941	69
CG9633	FBgn0010173	RpA-70	0	2.77	0	0	0	5.87	0	5.18	0	0	4.8	0	0	0	0	0	0	0	3.92	20.72	0	0	0	114.707	67
CG9674	FBgn0036663	CG9674	0	9.59	0	0	0	0	0	0	0	0	0	0	0	0	0	0	0	0	0	0	0	0	0	101.541	232
CG9677	FBgn0025582	Int6	0	3.92	0	3.92	0	3.92	0	0	0	0	0	0	0	0	0	0	0	0	0	0	0	0	0	250.759	51
CG9738	FBgn0024326	Mkk4	0	0	0	0	0	6.78	0	0	0	0	0	0	0	0	0	0	0	0	0	0	0	0	0	26.7302	48
CG9746	FBgn0260935	ird1	0	0	0	0	24.45	0	0	0	0	0	0	0	0	0	0	0	0	0	0	0	0	0	0	6.71548	149
CG9748	FBgn0000171	bel	0	4.8	0	0	0	0	0	0	5.54	0	0	0	0	0	0	0	0	0	0	4.8	0	0	0	119.865	85
CG9750	FBgn0040075	rept	3.39	3.39	0	0	0	0	0	0	3.39	0	0	0	0	3.39	0	0	0	0	0	0	0	3.92	4.8	42.5041	54
CG9765	FBgn0026620	tacc	0	0	0	0	9.59	0	0	0	0	0	0	0	0	0	0	0	0	0	0	0	0	0	0	62.0278	146
CG9769	FBgn0037270	CG9769	0	5.87	0	0	4.8	0	0	0	0	0	0	0	0	0	0	0	0	0	0	0	0	0	0	475.232	31
CG9770	FBgn0086679	p	0	0	0	0	0	6.78	0	0	0	0	0	0	0	0	0	0	0	0	0	0	0	0	0	23.8307	94
CG9805	FBgn0037249	eIF3-S10	0	8.31	0	0	0	0	0	0	0	0	0	0	0	0	0	0	0	0	0	0	0	0	0	203.657	134
CG9888	FBgn0003062	Fib	0	0	0	4.15	0	0	0	5.87	0	0	3.39	0	0	0	0	3.39	0	0	0	0	0	0	0	223.761	35
CG9911	FBgn0030734	CG9911	0	0	0	0	0	0	0	0	0	0	0	0	0	0	0	0	0	0	0	0	0	0	17.94	129.324	47
CG9915	FBgn0030738	CG9915	0	0	0	0	0	0	0	0	0	0	0	0	0	0	0	0	0	0	0	0	0	0	8.31	25.8486	91
CG9916	FBgn0004432	Cyp1	0	5.87	4.15	0	0	7.58	3.39	0	0	0	0	0	0	0	0	0	0	0	0	0	0	0	0	541.076	25
CG9977	FBgn0035371	CG9977	0	0	0	0	0	0	0	0	0	0	0	0	0	0	0	0	0	0	0	0	0	12.69	0	55.0411	57
CG9986	FBgn0039589	CG9986	0	0	0	0	18.88	0	0	0	0	0	0	5.87	0	0	0	0	0	0	0	0	0	0	0	7.51489	61
CG9995	FBgn0027655	htt	0	0	0	0	8.31	0	0	0	0	0	0	0	0	0	0	0	0	0	0	0	0	0	0	15.1896	396
Unknown			0	0	0	9.59	0	0	0	0	0	0	0	0	0	0	0	0	0	0	0	0	0	0	0		27
