# Supplementary material for: Toward a Comprehensive Map of the Effectors of Rab GTPases
Source: Dev Cell. 2014 Nov 10;31(3):358–73. doi: 10.1016/j.devcel.2014.10.007 (PMC4232348; doi:10.1016/j.devcel.2014.10.007)
Supplement: Table S3. Merged Mass Spectrometric Analysis from Both Data Sets, Related to Figures 2, 4, 5, 6, 7, and 8 — Proteins identified as associating with at least one Rab in either data set. The spectral counts are in Sheet S3A, and the S scores are in Sheet S3B (see tabs at the bottom of the sheet). For each protein, the gene number, gene symbol, human orthologs, and molecular weight are stated. [file mmc4.xlsx]

## Sheet: S3A - Total spectral counts
				CHAPS		CHAPS			CHAPS		CHAPS		CHAPS		CHAPS			CHAPS		CHAPS		CHAPS		CHAPS		CHAPS		CHAPS		CHAPS		CHAPS		CHAPS			CHAPS			CHAPS		CHAPS			CHAPS
Gene	Symbol	Description	Human ortholog(s)	R1C	R1	R2C	R2	R3	R4C	R4	R5C	R5	R6C	R6	R7C	R7	R8	R9C	R9	R10C	R10	R11C	R11	R14C	R14	R18C	R18	R19C	R19	R21C	R21	R23C	R23	R26C	R26B	R27	R30C	R30	R32	R35C	R35	R39C	R39	R40	GST	Mol weight
CG10042	MBD-R2		PHF20, PHF20L1	0	0	0	0	0	2	0	0	0	0	0	0	0	0	0	0	0	0	5	0	0	0	4	0	0	0	0	0	0	0	0	0	0	0	0	0	0	0	8	0	0	0	120
CG10045	GstD1		GSTT2, GSTT1, GSTT2B, SRSF2	5	3	4	2	2	0	9	2	8	2	3	0	8	7	2	2	3	7	2	5	8	7	0	3	0	3	7	7	0	0	0	4	0	4	0	0	8	4	3	0	0	6	24
CG10080	CG10080		VPRBP	3	0	0	0	0	0	0	0	0	0	0	0	0	0	0	0	4	0	2	0	3	0	0	0	3	0	3	0	0	0	0	0	0	0	0	0	16	0	16	0	0	0	172
CG10084	swm		RBM27, RBM26	0	0	0	0	0	0	0	0	0	0	0	0	0	0	0	0	0	0	2	0	4	0	0	0	2	0	0	0	0	0	0	0	0	0	0	0	0	0	3	0	0	0	116
CG1009	Psa		NPEPPS	2	0	0	0	0	0	0	5	0	0	0	3	0	0	3	0	0	0	3	0	7	0	0	0	3	0	6	0	0	0	0	0	0	0	0	0	0	0	9	0	0	33	123
CG10091	GstD9		GSTT2, GSTT1, GSTT2B	0	6	0	6	0	0	2	0	4	0	4	0	4	7	0	0	0	2	0	2	0	4	0	0	0	2	0	3	0	0	0	0	0	0	0	0	2	0	0	3	0	0	25
CG10110	cpsf		CPSF1	0	0	0	0	0	0	0	0	0	3	0	0	0	0	0	0	4	0	7	0	8	0	0	0	4	0	0	0	0	0	0	0	0	0	0	0	2	0	13	0	0	0	161
CG10120	Men		ME2, ME3, ME1	0	0	0	0	0	0	0	0	0	4	0	0	0	0	0	0	0	0	0	0	0	0	0	0	0	0	0	0	0	0	0	0	0	8	0	0	0	0	0	0	0	10	85
CG10122	RpI1		POLR1A	18	0	5	0	0	6	0	0	0	4	0	3	0	0	12	0	11	0	6	0	11	0	6	0	12	0	15	0	0	0	14	0	0	7	0	0	35	0	29	0	0	3	185
CG10123	Top3alpha		TOP3A	0	0	0	0	0	0	0	0	0	0	0	0	0	0	0	0	0	0	0	0	4	0	0	0	10	0	2	0	0	0	0	0	0	0	0	0	3	0	2	0	0	0	136
CG10144	CG10144	vps8-like (CORVET)	VPS8	0	0	0	0	0	0	0	77	0	0	0	0	0	0	0	0	0	0	0	0	0	0	0	0	0	0	0	0	0	0	0	0	0	0	0	0	0	0	0	0	0	0	138
CG10149	Rpn6		PSMD11	0	0	0	0	0	0	2	0	0	0	2	0	0	0	0	0	0	0	0	0	0	0	7	0	0	0	0	0	0	0	0	0	0	0	0	0	0	0	0	0	0	18	49
CG10153	CG10153	TRAPPC5 (Trs31)	TRAPPC5	0	0	0	0	0	0	0	0	0	0	2	0	0	0	0	0	0	0	0	0	0	0	0	0	0	0	0	0	0	0	0	0	0	0	0	0	0	0	0	0	0	0	22
CG10161	eIF-3p66		EIF3D	0	0	3	0	0	5	0	0	0	0	0	0	0	0	0	0	12	0	0	0	13	0	2	0	0	0	2	0	0	0	0	0	0	3	0	0	0	0	0	0	0	2	64
CG10198	Nup98		NUP98	0	0	0	0	0	3	0	2	0	0	0	0	0	0	22	0	4	0	0	0	0	0	3	0	2	0	3	0	0	0	0	0	0	0	0	0	3	0	3	0	0	5	210
CG10206	nop5		NOP58	0	0	0	0	0	8	0	0	0	0	0	0	0	0	0	0	3	0	0	0	0	0	10	0	0	0	0	0	5	0	0	0	0	2	0	0	0	0	0	0	0	3	57
CG10212	SMC2		SMC2	5	0	5	0	0	12	0	10	0	26	0	16	0	0	2	0	5	0	4	0	12	0	15	0	13	0	5	0	5	0	3	0	0	17	0	0	6	0	10	0	0	25	134
CG10221	CG10221		SEL1L2, SEL1L	0	0	0	0	0	3	0	0	0	0	0	0	0	0	0	0	0	0	0	0	0	0	2	0	0	0	0	0	0	0	0	0	0	0	0	0	0	0	0	0	0	2	89
CG10223	Top2		TOP2A, TOP2B	182	0	31	5	0	131	2	56	11	93	0	52	5	9	146	32	201	0	170	8	221	9	106	0	195	0	294	9	87	4	154	10	0	95	0	7	467	0	407	2	0	125	164
CG10230	Rpn9		PSMD13	0	0	0	0	0	0	0	0	0	0	3	0	0	0	0	0	0	0	0	0	0	0	0	0	0	0	0	0	0	0	0	0	0	0	0	0	0	0	0	0	0	2	44
CG10236	LanA		LAMA4, LAMA3, LAMA5	0	0	0	2	0	0	0	0	0	0	0	0	0	0	0	0	3	0	7	0	0	0	0	0	10	2	2	0	0	0	16	0	0	2	0	0	3	0	0	0	0	0	411
CG10260	CG10260	Phosphatidylinositol 3-/4-kinase,	PI4KA	30	0	0	0	0	10	0	0	0	42	0	13	0	0	34	0	2	0	55	0	108	0	133	0	226	0	25	0	0	0	67	0	0	138	0	0	8	0	118	0	0	0	244
CG10279	Rm62		DDX5, DDX17	0	0	0	0	0	22	0	0	0	3	0	0	0	4	0	22	0	0	0	0	0	0	32	0	0	0	0	0	25	2	10	4	0	11	0	16	0	5	0	0	0	16	79
CG10286	CG10286		HEATR3	0	0	0	0	0	2	0	0	0	0	0	0	0	0	0	0	0	0	0	0	0	0	0	0	0	0	0	0	0	0	0	0	0	0	0	0	0	0	0	0	0	0	69
CG10289	CG10289		PPP6R1, PPP6R2, PPP6R3	2	0	0	0	0	0	0	0	0	0	0	0	0	0	2	0	5	0	6	0	5	0	0	0	4	0	3	0	0	0	0	0	0	0	0	0	12	0	10	0	0	0	111
CG10302	bsf		LRPPRC	8	0	4	4	0	6	0	12	0	20	0	0	0	0	5	0	8	0	7	0	7	0	8	0	29	0	6	0	0	0	19	0	0	9	0	0	7	0	29	0	0	9	157
CG10306	CG10306		EIF3K	0	0	0	2	0	0	0	0	0	0	0	0	0	0	0	0	0	0	0	0	0	0	0	0	0	0	0	0	0	0	0	0	0	0	0	0	0	0	0	0	0	0	26
CG10333	CG10333		DDX23	0	0	0	0	0	3	0	0	0	0	0	0	0	0	3	0	0	0	0	0	0	0	10	0	0	0	0	0	19	0	0	0	0	4	0	0	0	0	3	0	0	0	95
CG10354	CG10354		XRN2	0	0	0	0	0	0	2	0	0	0	0	0	0	0	7	0	2	0	0	0	0	0	3	0	0	0	0	0	0	0	0	0	0	0	0	0	3	0	0	0	0	0	104
CG10363	TepIV		CD109	0	0	0	0	0	0	0	0	0	0	0	0	0	0	5	0	0	0	0	0	3	0	0	0	3	0	0	0	0	0	3	0	0	0	0	0	0	0	8	0	0	0	169
CG10370	Tbp-1		PSMC3	0	0	0	0	0	0	0	0	0	0	0	0	0	5	0	0	0	0	0	0	0	0	34	0	0	0	0	2	0	0	0	0	0	0	0	0	0	0	0	0	0	36	48
CG10377	Hrb27C		DAZAP1	0	0	0	0	0	0	0	0	0	0	0	0	0	0	0	0	0	0	0	0	2	0	0	0	0	0	0	0	0	0	0	0	0	0	0	3	0	0	0	0	0	0	45
CG10392	Ogt		OGT	0	0	0	0	0	0	0	0	0	0	0	0	0	0	2	0	0	0	0	0	0	0	0	0	0	0	0	0	0	0	0	0	0	0	0	0	0	0	0	0	0	0	119
CG10473	hkl		ACIN1	0	0	0	0	0	0	0	0	0	0	0	0	0	0	0	0	2	0	0	0	0	0	0	0	0	0	0	0	0	0	0	0	0	0	0	0	0	0	0	0	0	0	84
CG10484	Dox-A2		PSMD3	0	0	9	2	0	48	0	2	0	4	0	0	0	0	0	0	0	0	0	0	2	0	34	0	0	0	0	0	7	0	0	0	0	23	0	0	0	0	0	0	0	37	56
CG10496	CG10496			6	0	0	0	0	8	0	0	0	0	0	0	0	0	7	0	4	0	3	0	0	0	4	0	9	0	5	0	3	0	0	0	0	3	0	0	4	0	8	0	0	0	95
CG10506	Aats-gln		QARS	17	0	2	0	0	5	0	5	0	0	0	8	0	0	15	0	11	0	13	0	9	0	11	0	19	0	21	0	3	0	5	0	0	9	0	0	11	0	22	0	0	19	88
CG10522	sti	citron Rho-interacting kinase	CIT	0	0	0	0	0	0	0	0	0	23	0	0	0	0	0	0	0	0	0	0	0	0	0	0	0	0	0	0	0	0	0	0	0	0	0	0	0	0	4	0	0	0	211
CG10535	CG10535		IKBKAP	0	0	0	0	0	0	0	6	0	7	0	0	0	0	3	0	0	0	2	0	4	0	3	0	6	0	0	0	0	0	6	0	0	0	0	0	0	0	2	0	0	12	143
CG10536	cbx	Ubiquitin-conjugating enzyme, E2,Orthologue of fused toes, part of Hook complex	AKTIP	0	0	0	0	0	0	0	4	0	0	0	0	0	0	0	0	0	0	0	0	0	0	0	0	0	0	0	0	0	0	0	0	0	0	0	0	0	0	0	0	0	0	28
CG10539	S6k		RPS6KB2, RPS6KB1	0	0	0	0	0	6	0	0	0	0	0	0	0	0	0	0	0	0	0	0	0	0	5	0	0	0	0	0	0	0	0	0	0	0	0	0	0	0	0	0	0	5	55
CG10542	Bre1		RNF20, RNF40	0	0	0	0	0	0	0	0	0	4	0	0	0	0	0	0	0	0	0	0	0	0	0	0	0	0	0	0	0	0	0	0	0	0	0	0	0	0	0	0	0	0	119
CG10576	CG10576		PA2G4	0	0	0	0	0	0	0	0	0	0	0	0	0	0	0	0	0	0	0	0	0	0	0	0	0	0	0	0	0	0	0	0	0	0	0	0	0	0	0	0	0	2	43
CG10578	DnaJ-1		DNAJB5, DNAJB1, DNAJB4	0	0	0	0	0	0	4	0	0	0	0	0	0	0	0	0	0	0	0	0	0	0	0	0	0	0	0	0	0	0	0	0	0	0	0	0	0	0	0	0	0	0	37
CG1059	Karybeta3		RANBP6, IPO5	24	0	2	14	0	5	0	11	0	13	0	5	0	0	38	0	8	0	12	0	9	0	0	0	15	0	18	2	5	0	0	0	0	5	0	0	16	0	15	0	0	9	124
CG10600	CG10600		RSBN1, RSBN1L	16	0	0	0	0	5	0	0	0	0	0	0	0	8	6	2	12	0	9	0	8	0	2	0	31	0	6	0	6	0	0	0	0	0	0	0	11	0	43	0	0	0	154
CG10622	Sucb		SUCLG2	0	0	0	0	0	0	6	0	0	0	2	0	0	3	0	0	0	0	0	2	0	0	3	0	0	0	0	2	0	0	0	0	0	0	0	0	0	0	0	0	0	10	45
CG10627	CG10627		PGM3	0	0	0	0	0	0	0	0	0	0	0	0	0	0	0	0	0	0	0	0	0	0	0	0	0	0	0	0	0	0	0	0	0	2	0	0	0	0	0	0	0	0	61
CG10630	CG10630			0	0	0	5	0	0	2	0	0	0	0	0	0	0	0	0	0	0	0	0	0	0	0	0	0	0	0	0	0	0	0	0	0	0	0	13	0	0	0	0	0	0	36
CG10639	CG10639		L2HGDH	0	0	0	0	0	0	0	0	0	0	0	0	0	0	0	0	0	0	0	0	0	0	0	0	0	0	0	0	0	0	0	0	0	0	0	0	0	0	0	0	0	5	50
CG1064	Snr1		SMARCB1	0	0	0	0	0	0	0	0	0	0	0	0	0	0	0	0	0	0	0	0	0	0	0	0	0	0	0	0	0	0	0	0	0	0	0	0	0	0	0	0	0	4	42
CG10646	CG10646	well conserved hum/plant no fun WD40 repears	TSSC1	0	0	0	0	0	0	4	0	0	0	0	0	0	0	0	0	0	0	0	0	0	0	0	0	0	0	0	0	0	0	0	0	0	0	0	0	0	0	0	0	0	0	43
CG1065	Scsalpha		SUCLG1	0	0	0	0	0	0	0	0	0	0	0	0	0	0	0	0	0	0	0	5	0	0	0	0	0	0	0	0	0	0	0	0	0	0	0	0	0	0	0	0	0	0	34
CG10652	RpL30		RPL30	0	0	0	0	0	2	0	0	0	0	0	0	0	2	0	0	0	0	0	0	0	0	0	0	0	3	0	0	0	0	2	0	0	2	0	0	0	0	0	0	0	0	12
CG10653	hk	HOOK	HOOK2, HOOK1, HOOK3	0	0	0	0	0	0	0	52	8	0	0	0	0	0	0	0	0	0	0	0	0	0	0	0	0	0	0	0	0	0	0	0	0	0	0	0	0	0	0	0	0	0	77
CG10655	l(2)37Bb		FOXRED1	0	0	0	0	0	3	0	0	0	0	0	0	0	0	0	0	0	0	0	0	0	0	3	0	0	0	0	0	0	0	0	0	0	0	0	0	0	0	0	0	0	0	57
CG10686	tral		LSM14B, LSM14A	0	0	0	0	0	0	0	0	0	0	0	3	0	0	3	0	0	0	3	0	0	0	0	0	3	0	0	0	0	0	0	0	0	0	0	0	0	0	3	0	0	0	69
CG10687	Aats-asn		NARS	0	0	2	0	0	3	0	0	0	3	0	0	0	0	0	0	3	0	0	0	0	0	2	0	0	0	0	0	0	0	0	0	0	2	0	0	0	0	0	0	0	3	64
CG10689	l(2)37Cb		DHX16	5	0	0	0	0	0	0	0	0	0	0	2	0	0	4	0	11	0	3	0	4	0	0	0	9	0	11	0	0	0	0	0	0	0	0	0	13	0	11	0	0	0	103
CG10701	Moe		RDX, EZR, MSN	0	0	7	0	0	44	0	5	0	29	0	0	0	0	0	0	5	0	5	0	4	0	33	0	0	0	0	0	14	0	11	0	0	16	0	5	0	0	0	0	0	16	76
CG10703	CG10703	GCC88	GCC1	0	0	18	13	0	0	0	0	0	4	0	0	0	0	0	0	0	0	0	0	0	0	0	0	2	0	0	0	0	0	0	0	0	61	19	0	0	0	18	0	0	0	79
CG10712	Chro			0	0	0	0	0	0	0	0	0	0	0	0	0	0	0	0	0	0	0	0	0	0	0	0	4	0	0	0	0	0	0	0	0	0	0	0	0	0	0	0	0	0	101
CG10722	CG10722		SHCBP1L, SHCBP1	0	0	0	0	0	0	0	0	0	0	0	0	0	0	0	0	0	0	0	0	2	0	0	0	0	0	0	0	0	0	0	0	0	0	0	0	0	0	0	0	0	0	68
CG10737	CG10737		C2CD2	5	0	0	0	0	0	0	0	0	0	0	0	0	0	7	0	4	0	0	0	0	0	0	0	7	0	4	0	0	0	0	0	0	0	0	0	5	0	5	0	0	0	103
CG10805	l(2)k09022		HEATR1	6	0	0	0	0	3	0	0	0	2	0	2	0	0	7	0	10	0	3	0	4	0	5	0	9	0	14	0	3	0	12	0	0	0	0	0	38	0	16	0	0	3	237
CG10811	eIF4G		EIF4G3, EIF4G1	19	0	0	0	0	0	0	0	0	0	0	5	0	0	7	0	12	0	11	0	16	0	0	0	41	0	16	0	0	0	0	0	0	0	0	0	26	0	36	0	0	0	211
CG10824	CG10824		CPN2, LRG1, LRRC70, GP5, LRRC15	0	0	0	0	0	0	0	2	2	2	0	2	0	0	2	0	5	0	3	0	3	0	0	0	0	0	0	0	0	0	0	0	0	4	0	0	2	0	2	0	0	5	62
CG10840	eIF5B		EIF5B	0	0	2	0	0	6	0	5	0	18	0	2	0	0	5	0	4	0	9	0	8	0	8	0	11	0	0	0	4	0	7	0	0	7	0	0	17	0	18	0	0	18	127
CG10849	Sc2		TECRL, TECR	0	0	0	0	0	0	0	0	0	0	0	0	0	0	0	0	0	0	0	0	0	0	0	0	3	0	0	0	0	0	0	0	0	0	0	0	0	0	0	0	0	0	34
CG1088	Vha26		ATP6V1E2, ATP6V1E1	0	0	0	4	0	0	0	0	2	0	5	0	0	0	0	0	0	0	0	0	0	0	0	0	0	0	0	0	0	0	0	0	0	0	0	0	0	0	0	0	0	0	26
CG10882	CG10882	Sec24 related protein Sec24B/C	SEC24D, SEC24C	0	0	2	0	0	3	0	0	0	5	0	0	0	0	0	0	0	0	0	0	0	0	0	0	0	0	0	0	0	0	0	0	0	0	0	0	0	0	5	0	0	7	129
CG1091	CG1091		MTPAP, TUT1	0	0	0	0	0	5	0	0	0	0	0	0	0	0	0	0	0	0	0	0	0	0	4	0	0	0	0	0	4	0	0	0	0	0	0	0	0	0	0	0	0	0	64
CG1092	CG1092			0	0	0	0	0	0	0	0	0	0	0	0	0	0	0	0	0	0	0	0	0	0	0	0	0	0	0	0	0	0	0	0	0	0	0	0	0	0	0	0	0	4	45
CG10922	La		SSB	0	0	3	2	0	4	0	0	0	0	0	0	0	8	0	0	0	0	0	0	0	0	25	0	0	0	0	2	3	0	0	0	0	6	0	27	0	0	0	0	0	12	45
CG1093	plx	Pollux RAB GAP TBC1D1/4	TBC1D1, TBC1D4	0	0	0	0	0	0	0	0	0	0	0	0	0	0	0	0	0	0	0	0	0	0	0	0	81	2	0	0	0	0	0	0	0	0	0	0	0	0	0	0	0	0	154
CG10938	ProsMA5		PSMA5	0	0	0	4	0	0	0	0	0	0	5	0	0	0	0	0	0	0	0	0	0	0	0	0	0	0	0	0	0	0	0	0	0	0	0	0	0	0	0	0	0	0	27
CG10944	RpS6		RPS6	0	0	0	0	0	0	0	0	0	0	0	0	0	0	0	0	0	0	0	0	0	0	0	0	0	0	0	0	0	0	0	0	0	0	0	0	2	0	0	0	0	0	28
CG10958	CG10958		CCDC164	0	0	0	0	0	0	0	0	0	3	0	0	0	0	0	0	0	0	0	0	0	0	0	0	0	0	0	0	0	0	0	0	0	0	0	0	0	0	0	0	0	0	88
CG10971	CG10971		HIP1R, HIP1	0	0	0	0	0	0	0	0	0	2	0	0	0	0	0	0	0	0	0	0	0	0	0	0	0	0	0	0	0	0	0	0	0	0	0	0	0	0	0	0	0	5	128
CG10988	l(1)dd4	Gamma tubulin complex protein 3	TUBGCP3	0	0	57	5	0	38	0	0	0	0	0	0	0	0	0	0	0	0	0	0	0	0	0	0	0	0	0	0	0	0	0	0	0	0	0	0	0	0	3	0	0	0	104
CG1099	Dap160		ITSN2, ITSN1	0	0	0	0	0	0	0	0	0	0	0	0	0	0	0	0	0	0	2	0	0	0	0	0	0	0	0	0	0	0	0	0	0	0	0	0	2	0	5	0	0	0	121
CG10990	CG10990		PDCD4	0	0	0	0	0	0	0	0	0	0	0	0	0	0	0	0	0	0	0	0	0	0	3	0	0	0	0	0	0	0	0	0	0	0	0	0	0	0	0	0	0	4	56
CG1100	Rpn5		PSMD12	2	0	15	4	0	35	0	3	0	13	3	0	0	0	0	0	0	0	0	0	5	0	34	0	0	0	0	0	4	0	2	0	0	22	0	0	0	0	0	0	0	24	58
CG1101	Aly		ALYREF	0	0	0	0	0	0	0	0	0	0	0	0	0	0	0	7	0	0	0	2	0	0	0	0	0	0	0	0	0	0	0	3	0	0	0	0	0	0	0	0	0	0	28
CG11033	CG11033		KDM2B, KDM2A	0	0	0	0	0	0	0	0	0	0	0	0	0	0	0	0	0	0	0	0	0	0	0	0	0	0	0	0	0	0	0	0	0	0	0	0	0	0	2	0	0	0	149
CG1104	CG1104		UFL1	4	0	0	0	0	0	0	0	0	0	0	0	0	0	0	0	0	0	4	0	2	0	0	0	0	0	0	0	0	0	0	0	0	0	0	0	0	0	0	0	0	4	83
CG11055	CG11055	hormone sensitive lipase	LIPE	0	0	19	0	0	0	0	0	0	0	0	0	0	0	0	0	0	0	0	0	0	0	0	0	0	0	0	0	0	0	0	0	0	0	0	0	0	0	0	0	0	0	97
CG1106	Gel		VILL, SCIN, VIL1, AVIL, GSN	0	0	0	0	0	0	0	0	0	0	0	5	0	0	0	0	4	0	0	0	0	0	0	0	4	0	11	0	0	0	0	0	0	0	0	0	4	0	0	0	0	0	98
CG11061	GM130	GM130	GOLGA2	10	0	3	0	0	0	0	0	0	2	0	2	0	0	115	0	0	0	5	0	2	0	0	0	0	0	0	0	0	0	0	0	0	105	3	0	2	0	4	0	0	0	87
CG11064	Rfabg		APOB	0	2	0	0	0	0	0	0	0	0	0	0	0	0	0	0	0	0	0	0	0	0	0	0	0	0	0	0	0	0	0	0	0	0	0	0	0	0	0	0	0	0	373
CG11092	CG11092		NUP93	5	0	0	0	0	0	0	0	0	3	0	0	0	0	6	0	3	0	7	0	8	0	2	0	10	0	5	0	0	0	4	0	0	2	0	0	7	0	15	0	0	3	94
CG11098	Tango1		CTAGE1, CTAGE4, CTAGE9, MIA3, CTAGE5	5	0	2	0	0	0	0	0	0	4	0	2	0	0	3	0	11	0	7	0	5	0	8	0	12	0	7	0	4	0	9	0	0	7	0	0	14	0	18	0	0	0	159
CG11107	CG11107		DHX15	0	0	0	0	0	6	0	0	0	0	0	0	0	0	0	0	3	0	5	0	3	0	0	0	0	0	0	0	2	0	2	0	0	2	0	0	0	0	0	0	0	0	83
CG1112	alpha-Est7		CES1, CES5A, CES4A, CES3	0	0	0	0	0	0	0	0	0	0	0	0	0	0	0	0	0	0	0	0	0	0	0	0	0	0	0	0	4	0	0	0	0	0	0	0	0	0	0	0	0	0	65
CG11138	CG11138		IRF2BP1, IRF2BP2, IRF2BPL	0	0	0	0	0	0	0	0	0	0	0	0	0	0	0	0	0	0	0	0	0	0	0	0	0	0	0	0	0	0	0	4	0	0	0	0	0	0	0	0	0	0	60
CG11140	Aldh-III		ALDH3B1, ALDH3B2, ALDH3A1, ALDH3A2	0	0	0	0	0	9	0	0	0	0	0	0	0	0	0	0	0	0	0	0	0	0	20	0	0	0	0	0	2	0	0	0	0	4	0	0	0	0	0	0	0	18	70
CG11143	Inos	inositol-3-phosphate synthase	ISYNA1	0	0	0	2	0	3	0	0	0	2	0	0	0	0	0	0	0	0	0	0	0	0	7	0	0	0	0	0	0	0	0	0	0	4	0	0	0	0	0	0	0	12	62
CG11154	ATPsyn-beta		ATP5B	0	0	18	0	0	38	0	9	0	18	2	0	0	0	0	0	0	0	2	0	10	0	75	0	0	0	0	0	18	0	6	0	0	16	0	0	2	0	0	0	0	56	54
CG11184	Upf3		UPF3A, UPF3B	0	0	0	0	0	0	0	0	0	0	0	0	0	2	0	0	0	0	0	0	0	0	0	0	0	0	0	0	0	0	0	0	0	0	0	0	0	0	0	0	0	0	56
CG1119	Gnf1		RFC1	5	0	0	0	0	3	0	0	0	0	0	2	0	0	7	0	0	0	7	0	12	0	0	0	12	0	3	0	0	0	0	0	0	0	0	0	6	0	9	0	0	0	109
CG11198	CG11198		ACACB, ACACA	25	0	5	0	0	8	0	2	0	43	0	16	0	0	106	0	22	0	404	0	25	0	9	0	23	0	26	0	6	0	22	0	0	15	0	0	54	0	63	0	0	11	279
CG11259	MICAL-like		MICALL2, MICALL1	0	0	0	5	0	0	0	0	0	0	2	0	0	0	0	0	0	0	0	0	0	0	0	0	0	0	0	0	0	0	0	0	0	7	2	0	0	0	0	0	0	0	114
CG11266	CG11266		RBM23, RBM39	0	0	0	0	0	7	0	0	0	0	0	0	0	0	0	0	3	0	0	0	3	0	2	0	0	0	0	0	2	0	0	0	0	0	0	0	0	0	0	0	0	0	66
CG11276	RpS4		RPS4Y2, RPS4Y1, RPS4X	2	0	0	2	0	4	0	0	0	0	0	0	0	0	0	0	0	0	0	0	3	0	2	0	0	0	4	0	0	0	0	0	0	6	0	2	4	0	0	0	0	0	29
CG1129	CG1129		GMPPB	0	0	0	0	0	0	0	0	0	0	0	0	0	0	0	0	0	0	0	0	0	0	0	0	0	0	0	0	0	0	0	0	0	0	0	0	0	0	0	0	0	4	40
CG11309	CG11309		SERHL2	0	0	0	0	0	0	0	0	0	0	0	0	0	0	0	0	0	0	0	0	0	0	0	0	0	0	0	0	0	2	0	0	0	0	0	0	0	0	0	0	0	0	40
CG11324	homer		HOMER3, HOMER1, HOMER2	0	0	0	0	6	0	3	2	0	23	0	0	0	8	0	0	0	0	8	24	0	0	12	2	0	0	2	4	0	0	12	0	0	0	0	0	0	0	0	0	0	15	43
CG11375	polybromo		PBRM1	9	0	0	0	0	0	0	0	0	0	0	2	0	0	6	0	10	0	6	0	9	0	0	0	11	0	10	0	0	0	0	0	0	0	0	0	26	0	25	0	0	0	190
CG11397	glu		SMC4	11	0	5	0	0	5	0	2	0	25	0	11	0	0	5	0	7	0	5	0	5	0	15	0	15	0	9	0	2	0	17	0	0	12	0	0	19	0	35	0	0	12	160
CG11414	CG11414		ZNF598	0	0	0	0	0	0	0	0	0	0	0	0	0	0	2	0	0	0	0	0	0	0	0	0	0	0	0	0	0	0	0	0	0	0	0	0	0	0	0	0	0	0	96
CG11471	Aats-ile		IARS	38	0	14	6	0	36	0	31	0	65	0	8	0	0	32	0	56	0	46	0	51	0	43	0	86	0	41	0	16	0	52	0	0	41	0	0	67	0	109	0	0	63	141
CG11490	CG11490	TBC1D15/17 ortholog (rab7 gap)	TBC1D15, TBC1D17	3	0	0	0	0	0	0	34	29	0	0	5	0	0	0	0	0	0	0	0	105	15	0	0	0	0	0	0	0	0	0	0	0	0	0	0	0	0	2	0	0	0	82
CG11512	GstD4		GSTT2, GSTT1, GSTT2B	0	2	0	0	0	0	2	0	0	0	2	0	3	2	0	0	0	0	0	2	0	3	0	0	0	0	0	0	0	0	0	0	0	0	0	0	0	0	0	0	0	0	25
CG11527	Tig	tiggrin insect specific	TRIP11	0	0	3	0	0	7	0	7	0	5	0	0	0	0	0	0	0	0	0	0	0	0	0	0	0	0	0	0	2	0	58	0	0	2	0	0	0	0	0	0	0	0	257
CG11534	CG11534		DEF8	0	0	0	0	0	0	0	0	0	0	0	0	2	0	0	0	0	0	0	0	0	0	0	0	0	0	0	0	0	0	0	0	0	0	0	0	0	0	0	0	0	0	55
CG11567	Cpr		POR	0	0	0	0	0	0	0	0	0	2	0	0	0	0	0	0	0	0	0	0	4	0	0	0	0	0	0	0	0	0	0	0	0	0	0	0	0	0	0	0	0	2	76
CG11583	CG11583		BRIX1	0	0	0	0	0	6	0	0	0	0	0	0	0	2	0	0	0	0	0	0	0	0	4	0	0	0	0	0	0	0	0	0	0	0	0	0	0	0	0	0	0	0	41
CG11654	Ahcy13		AHCY	0	0	0	0	0	0	0	0	0	0	0	0	0	0	0	0	0	0	0	0	0	0	0	0	0	0	0	0	0	0	0	0	0	0	0	0	0	0	8	0	0	2	47
CG11661	Nc73EF		OGDHL, OGDH	7	0	3	2	0	2	0	7	0	15	0	4	0	0	5	0	8	0	6	0	13	0	0	0	11	0	14	0	0	0	5	0	0	4	0	0	10	0	19	0	0	19	114
CG11680	mle		DHX9	0	0	0	0	0	0	0	0	0	0	0	0	0	0	0	0	0	0	0	0	4	0	0	0	4	0	0	0	0	0	2	0	0	0	0	0	0	0	9	0	0	0	144
CG1172	CG1172		UBTD2, UBTD1	0	0	0	0	0	0	0	0	0	0	0	0	0	0	0	0	0	0	0	0	0	0	0	0	0	0	0	0	0	0	0	0	0	0	0	0	0	2	0	0	0	0	27
CG11727	CG11727	Evi5L	EVI5L, EVI5	0	0	0	0	0	0	0	0	0	0	20	0	0	0	0	0	0	0	0	2	8	0	0	0	0	0	0	0	0	0	8	0	0	0	0	0	0	0	0	0	0	0	93
CG11763	CG42236		RANBP10, RANBP9	0	0	0	0	0	0	0	0	0	0	0	0	0	0	0	0	3	0	0	0	2	0	0	0	0	0	0	0	0	0	0	0	0	0	0	0	0	0	0	0	0	5	106
CG11765	Prx2540-2		PRDX6, PRDX6	0	0	0	4	0	0	0	0	0	0	0	0	0	0	0	0	0	0	0	0	0	0	0	0	0	0	0	0	0	0	0	0	0	0	0	0	0	0	0	0	0	0	25
CG11784	CG11784		GSTT2, GSTT2B	0	18	0	9	0	0	0	0	0	0	13	0	0	4	0	0	0	0	0	2	0	2	0	2	0	10	0	0	0	0	0	0	0	0	0	0	6	0	0	6	0	0	26
CG11804	ced-6		GULP1	0	0	0	0	0	2	0	0	0	0	0	0	0	0	0	0	0	0	0	0	0	0	0	0	0	0	0	0	2	0	0	0	0	0	0	0	0	0	0	0	0	0	56
CG11807	CG11807		NISCH	0	0	2	2	0	0	0	0	0	0	0	0	0	0	0	0	0	0	0	0	0	0	0	0	0	0	0	0	0	0	0	0	0	0	0	0	0	0	0	0	0	0	55
CG42863	Mauve	Beach Domain	LYST	0	0	44	23	0	0	0	0	0	0	0	0	0	0	0	0	0	0	0	0	0	0	0	0	0	0	0	0	0	0	0	0	0	12	0	0	0	0	0	0	0	0	35
CG11837	CG11837		DIMT1	5	2	0	3	0	0	18	0	2	0	0	0	6	10	0	10	0	9	0	8	0	6	6	0	0	0	0	0	0	14	4	9	20	0	0	12	0	13	0	0	0	0	110
CG11847	Clbn	caliban, colon cancer antigen 1	NEMF	34	0	3	0	0	63	0	4	0	0	0	0	0	0	27	0	3	0	46	0	9	0	16	0	59	0	6	0	26	0	2	0	0	12	0	0	9	0	26	0	0	0	296
CG11856	Nup358		RGPD2, RGPD5, RGPD6, RGPD1, RGPD8, RGPD4, RGPD3, RANBP2	14	0	0	0	0	0	0	3	0	9	0	0	0	0	9	0	12	0	19	0	10	0	3	0	11	0	3	0	0	0	7	0	0	0	0	0	14	0	15	0	0	4	39
CG11876	CG11876		PDHB	0	0	0	0	0	0	3	0	0	0	2	0	0	0	0	0	0	0	0	0	0	0	0	0	0	0	0	0	0	0	0	0	0	0	0	0	0	0	0	0	0	0	57
CG11877	CG11877		ATG14	0	0	0	0	0	0	0	0	0	0	0	0	0	0	0	0	0	0	0	0	0	0	6	0	0	0	0	0	0	0	0	0	0	0	0	0	0	0	0	0	0	0	89
CG11887	StIP		ELP2	0	0	0	0	0	0	0	0	0	0	0	0	0	0	0	0	0	0	2	0	0	0	0	0	3	0	0	0	0	0	0	0	0	0	0	0	2	0	0	0	0	0	113
CG11888	Rpn2		PSMD1	66	0	32	7	0	107	0	56	0	90	2	11	0	0	66	0	48	0	42	0	63	0	58	0	66	0	83	0	48	0	43	0	0	68	0	0	63	0	71	0	0	89	155
CG11897	CG11897		ABCC4	0	0	0	0	0	0	0	0	0	0	0	0	0	0	0	0	0	0	0	0	0	0	0	0	0	0	0	0	0	0	0	0	0	0	0	0	0	0	2	0	0	0	49
CG11901	Ef1gamma		EEF1G	0	0	0	11	0	0	8	0	0	0	12	0	0	6	0	0	0	0	0	3	0	0	2	0	0	0	0	10	0	0	0	2	0	2	0	0	0	0	0	0	0	22	35
CG11920	CG11920		IMP4	0	0	0	0	0	0	0	0	0	0	0	0	0	2	0	0	0	0	0	0	0	0	0	0	0	0	0	0	0	0	0	0	0	0	0	0	0	0	0	0	0	0	60
CG11926	CG11926	MON1	MON1B, MON1A	0	0	0	0	0	0	0	6	0	0	0	0	0	0	0	0	0	0	0	0	0	0	0	0	0	0	0	0	0	0	0	0	0	0	0	0	0	0	0	0	0	0	235
CG11943	CG11943		NUP205	41	0	13	0	0	7	0	6	0	28	0	16	0	0	30	0	12	0	15	0	30	0	6	0	35	0	23	0	0	0	20	0	0	2	0	0	44	0	57	0	0	4	184
CG11949	cora		EPB41L1, EPB41L2, EPB41L3, EPB41	34	0	0	0	0	10	0	0	0	0	0	3	0	22	25	0	25	0	16	2	14	0	5	0	71	0	38	0	2	0	3	0	0	0	0	0	51	0	92	0	0	0	68
CG11958	Cnx99A		CANX, CLGN	4	0	0	0	0	0	0	0	0	0	0	3	0	0	3	0	9	0	5	0	4	0	4	0	7	0	7	0	0	0	0	0	0	0	0	0	8	0	8	0	0	3	55
CG11963	CG11963		SUCLA2	0	0	0	3	0	0	6	0	0	0	0	0	0	3	0	0	0	0	0	8	0	0	2	0	0	0	0	3	0	0	0	2	0	0	0	0	0	0	0	0	0	9	24
CG11999	CG11999		SDF2L1, SDF2	0	5	0	6	4	0	0	0	2	0	3	0	3	0	0	0	0	0	0	6	0	3	0	5	0	3	0	0	0	0	0	0	2	0	0	0	0	3	0	0	0	0	30
CG12000	Prosbeta4		PSMB4	0	0	0	4	0	0	0	0	0	0	2	0	0	0	0	0	0	0	0	0	0	0	0	0	0	0	0	0	0	0	0	0	0	0	0	0	0	0	0	0	0	0	60
CG12001	CG12001	spastic paraplegia 20, spartin	SPG20	0	0	0	0	0	0	0	0	0	0	0	0	0	0	0	0	0	0	0	0	0	0	2	3	0	0	0	0	0	0	0	0	0	0	0	0	0	0	0	0	0	0	171
CG12002	Pxn		PXDNL, PXDN	0	0	0	0	0	0	0	0	0	0	0	0	0	0	0	0	0	0	0	0	0	0	0	0	0	0	0	0	0	0	11	0	0	0	0	0	0	0	0	0	0	0	107
CG12005	Mms19		MMS19	4	0	0	0	0	2	0	0	0	2	0	0	0	0	5	0	0	0	3	0	3	0	0	0	6	0	2	0	0	0	0	0	0	0	0	0	0	0	4	0	0	0	497
CG12008	kst	spectrin beta chain, brain 4	SPTBN5	23	0	5	3	0	16	0	5	0	16	0	28	0	0	18	0	14	0	5	0	3	0	8	0	5	0	30	0	8	0	81	0	0	39	0	0	18	0	12	0	0	12	45
CG12019	Cdc37		CDC37L1, CDC37	0	0	0	0	0	0	0	0	0	4	32	0	0	0	0	0	0	0	0	0	0	0	0	0	0	0	0	0	0	0	0	0	0	0	0	0	0	0	0	0	0	0	172
CG12031	MED14		MED14	12	0	8	0	0	21	0	0	0	2	0	0	0	0	8	0	0	0	10	0	8	0	11	0	5	0	2	0	8	0	11	0	0	7	0	0	8	0	21	0	0	4	216
CG12047	mud		GOLGB1, CENPF, CENPE, GOLGA4, EEA1, CDC42BPA, GCC2, CEP290, DSP,	0	0	0	0	0	0	0	0	0	0	0	0	0	0	2	0	0	0	0	0	0	0	0	0	0	0	0	0	0	0	0	0	0	2	0	0	0	0	2	0	0	0	120
CG12050	CG12050	unknown WD repeat domain 75	WDR75	0	0	0	0	0	7	0	0	0	0	0	0	0	0	0	0	2	0	0	0	0	0	11	0	2	0	3	0	9	0	0	0	0	3	0	0	0	0	2	0	0	0	67
CG12058	mxc		LARP7, TCOF1, LARP7, NPAT	0	0	0	0	0	0	0	0	0	0	0	0	0	0	3	0	0	0	0	0	0	0	0	0	0	0	0	0	0	0	0	0	0	0	0	0	0	0	0	0	0	0	71
CG12065	CG12065			0	0	3	0	0	5	0	0	0	3	0	0	0	0	0	0	0	0	2	0	0	0	0	0	0	0	0	0	10	0	0	0	0	3	0	0	0	0	0	0	0	6	98
CG12070	Sap-r		PSAPL1, PSAP	0	0	0	0	0	0	0	0	0	0	0	0	0	0	4	0	0	0	0	0	0	0	0	0	0	0	0	0	0	0	0	0	0	0	0	0	0	0	0	0	0	0	76
CG12076	YT521-B		YTHDC1	2	0	0	0	0	0	0	0	0	0	0	0	0	0	0	0	0	0	2	0	0	0	0	0	2	0	0	0	0	0	0	0	0	0	0	0	0	0	2	0	0	0	92
CG12082	CG12082		USP13, USP5	0	0	0	0	0	0	0	0	0	0	0	0	0	0	0	0	0	0	0	0	0	0	0	0	0	0	2	0	0	0	0	0	0	0	0	0	0	0	0	0	0	0	68
CG12085	pUf68		PUF60	0	0	0	0	0	9	0	0	0	0	0	0	0	8	0	0	6	0	0	2	2	0	10	0	0	0	0	0	0	0	0	0	0	0	0	0	0	0	0	0	0	0	169
CG12090	CG12090		DEPDC5, DEPDC5	0	0	0	0	0	0	0	0	0	0	0	0	0	0	0	0	0	0	0	0	0	0	0	0	0	0	0	0	0	0	0	0	0	0	0	0	3	0	0	0	0	0	57
CG12096	CG12096		PSMD5	0	0	0	0	0	7	0	0	0	0	0	0	0	0	0	0	0	0	0	0	0	0	4	0	0	0	0	0	0	0	0	0	0	3	0	0	0	0	0	0	0	6	61
CG12101	Hsp60		HSPD1	0	2	0	17	0	3	0	0	0	0	10	0	0	0	0	0	0	0	0	0	0	2	2	0	0	0	0	0	0	0	0	3	0	3	2	0	0	0	0	2	0	16	133
CG12109	Caf1-180		CHAF1A	0	0	0	0	0	0	0	0	0	0	0	0	0	0	0	0	0	0	0	0	2	0	0	0	0	0	0	0	0	0	0	0	0	0	0	0	2	0	3	0	0	0	113
CG12113	l(1)G0095		INTS4	0	0	0	0	0	0	0	0	0	0	0	0	0	0	2	0	0	0	0	0	0	0	0	0	0	0	0	0	0	0	0	0	0	0	0	0	0	0	3	0	0	0	54
CG12128	CG12128		C9orf114	0	0	0	0	0	0	0	0	0	0	0	0	0	0	0	0	0	0	0	0	0	0	2	0	0	0	0	0	2	0	0	0	0	0	0	0	0	0	0	0	0	0	193
CG12132	c11.1	c11.1 CG12132 Large HEAT repeat containing protein. In verts (2)	C8orf73, HEATR7B1, HEATR7B2, HEATR7A	14	0	7	0	0	0	0	3	0	7	0	238	6	0	4	0	6	0	12	0	17	0	3	0	34	0	9	0	0	0	4	0	0	2	0	0	28	0	35	0	0	0	65
CG12141	Aats-lys		KARS	0	0	0	0	0	9	0	0	0	5	0	0	0	2	0	0	4	0	0	0	8	0	7	0	0	0	0	0	0	0	0	0	0	9	0	0	0	0	0	0	0	14	156
CG12149	c12.2		VWA8	0	0	0	0	0	0	0	0	0	0	0	0	0	0	0	0	0	0	0	0	0	0	0	0	0	0	2	0	0	0	0	0	0	0	0	0	0	0	0	0	0	0	46
CG12162	CG12162		POLDIP2	0	0	0	0	0	0	0	0	0	2	11	0	0	0	0	0	0	0	0	0	0	0	2	0	0	0	0	0	0	0	0	0	0	0	0	0	0	0	0	0	0	0	54
CG12163	CG12163		CTSF,	0	0	0	0	0	0	0	0	0	0	0	0	0	0	0	0	0	0	0	0	0	0	0	0	0	0	0	0	0	0	0	0	0	0	0	10	0	0	0	0	0	0	105
CG12176	Lig4		LIG4	0	0	0	0	0	0	0	0	0	0	0	0	0	0	2	0	0	0	0	0	0	0	0	0	0	0	2	0	0	0	0	0	0	0	0	0	3	0	0	0	0	0	51
CG12186	Aats-pro		PARS2	0	0	0	0	0	0	0	0	0	0	0	0	0	0	0	0	0	0	0	0	0	0	0	0	0	0	0	0	0	0	0	0	0	0	0	0	0	0	0	0	0	7	103
CG12202	Nat1		NAA16, NAA15	4	0	0	0	0	3	0	0	0	3	0	5	0	0	0	0	2	0	3	0	5	0	2	0	4	0	4	0	0	0	0	0	0	0	0	0	5	0	0	0	0	2	209
CG12225	Spt6		SUPT6H	2	0	0	0	0	2	0	0	0	0	0	0	0	0	2	0	0	0	0	0	0	0	0	0	2	0	3	0	0	0	13	0	0	0	0	0	7	0	7	0	0	0	69
CG12230	car	VPS33A	VPS33A	0	0	38	4	0	0	0	51	0	0	0	0	0	0	0	0	0	0	0	0	0	0	0	0	0	0	0	0	0	0	0	0	0	0	0	0	0	0	0	0	0	0	41
CG12233	l(1)G0156		IDH3A	0	0	0	0	0	0	0	0	0	0	0	0	0	3	0	0	0	0	0	2	0	0	0	0	0	0	0	0	0	0	0	0	0	0	0	0	0	0	0	0	0	0	213
CG12238	e(y)3		PHF10	0	0	0	0	0	0	0	0	0	0	0	0	0	0	0	0	0	0	0	0	0	0	0	0	0	0	0	0	0	0	0	0	0	0	0	0	2	0	0	0	0	0	92
CG12241	CG12241	SGSM3	SGSM3	0	0	0	0	0	0	0	0	0	0	0	0	0	0	4	0	0	0	0	0	0	0	0	0	0	0	0	0	0	0	0	0	0	0	0	0	0	0	0	0	0	0	25
CG12242	GstD5		GSTT2, GSTT1, GSTT2B	2	2	0	3	4	0	7	0	7	0	3	0	8	8	2	0	0	6	0	11	0	12	0	5	0	0	0	6	0	0	0	2	0	0	0	0	0	4	0	0	0	0	46
CG12261	mRpS22		MRPS22	0	0	0	0	0	0	0	0	0	0	0	0	0	0	0	0	0	0	0	0	0	0	0	0	0	0	0	0	0	0	0	0	0	0	0	0	0	0	0	0	0	4	46
CG12262	CG12262		ACADM	0	0	0	0	0	0	0	0	0	0	0	0	0	0	0	0	0	0	0	0	0	0	4	0	0	0	0	0	0	0	0	2	0	0	0	0	0	0	0	0	0	8	51
CG12264	CG12264		NFS1	0	0	0	0	0	0	0	0	0	0	0	0	0	0	0	0	0	0	0	0	0	0	0	0	0	0	0	0	0	0	0	0	0	0	0	0	0	0	0	0	0	5	48
CG12288	CG12288		RBM34	0	0	0	0	0	2	0	0	0	0	0	0	0	0	0	0	0	0	0	0	0	0	0	0	0	0	0	0	0	0	0	0	0	0	0	0	0	0	0	0	0	0	89
CG12301	CG12301		UTP14C, UTP14A	0	0	0	0	0	0	0	0	0	0	0	0	0	0	0	0	0	0	0	0	0	0	0	0	2	0	0	0	0	0	0	0	0	0	0	0	0	0	0	0	0	0	67
CG12306	polo		PLK2, PLK3, PLK1	0	0	0	0	0	0	0	0	0	0	0	0	0	0	0	0	0	0	0	0	0	0	0	0	0	0	0	0	0	0	0	0	0	0	0	0	0	0	0	0	0	3	31
CG12323	Prosbeta5		PSMB11, PSMB8, PSMB5	0	0	0	3	0	0	0	0	0	0	2	0	0	0	0	0	0	0	0	0	0	0	0	0	0	0	0	0	0	0	0	0	0	0	0	0	0	0	0	0	0	0	106
CG12325	CG12325		PWP2	0	0	0	0	0	0	0	0	0	0	0	0	0	0	0	0	0	0	0	0	0	0	0	0	0	0	0	0	0	0	0	0	0	3	0	0	0	0	0	0	0	0	94
CG1234	CG1234		NOC3L	0	0	0	0	0	0	0	0	0	0	0	0	0	0	3	0	0	0	0	0	0	0	0	0	0	0	0	0	0	0	0	0	0	0	0	0	0	0	0	0	0	0	172
CG12359	Ulp1		SENP1, SENP2	0	0	0	0	0	0	0	6	0	3	0	0	0	0	0	0	0	0	0	0	0	0	0	0	0	0	0	0	0	0	0	0	0	0	0	0	0	0	0	0	0	3	59
CG12360	CG12360		TRABD	0	0	0	0	0	0	0	0	0	0	0	0	0	0	0	0	0	0	0	0	0	0	0	0	0	0	0	0	0	0	0	0	0	0	0	0	0	0	0	0	0	2	48
CG12389	Fpps		FDPS	0	0	0	0	0	0	0	0	0	0	0	0	0	0	0	0	0	0	0	0	0	0	0	0	0	0	0	0	0	0	0	0	0	0	0	0	0	0	0	0	0	2	79
CG12396	Nnp-1		RRP1B, RRP1	2	0	0	0	0	0	0	0	0	0	0	0	0	0	6	0	2	0	0	0	0	0	0	0	0	0	3	0	0	0	0	0	0	0	0	0	2	0	0	0	0	0	215
CG1241	Atg2		ATG2A, ATG2B	0	0	0	0	0	0	0	0	0	0	0	0	0	0	0	0	0	0	0	0	0	0	0	0	0	0	0	0	0	0	0	0	0	0	0	0	0	0	2	0	0	0	82
CG1242	Hsp83		HSP90AA1, HSP90AB1	68	12	22	18	0	41	0	31	0	30	0	23	0	4	36	0	35	0	53	0	44	0	54	0	60	4	39	0	10	0	22	4	0	39	3	4	31	0	79	10	0	63	124
CG1244	CG1244			0	0	0	0	0	0	0	0	0	0	0	0	0	0	0	0	0	0	3	0	0	0	0	0	4	0	4	0	0	0	0	0	0	0	0	0	6	0	12	0	0	0	14
CG1249	snRNP2		SNRPD2	0	0	0	0	0	0	0	0	0	0	0	0	0	3	0	0	0	0	0	0	0	0	0	0	0	0	0	0	0	0	0	0	0	0	0	0	0	0	0	0	0	0	237
CG12499	CG12499		URB1	15	0	4	0	0	6	0	0	0	0	0	2	0	0	28	0	13	0	0	0	4	0	2	0	8	0	13	0	17	0	13	0	0	0	0	0	39	0	29	0	0	0	87
CG1250	sec23	sec23	SEC23B, SEC23A	3	0	5	5	0	16	0	2	0	12	0	48	4	0	3	0	2	0	3	0	6	0	28	0	16	0	4	0	0	0	6	0	0	0	0	0	2	0	43	2	0	9	65
CG12512	CG12512		ACSF2	0	0	3	0	0	10	0	0	0	2	0	0	0	0	0	0	0	0	0	0	0	0	13	0	0	0	0	0	2	0	0	0	0	3	0	0	0	0	0	0	0	9	101
CG12532	Bap		AP2B1, AP1B1	3	0	6	0	0	18	0	2	0	5	0	8	0	0	4	0	6	0	4	0	4	0	10	0	9	0	11	0	16	0	7	0	0	0	0	0	7	0	17	0	0	6	101
CG1258	pav		KIF23	0	0	0	0	0	0	0	0	0	0	0	2	0	0	0	0	0	0	0	0	0	0	0	0	0	0	0	0	0	0	0	0	0	0	0	0	2	0	0	0	0	0	104
CG12582	CG12582		MANBA	0	0	4	0	0	0	0	0	0	0	0	0	0	0	0	0	0	0	0	0	0	0	0	0	0	0	0	0	0	0	0	0	0	0	0	0	0	0	0	0	0	0	28
CG1263	RpL8		RPL8	0	0	0	2	0	0	0	0	0	0	0	0	2	0	0	0	0	0	0	0	0	0	0	0	0	0	0	0	0	0	0	0	0	0	0	0	0	0	0	0	0	0	97
CG12702	CG12702	ABC fatty acid transporter	KIAA1524	0	0	17	17	0	0	0	0	0	30	0	0	0	0	7	0	0	0	0	0	0	0	0	0	0	0	0	0	0	0	0	0	0	0	0	0	0	0	3	0	0	0	75
CG12703	CG12703		ABCD2, ABCD1, ABCD3	0	0	0	0	0	2	0	0	0	0	0	0	0	0	0	0	0	0	0	0	0	0	0	0	0	0	0	0	0	0	0	0	0	0	0	0	0	0	0	0	0	0	184
CG12737	Crag	Crag	DENND4B, DENND4C, DENND4A	0	0	0	0	0	0	0	0	0	4	0	0	0	0	0	0	0	0	0	0	0	0	0	0	0	0	0	0	3	0	0	0	0	0	0	0	0	0	0	0	0	0	27
CG1274	Jafrac2		PRDX4	0	0	0	2	0	0	0	0	0	0	0	0	0	0	0	0	0	0	0	0	0	0	0	0	0	0	0	0	0	0	0	0	0	0	0	0	0	0	0	0	0	0	39
CG12749	Hrb87F		HNRNPA0, HNRNPA1L2, HNRNPA1, HNRNPA2B1, HNRNPA3	0	0	0	0	0	2	0	0	0	0	0	0	0	0	0	0	0	0	0	0	0	0	2	0	0	0	0	0	2	0	0	0	0	0	0	0	0	0	0	0	0	0	112
CG12753	CG12753	CLEC16A-like KIAA0350, Ema	CLEC16A	0	0	0	0	0	0	0	0	0	0	0	0	0	0	0	0	0	0	0	0	0	0	0	0	2	0	0	0	0	0	0	0	0	0	0	0	0	0	25	0	0	0	60
CG12759	Dbp45A		DDX49	0	0	0	0	0	0	0	0	0	2	0	0	0	0	0	0	0	0	0	0	0	0	0	0	0	0	0	0	3	0	0	0	0	0	0	0	0	0	0	0	0	0	94
CG12772	CG12772		KIAA0226L, KIAA0226	0	0	0	0	0	0	0	0	0	0	0	2	0	0	0	0	0	0	0	0	0	0	0	0	0	0	0	0	0	0	0	0	0	0	0	0	0	0	0	0	0	0	136
CG12785	CG12785		NOL6	6	0	0	0	0	0	0	0	0	0	0	3	0	0	16	0	5	0	6	0	5	0	2	0	6	0	8	0	8	0	0	0	0	0	0	0	8	0	11	0	0	0	51
CG12792	l(2)09851	glutamate-rich WD repeat-containing protein 1,KIAA1942 protein	GRWD1	0	0	0	0	0	8	0	0	0	0	0	0	0	0	0	0	2	0	0	0	0	0	2	0	0	0	0	0	0	0	0	0	0	2	0	0	0	0	0	0	0	0	160
CG12819	sle			0	0	0	0	0	0	0	0	0	0	0	0	0	0	3	0	7	0	0	0	0	0	0	0	6	0	8	0	0	0	0	0	0	0	0	0	8	0	13	0	0	0	89
CG12891	CPTI		CHKB, CPT1C, CPT1B, CPT1A	8	0	7	0	0	14	0	0	0	0	0	0	0	0	0	0	14	0	16	0	18	0	14	0	5	0	0	0	0	0	5	0	0	8	0	0	0	0	3	0	0	8	58
CG43367	CG43367	Beach CG43367	NBEAL2, NBEAL1	0	0	0	0	0	13	2	0	0	12	0	0	0	0	0	0	0	0	0	0	0	0	0	0	0	0	0	0	0	0	0	0	0	2	0	0	0	0	0	0	0	0	50
CG1309	CG1309	HLA-B associated transcript 5	ABHD16B, ABHD16A	0	0	0	0	0	0	0	0	0	0	0	0	0	0	0	0	0	0	0	0	0	0	5	0	0	0	0	0	0	0	0	0	0	0	0	0	0	0	0	0	0	3	74
CG13090	CG13090		MOCS3	0	0	0	0	0	0	0	0	0	0	0	0	0	0	0	3	0	0	0	0	0	0	0	0	0	0	0	0	0	0	0	0	0	0	0	0	0	0	0	0	0	0	76
CG13096	CG13096		RSL1D1	20	0	0	0	0	13	0	0	0	0	0	2	0	0	24	0	10	0	16	0	7	0	19	0	6	0	7	0	2	0	0	0	0	3	0	0	8	0	16	0	0	8	54
CG13097	CG13097		MPHOSPH10	0	0	0	0	0	0	0	0	0	0	0	0	0	0	3	0	0	0	0	0	0	0	0	0	0	0	0	0	0	0	0	0	0	0	0	0	0	0	0	0	0	0	226
CG13126	CG13126		METTL17	0	0	0	0	0	3	0	0	0	0	0	0	0	0	0	0	0	0	0	0	0	0	5	0	0	0	0	0	4	0	0	0	0	0	0	0	0	0	0	0	0	3	56
CG13162	ana3		RTTN	0	0	0	0	0	0	0	0	0	2	0	0	0	0	0	0	0	0	0	0	0	0	0	0	0	0	0	0	0	0	3	0	0	0	0	0	0	0	0	0	0	0	42
CG1333	Ero1L		ERO1L, ERO1LB	0	0	0	0	0	0	0	0	0	0	0	0	0	0	0	0	0	0	0	0	0	0	0	0	0	0	0	0	0	0	0	0	0	0	0	0	0	0	0	0	0	3	123
CG13349	CG13349		ADRM1	0	0	0	0	0	0	4	0	0	0	0	0	0	3	0	0	0	0	0	0	0	0	0	0	0	0	0	3	0	0	0	0	0	0	0	0	0	0	0	0	0	3	88
CG13387	emb		XPO1	5	0	2	0	0	3	0	3	0	0	0	0	0	0	4	0	4	0	5	0	4	0	0	0	7	0	5	0	0	0	2	0	0	2	0	0	5	0	8	0	0	3	49
CG13388	Akap200	CG13388 MARCKS/MARCKSL acidic latter on endsomes in mammals	MARCKS, MARCKSL1, GAP43, BASP1, UNC79	3	0	4	0	0	0	0	3	0	6	0	5	0	2	2	0	3	0	5	3	3	0	2	0	5	0	5	0	5	0	3	0	0	4	0	0	8	0	8	0	0	6	77
CG1341	Rpt1		PSMC2	0	0	0	0	0	0	0	0	0	0	0	0	0	0	0	0	0	0	0	0	0	0	9	0	0	0	0	0	0	0	0	0	0	0	0	0	0	0	0	0	0	25	143
CG1345	Gfat2		GFPT1, GFPT2	0	0	2	0	0	10	0	0	0	2	0	0	0	0	0	0	2	0	7	0	5	0	0	0	0	0	0	0	0	0	0	0	0	2	0	0	0	0	0	0	0	16	208
CG1347	CG1347	ATG11	RB1CC1	0	0	0	0	0	0	0	0	0	0	0	0	0	0	0	0	0	0	0	0	0	0	0	0	0	0	0	0	0	0	0	0	0	11	0	0	0	0	3	0	0	0	17
CG13531	CG13531	SPG11 protein	SPG11	0	0	0	0	0	0	0	0	0	0	0	6	0	0	0	0	0	0	0	0	0	0	0	0	0	0	0	0	0	0	30	0	0	0	0	0	0	0	0	0	0	0	45
CG1359	CG1359	TRAPPC1 (Bet5)	TRAPPC1	0	0	0	0	0	0	0	0	0	0	2	0	0	0	0	0	0	0	0	0	0	0	0	0	0	0	0	0	0	0	0	0	0	0	0	0	0	0	0	0	0	0	131
CG13626	Syx18	syntaxin18	STX18	0	0	0	0	0	0	0	0	0	0	0	0	0	0	0	0	0	0	0	0	0	0	7	0	0	0	0	0	0	0	0	0	0	0	0	0	0	0	0	0	0	0	170
CG1371	CG1371		NOMO3, NOMO1, NOMO2	21	0	8	0	0	19	0	10	0	34	0	8	0	0	10	0	19	0	25	0	24	0	22	0	38	0	15	0	9	0	21	0	0	25	0	0	25	0	43	0	0	28	55
CG13745	CG13745		FANCI	0	0	0	0	0	0	0	0	0	0	0	0	0	0	0	0	0	0	0	0	2	0	0	0	0	0	0	0	0	0	0	0	0	0	0	0	0	0	0	0	0	0	137
CG13849	Nop56		NOP56	0	0	0	0	0	17	0	0	0	0	0	0	0	0	0	0	0	0	0	0	0	0	17	0	0	0	0	0	6	0	0	0	0	0	0	0	0	0	0	0	0	8	158
CG13900	CG13900		SF3B3	12	0	2	0	0	10	0	3	0	9	0	0	0	0	14	0	17	0	11	0	12	0	9	0	19	0	11	0	19	0	12	0	0	9	0	0	15	0	31	0	0	9	41
CG1399	CG1399	?CARMIL Leu rich repeat protein - actin capping Trio regulation	RLTPR, LRRC16B, LRRC16A	0	0	0	0	23	0	0	0	0	6	0	3	0	0	0	0	0	0	0	0	0	0	0	0	0	0	0	0	0	0	0	0	0	34	0	0	0	0	209	2	0	0	25
CG1403	2001-09-01		Sep-02	0	0	0	0	0	0	0	0	0	0	0	0	0	0	0	0	0	0	0	0	0	0	0	0	0	0	0	0	0	0	0	0	0	0	0	0	0	0	0	0	0	2	28
CG1404	ran		RAN	2	0	0	0	0	0	0	0	0	0	0	0	0	0	0	0	0	0	0	0	0	0	0	0	0	0	0	0	0	0	0	0	0	0	0	0	0	0	0	0	0	0	151
CG14065	CG14065		LARP1B, LARP1	0	0	0	0	0	0	0	0	0	0	0	0	0	0	0	0	0	0	0	0	0	0	0	0	3	0	0	0	0	0	0	0	0	0	0	0	3	0	3	0	0	0	78
CG14066	larp		LARP1B, LARP1	19	0	0	0	0	0	0	0	0	0	0	7	0	0	15	0	28	0	13	0	19	0	0	0	26	0	30	0	0	0	0	0	0	0	0	0	52	0	35	0	0	0	76
CG1410	waw		GUF1	0	0	0	0	0	0	0	0	0	0	0	0	0	0	0	0	0	0	0	3	0	0	0	0	0	0	0	0	0	0	0	0	0	0	0	0	0	0	0	0	0	0	235
CG1417	slgA		PRODH	0	0	2	0	0	5	0	0	0	0	0	0	0	0	0	0	3	0	0	0	0	0	5	0	0	0	0	0	2	0	0	0	0	0	0	0	0	0	0	0	0	5	118
CG14215	CG14215		AHCTF1	0	0	0	0	0	0	0	0	0	0	0	0	0	0	2	0	0	0	0	0	0	0	0	0	0	0	0	0	0	0	0	0	0	0	0	0	0	0	0	0	0	0	92
CG14217	Tao-1		TAOK2, TAOK3, TAOK1	0	0	0	0	0	3	0	0	0	0	0	0	0	0	0	0	0	0	0	0	0	0	4	0	0	0	0	0	2	0	0	0	0	0	0	0	0	0	2	0	0	0	74
CG1422	p115	p115	USO1	2	0	110	76	0	2	0	0	0	0	0	0	0	0	0	0	0	0	0	0	0	0	0	0	0	0	0	0	2	0	0	0	0	421	58	0	0	0	0	0	0	0	281
CG14228	Mer		NF2	0	0	0	0	0	15	0	0	0	0	0	0	0	0	4	0	0	0	0	0	0	0	4	0	0	0	0	0	7	0	0	0	0	2	0	0	0	0	0	0	0	0	591
CG14299	CG14299	Uncharacterised,autophagy, human orthologue KIAA1632 ectopic P granules protein 5 homologue	EPG5	2	0	0	0	0	4	0	0	0	3	0	85	0	0	45	0	0	0	2	0	0	0	0	0	0	0	0	0	0	0	0	0	0	0	0	0	0	0	4	0	0	0	106
CG14472	poe		UBR4	3	0	13	0	0	18	0	9	0	39	0	0	0	0	3	0	0	0	2	0	2	0	22	0	0	0	0	0	9	0	28	0	0	17	0	0	0	0	0	0	0	20	89
CG14476	CG14476		GANC, GANAB	31	0	2	2	0	8	0	4	0	4	0	35	0	0	27	0	33	0	9	0	11	0	3	0	49	0	31	0	2	0	4	0	0	9	0	0	34	0	40	0	0	17	172
CG1453	Klp10A		HERPUD1, HERPUD2, KIF2C, KIF2B, KIF2A	0	0	0	0	0	0	0	0	0	0	0	0	0	0	0	0	0	0	0	0	2	0	0	0	0	0	0	0	0	0	0	0	0	0	0	0	0	0	0	0	0	2	189
CG14562	CG14562		HPS3	0	0	0	0	0	0	0	0	0	0	0	0	0	0	9	0	0	0	0	0	0	0	0	0	0	0	0	0	0	0	0	0	0	0	0	0	0	0	0	0	0	0	60
CG14616	l(1)G0196		PPIP5K2, PPIP5K1	0	0	0	0	0	0	0	0	0	4	0	2	0	0	4	0	3	0	11	0	8	0	2	0	11	0	6	0	0	0	2	0	0	2	0	0	15	0	15	0	0	3	129
CG14648	growl		MTHFSD	3	0	3	3	0	23	17	4	0	0	0	3	4	13	8	8	28	3	37	6	14	3	36	0	0	0	0	4	12	0	2	8	4	14	0	13	4	5	3	2	0	7	34
CG1472	sec24	sec24	SEC24B, SEC24A	0	0	0	0	0	10	0	0	0	10	0	17	5	0	0	0	0	0	0	0	7	0	31	0	13	0	0	0	0	0	0	0	0	0	0	0	0	0	28	0	0	0	120
CG14782	CG14782		PLEKHF2	0	0	0	0	0	0	0	0	0	0	0	0	0	0	0	0	0	0	0	0	0	0	0	0	0	0	0	0	0	0	0	0	0	0	0	0	0	0	0	0	0	2	30
CG14786	CG14786		LRPPRC	0	0	0	0	0	0	0	3	0	0	0	0	0	0	5	0	0	0	0	0	0	0	0	0	2	0	4	0	0	0	5	0	0	0	0	0	0	0	2	0	0	0	53
CG14792	sta		RPSA	0	2	0	5	0	0	4	0	0	0	5	0	2	5	0	0	0	0	0	0	0	0	0	0	0	0	0	0	0	3	0	0	0	0	0	10	0	0	0	2	0	2	58
CG14804	CG14804	VPS26 (Vps26A/B in mammals)	VPS26A, VPS26B	0	0	0	0	0	0	0	0	0	12	8	0	0	0	0	0	0	0	0	0	0	0	0	2	0	0	0	0	0	0	0	0	0	0	0	0	0	0	0	0	0	0	33
CG14813	deltaCOP		ARCN1	0	0	0	0	0	0	0	0	0	0	0	0	0	0	0	0	0	0	0	0	7	0	2	0	0	0	0	0	0	0	0	0	0	2	0	0	0	0	0	0	0	3	124
CG14816	CG14816		PGAM5	0	0	0	0	0	0	0	0	0	0	0	0	0	0	0	0	0	0	0	0	0	0	0	0	0	0	0	0	0	0	17	0	0	0	0	0	0	0	0	0	0	0	144
CG1483	Map205		MUC16	2	0	0	0	0	0	0	0	0	0	0	3	0	0	0	0	4	0	3	0	2	0	0	0	6	0	5	0	0	0	0	0	0	0	0	0	9	0	12	0	0	0	92
CG1484	fliI		FLII	0	0	0	0	0	0	0	0	0	0	0	17	0	0	0	0	0	0	0	0	0	0	0	0	0	0	0	0	0	0	0	0	0	0	0	0	0	0	0	0	0	0	46
CG1486	CG1486		PDXDC1	0	0	0	0	0	2	0	0	0	0	0	0	0	0	0	0	0	0	0	0	2	0	0	0	0	0	0	0	0	0	0	0	0	0	0	0	2	0	0	0	0	0	130
CG1489	Pros45		PSMC5	0	0	0	0	0	0	2	0	0	0	2	0	0	0	0	0	0	0	0	0	0	0	4	0	0	0	0	0	0	0	0	0	0	2	0	0	0	0	0	0	0	25	45
CG1490	Usp7		USP7	0	0	0	0	0	0	0	15	0	18	0	0	0	0	0	0	0	0	2	0	0	0	0	0	0	0	0	0	0	0	0	0	0	7	0	0	0	0	2	0	0	5	260
CG14939	CG14939		CCNYL2, CCNYL1, CCNY	0	0	0	0	0	0	0	0	0	0	0	0	0	0	0	0	0	0	0	0	0	0	0	0	0	0	0	0	3	0	0	0	0	0	0	0	0	0	0	0	0	0	56
CG14967	CG14967		KIAA0100	6	0	2	0	0	0	0	0	0	2	0	0	0	0	0	0	0	0	3	0	0	0	0	0	3	0	0	0	0	0	0	0	0	0	0	0	0	0	13	0	0	0	21
CG14980	CG14980	Ccz1, Conserved in humans C7orf28, plants and Dicty. PSI blasts to CCZ1! (Fly MON1 is CG11926 not found)	CCZ1, CCZ1B	0	0	0	0	0	0	0	2	11	0	0	0	0	0	0	0	0	0	0	0	0	0	0	0	0	0	0	0	0	0	0	0	0	0	0	0	0	0	0	0	0	0	51
CG14996	Chd64		TAGLN, TAGLN2, TAGLN3	0	0	0	0	0	8	0	0	0	0	0	0	0	0	0	0	0	0	0	0	0	0	3	0	0	0	0	0	3	0	0	0	0	2	0	0	0	0	0	0	0	2	94
CG14997	CG14997		SQRDL	0	0	0	0	0	0	0	0	0	0	0	0	0	0	0	0	0	0	0	0	0	0	0	0	0	0	0	0	0	0	0	0	0	0	0	0	0	0	0	0	0	6	84
CG14998	CG14998		MAP7D1, MAP7D2, MAP7D3, MAP7	0	0	0	0	0	0	0	0	0	0	0	0	0	0	0	0	0	0	2	0	0	0	0	0	4	0	0	0	0	0	0	0	0	0	0	0	0	0	5	0	0	0	291
CG15087	CG15087	vps51 Fat Free ANG2	VPS51	0	0	0	0	0	25	9	0	0	2	0	0	0	0	0	0	0	0	0	0	3	0	0	0	0	0	0	0	0	0	0	0	0	9	0	0	0	0	0	0	0	0	112
CG15099	CG15099	Dop1	DOPEY2, DOPEY1	14	0	111	0	0	19	0	38	0	17	0	0	0	0	9	0	13	0	13	0	10	0	8	0	12	0	7	0	2	0	5	0	0	9	0	0	16	0	21	0	0	18	55
CG15100	CG15100		MARS	22	0	13	8	0	30	0	21	0	36	0	11	0	0	25	0	28	0	27	0	31	0	25	0	30	0	41	0	14	0	12	0	0	40	0	0	31	0	32	0	0	53	54
CG15101	Jheh1		EPHX1	0	0	0	0	0	0	0	0	0	0	0	0	0	0	0	0	0	0	0	0	0	0	5	0	0	0	0	0	0	0	0	0	0	0	0	0	0	0	0	0	0	4	87
CG15106	Jheh3		EPHX1	0	0	0	0	0	0	0	0	0	0	0	0	0	0	0	0	0	0	0	0	0	0	0	0	0	0	0	0	0	0	0	0	0	0	0	0	0	0	0	0	0	2	87
CG1512	cul-2		CUL2	0	0	0	0	0	0	0	0	0	0	0	0	0	0	2	0	0	0	0	0	0	0	0	0	0	0	0	0	0	0	0	0	0	0	0	0	0	0	0	0	0	2	125
CG1513	CG1513	Oxysterol-binding protein-related protein, Ortholgue of Orp9/10/11 Has FFAT (and PH)	OSBPL9	0	0	5	0	0	0	0	11	12	0	0	0	0	0	0	0	0	0	0	0	0	0	0	0	0	0	0	0	0	0	0	0	0	0	0	0	0	0	0	0	0	0	133
CG1514	CG1514	SNX25	SNX25	0	0	10	0	0	0	0	0	0	34	0	0	0	0	0	0	0	0	6	0	0	0	0	0	0	0	0	0	0	0	0	0	0	0	0	0	0	0	0	0	0	0	26
CG1516	CG1516		PC	26	0	17	2	0	33	6	40	0	74	0	6	0	0	12	0	39	0	32	0	42	0	41	0	55	7	32	3	13	0	35	0	0	44	0	0	27	0	35	0	0	57	12
CG1519	Prosalpha7		PSMA3	0	0	0	0	0	0	0	0	0	0	3	0	0	0	0	0	0	0	0	0	0	0	0	0	0	0	0	0	0	0	0	0	0	0	0	0	0	0	0	0	0	0	16
CG15220	CG15220		RPA3	0	0	0	0	0	0	0	0	0	0	0	0	0	0	0	0	0	0	0	0	0	0	0	0	0	0	0	0	0	0	0	0	0	0	0	8	0	0	0	0	0	0	97
CG1524	RpS14a		RPS14	0	0	0	0	0	0	0	0	0	0	0	0	0	0	0	0	0	0	0	0	0	0	0	0	0	0	0	0	0	0	0	0	0	0	0	0	2	0	0	0	0	2	35
CG1528	gammaCop	dgammaCO	COPG2, COPG1	49	0	28	4	0	40	0	13	0	27	7	18	0	0	25	0	24	0	49	0	51	0	46	0	47	0	35	0	24	0	21	0	0	30	0	0	29	0	61	0	0	37	63
CG1542	CG1542		EBNA1BP2	0	0	0	0	0	3	0	0	0	0	0	0	0	3	0	0	0	0	0	0	0	0	0	0	0	0	0	0	0	0	0	0	0	0	0	0	0	0	0	0	0	0	110
CG15433	Elp3		ELP3	0	0	0	0	0	2	0	0	0	0	0	0	0	0	0	0	0	0	0	0	0	0	0	0	0	0	0	0	0	0	0	0	0	0	0	0	0	0	0	0	0	0	104
CG15439	CG15439		PHF14	0	0	0	0	0	0	0	0	0	0	0	0	0	0	2	0	3	0	0	0	0	0	0	0	0	0	0	0	0	0	0	0	0	0	0	0	11	0	7	0	0	0	42
CG1544	CG1544		DHTKD1	0	0	0	0	0	0	0	0	0	0	0	0	0	0	14	0	0	0	0	0	0	0	0	0	0	0	0	0	0	0	0	0	0	0	0	0	0	0	0	0	0	0	425
CG1548	cathD		REN, CTSE, NAPSA, CTSD	0	2	0	2	0	0	4	0	0	0	2	0	3	0	0	0	0	0	0	0	0	0	0	0	0	0	0	0	0	0	0	0	0	0	0	0	0	0	0	0	0	0	117
CG15523	CG15523	VPS13B	VPS13B	0	0	16	4	0	0	0	0	0	0	0	0	0	0	0	0	0	0	0	0	0	0	0	0	0	0	0	0	0	0	12	0	0	0	0	0	0	0	0	0	0	0	209
CG15532	hdc		HECA	0	0	0	0	0	0	0	0	0	0	0	0	0	0	0	0	0	0	0	0	0	0	0	0	0	0	0	0	0	0	0	0	0	0	0	0	0	0	0	2	0	0	130
CG1554	RpII215		POLR3A, SLC35G6, POLR2A	11	0	2	0	0	0	0	2	0	5	0	2	0	0	2	0	4	0	3	0	3	0	2	0	8	0	4	0	0	0	6	0	0	0	0	0	19	0	11	0	0	3	93
CG1559	Upf1		UPF1	0	0	0	0	0	2	0	0	0	0	0	0	0	0	3	0	0	0	0	0	0	0	3	0	0	0	0	0	5	0	2	0	0	2	0	0	0	0	0	0	0	3	197
CG1560	mys		ITGB4, ITGB8, ITGB6, ITGB5, ITGB3, ITGB7, ITGB2, ITGB1	3	0	0	0	0	0	0	2	0	5	0	4	0	0	0	0	0	0	2	0	2	0	4	0	5	0	5	0	2	0	0	0	0	3	0	0	4	0	7	0	0	5	240
CG15618	CG15618	KIAA1767,thyroid adenoma-associated protein [Homo sapiens]	THADA	2	0	0	0	0	0	0	0	0	0	0	0	0	0	0	0	5	0	0	0	4	0	0	0	4	0	4	0	0	0	0	0	0	0	0	0	12	0	12	0	0	0	13
CG1569	rod	rough deal, kinetochore associated 1	KNTC1	8	0	4	0	0	9	0	2	0	8	0	4	0	0	4	0	8	0	4	0	9	0	113	0	9	0	9	0	0	0	9	0	0	4	0	0	27	0	16	0	0	5	231
CG15693	RpS20		RPS20	0	0	0	0	0	0	0	0	0	0	0	0	0	0	0	0	0	0	0	0	0	0	0	0	0	0	0	0	0	0	0	0	0	0	2	0	0	0	0	0	0	0	68
CG15792	zip	zipper	MYH14, MYH11, MYH9, MYH10	28	0	10	0	0	17	0	3	0	144	0	122	0	9	14	0	52	0	18	0	32	0	24	0	62	0	50	0	32	0	69	13	0	25	0	0	44	0	92	0	0	0	146
CG15811	Rop	MUNC18/SEC1	STXBP2, STXBP1	0	0	0	0	0	3	0	0	0	0	0	0	0	0	0	0	0	0	0	0	0	0	0	0	0	0	0	0	0	0	0	0	0	4	0	0	0	0	0	0	0	0	48
CG1582	CG1582		DHX57	0	0	0	0	0	0	0	0	0	4	0	0	0	0	0	0	0	0	0	0	3	0	2	0	2	0	0	0	0	0	0	0	0	0	0	0	0	0	3	0	0	0	41
CG15871	mRpL38		MRPL38	0	0	0	0	0	0	0	0	0	0	0	0	0	0	0	0	0	0	0	0	0	0	0	0	0	0	0	0	0	0	0	0	0	0	0	0	0	0	0	0	0	2	97
CG1600	CG1600			0	0	0	0	0	0	0	0	0	0	0	0	0	0	0	0	0	0	0	0	0	0	0	0	0	0	0	0	0	0	0	0	0	0	0	0	0	0	0	0	0	5	22
CG1616	dpa		MCM4	5	0	0	0	0	4	0	0	0	4	0	4	0	0	3	0	0	0	5	0	7	0	5	0	5	0	4	0	0	0	2	0	0	3	0	0	4	0	10	0	0	3	64
CG1633	Jafrac1		PRDX2, PRDX1	0	2	0	7	0	0	0	0	4	0	5	0	0	0	0	0	0	0	0	2	0	0	0	0	0	3	0	0	0	0	0	0	0	0	0	0	0	0	0	0	0	0	31
CG1640	CG1640		GPT, GPT2	0	0	0	0	0	0	0	0	0	0	0	0	0	0	0	0	0	0	0	0	0	0	0	0	0	0	0	0	0	0	0	0	0	0	0	0	0	0	0	0	0	4	121
CG1643	Atg5	ATG5	ATG5	0	3	0	0	0	0	0	0	0	0	0	0	0	0	0	0	0	0	0	0	0	0	0	0	5	24	0	0	0	0	0	0	0	0	0	0	0	0	0	0	0	0	170
CG1646	CG1646		PRPF39	0	0	0	0	0	0	0	0	0	4	0	0	0	0	0	0	7	0	3	0	4	0	0	0	6	0	9	0	0	0	0	0	0	0	0	0	14	0	13	0	0	3	191
CG1651	Ank	ankyrin	ANK1	0	0	0	0	0	0	0	0	0	3	0	0	0	0	2	0	0	0	3	0	2	0	0	0	2	0	0	0	0	0	13	0	0	0	0	0	4	0	6	0	0	0	76
CG1657	CG1657		GAPVD1	0	0	0	0	0	0	0	0	0	0	0	0	0	0	0	0	0	0	0	0	0	0	0	0	2	0	0	0	0	0	0	0	0	0	0	0	0	0	2	0	0	0	76
CG1664	sbr		NXF2B, NXF2, NXF3, NXF5, NXF1	0	0	0	0	0	8	0	0	0	0	0	0	0	0	0	0	2	0	3	0	0	0	3	0	0	0	0	0	0	0	0	0	0	3	0	0	0	0	0	0	0	0	50
CG16708	CG16708		CERK	0	0	0	0	0	2	0	0	0	0	0	0	0	0	0	0	0	0	0	0	0	0	0	0	0	0	0	0	0	0	0	0	0	0	0	0	0	0	0	0	0	0	233
CG1673	CG1673		BCAT2, BCAT1	0	0	0	0	0	0	0	0	0	0	2	0	0	0	0	0	0	0	0	0	0	0	0	0	0	0	0	0	0	0	0	0	0	0	0	0	0	0	0	0	0	2	123
CG16757	Spn		, PPP1R9A	3	0	0	0	0	0	0	0	0	0	0	0	0	0	0	0	0	0	3	0	0	0	0	0	2	0	0	0	0	0	0	0	0	0	0	0	0	0	4	0	0	0	81
CG16833	CG16833		TTLL4	0	0	0	0	0	3	0	0	0	0	0	0	0	0	0	0	0	0	0	0	0	0	0	0	0	0	0	0	0	0	0	0	0	0	0	0	0	0	0	0	0	0	194
CG1685	pen		KIAA0020	0	0	0	0	0	3	0	0	0	0	0	3	0	0	7	0	10	0	0	0	0	0	0	0	3	0	7	0	0	0	0	0	0	0	0	0	12	0	2	0	0	2	33
CG16858	vkg		COL7A1, COL4A6, COL4A4, COL4A2, COL1A1	20	0	0	0	0	2	0	6	0	5	0	55	0	4	9	0	79	0	5	0	16	0	6	0	117	0	124	2	3	0	11	0	0	4	0	0	117	0	122	0	0	7	62
CG16901	sqd		HNRPDL, HNRNPD, HNRNPAB	2	0	2	0	0	8	0	0	0	3	0	0	0	2	2	0	0	0	0	0	9	0	5	2	0	0	2	0	3	0	0	0	0	5	0	0	3	0	0	0	0	2	47
CG1691	Imp		IGF2BP1, IGF2BP3, IGF2BP2	0	0	0	0	0	0	0	0	0	0	0	0	0	0	0	0	3	0	0	0	0	0	0	0	0	0	0	0	5	0	0	0	0	0	0	0	0	0	0	0	0	0	132
CG16916	Rpt3	26S protease regulatory subunit 6B	PSMC4	0	0	0	0	0	0	0	0	0	0	0	0	0	0	0	0	0	0	0	0	0	0	17	0	0	0	0	0	0	0	0	0	0	0	0	0	0	0	0	0	0	22	117
CG16932	Eps-15	EPS15	EPS15, EPS15L1	0	0	0	0	0	0	0	0	0	0	0	0	0	0	0	0	0	0	0	0	0	0	0	0	0	0	0	0	0	0	0	0	0	0	0	0	0	0	5	0	0	0	33
CG16940	CG16940		DIS3L2	2	0	0	0	0	3	0	0	0	0	0	2	0	0	2	0	2	0	0	0	2	0	0	0	2	0	3	0	0	0	0	0	0	0	0	0	4	0	2	0	0	0	26
CG16944	sesB		SLC25A31, SLC25A6, SLC25A5, SLC25A4	12	0	3	0	0	12	0	0	0	7	0	7	0	0	5	0	7	0	6	0	12	0	13	0	12	0	14	0	0	0	9	0	0	9	0	0	24	0	17	0	0	9	162
CG16969	dgt2			0	0	0	2	0	0	0	0	0	0	0	0	0	0	0	0	0	0	0	0	0	0	0	0	0	0	0	0	0	0	0	0	0	0	0	0	0	0	0	0	0	0	19
CG16973	msn		NRK, TNIK, MINK1, MAP4K4	9	0	0	0	0	8	0	0	0	0	0	3	0	3	17	0	6	0	13	0	10	0	3	0	16	0	4	0	3	0	10	0	0	0	0	2	8	0	19	0	0	0	16
CG16983	skpA		SKP1	0	0	0	2	0	0	0	0	0	0	0	0	0	0	0	0	0	0	0	0	0	0	0	0	0	0	0	0	0	0	0	0	0	0	0	0	0	0	0	0	0	0	36
CG16986	CG16986		ACOT13	0	0	0	0	0	0	0	0	0	0	3	0	0	0	0	0	0	0	0	0	0	0	0	0	0	0	0	0	0	0	0	0	0	0	0	0	0	0	0	0	0	0	20
CG17033	CG17033		RNF41	0	0	0	0	0	0	0	0	0	0	2	0	0	0	0	0	0	0	0	0	0	0	0	0	0	0	0	0	0	0	0	0	0	0	0	0	0	0	0	0	0	0	160
CG1707	CG1707	Glo1	GLO1	0	5	0	6	0	0	0	0	0	0	9	0	5	0	0	0	0	0	0	0	0	0	0	2	0	2	0	2	0	0	0	0	0	0	0	0	0	0	0	0	0	0	31
CG1710	Hcf		HCFC1, HCFC2	0	0	0	0	0	3	0	0	0	0	0	0	0	0	0	0	0	0	0	0	0	0	0	0	0	0	0	0	0	0	0	0	0	0	0	0	0	0	0	0	0	0	154
CG17158	cpb		CAPZB	0	0	0	3	5	0	0	0	0	0	0	0	0	0	0	0	0	0	0	0	0	0	0	0	0	0	0	0	0	0	0	0	0	0	0	0	0	0	0	0	0	0	91
CG17209	CG17209		POLR3A	0	0	0	0	0	0	0	2	0	2	0	0	0	0	6	0	6	0	3	0	5	0	0	0	2	0	2	0	0	0	0	0	0	0	0	0	11	0	6	0	0	0	72
CG17227	lig3		LIG3	4	0	0	0	0	0	0	0	0	0	0	0	0	0	0	0	3	0	6	0	5	0	0	0	7	0	3	0	0	0	0	0	0	0	0	0	6	0	3	0	0	0	236
CG17246	Scs-fp		SDHA	0	0	2	3	0	16	0	3	0	13	3	0	0	0	0	0	4	0	0	0	8	0	15	0	7	0	0	0	0	0	0	0	0	6	0	0	0	0	0	0	0	11	56
CG17255	CG17255		PRRC2A, PRRC2C	0	0	0	0	0	0	0	0	0	0	0	0	0	0	0	0	0	0	0	0	0	0	0	0	4	0	0	0	0	0	0	0	0	0	0	0	0	0	0	0	0	0	167
CG17259	CG17259		SARS	0	0	3	0	0	4	0	0	0	2	0	0	0	0	0	0	0	0	0	0	0	0	0	0	0	0	0	0	0	0	0	0	0	0	0	0	0	0	0	0	0	0	65
CG17269	Fancd2		FANCD2	0	0	0	0	0	0	0	0	0	0	0	0	0	0	0	0	0	0	0	0	0	0	0	0	0	0	0	0	0	0	0	0	0	0	0	0	0	0	3	0	0	0	59
CG17291	Pp2A-29B		PPP2R1B, PPP2R1A	0	0	10	6	0	20	0	9	0	7	3	0	0	0	0	0	0	0	0	0	0	0	15	0	0	0	0	0	9	0	0	0	0	13	0	0	0	0	0	0	0	17	22
CG17320	ScpX		SCP2	0	0	0	0	0	0	0	0	0	0	0	0	0	0	0	0	0	0	0	0	0	0	0	0	0	0	0	0	0	0	0	0	0	0	0	0	0	0	0	0	0	9	51
CG17331	CG17331		PSMB2	0	0	0	0	0	0	0	0	0	0	2	0	0	0	0	0	0	0	0	0	0	0	0	0	0	0	0	0	0	0	0	0	0	0	0	0	0	0	0	0	0	0	150
CG17332	VhaSFD		ATP6V1H	0	0	0	0	0	0	0	0	0	2	0	0	0	0	0	0	0	0	0	0	0	0	2	0	0	0	0	0	0	0	0	0	0	0	0	0	0	0	0	0	0	7	55
CG17360	CG17360	PLEKHM2-like	PLEKHM2	0	0	0	0	0	0	0	0	0	0	0	0	0	0	0	0	0	0	0	0	0	0	0	0	0	0	0	0	0	0	0	0	0	0	0	0	0	0	32	0	0	0	28
CG17369	Vha55		ATP6V1B1, ATP6V1B2	0	0	2	0	0	12	0	0	0	3	0	0	0	0	0	0	0	0	0	0	0	0	11	0	0	0	0	0	2	0	0	0	0	9	0	0	0	0	0	0	0	17	47
CG17420	RpL15		RPL15	0	0	0	0	0	0	0	0	0	0	0	0	0	0	0	0	0	0	0	0	0	0	0	0	4	0	0	0	0	0	0	0	0	0	0	0	0	0	0	0	0	0	34
CG17471	CG17471	PIP4K2	PIP4K2C, PIP4K2B, PIP4K2A	0	0	0	0	0	4	0	0	0	0	0	0	0	0	0	0	0	0	0	0	0	0	0	0	0	0	0	0	0	0	0	0	0	0	0	0	0	0	0	0	0	0	44
CG17489	RpL5		RPL5	0	0	0	0	0	0	0	0	0	0	0	0	0	0	0	0	0	0	0	0	3	0	0	0	2	0	4	0	0	0	0	0	0	0	0	4	2	0	0	0	0	4	139
CG1749	CG1749		UBA5	0	0	22	3	0	0	0	0	0	0	0	0	0	0	0	0	0	0	0	0	0	0	0	0	0	0	0	0	0	0	0	0	0	10	0	0	0	0	0	0	0	5	18
CG17509	pds5		PDS5A, PDS5B	3	0	0	0	0	0	0	0	0	8	0	0	0	0	0	0	0	0	4	0	4	0	5	0	2	0	0	0	0	0	0	0	0	0	0	0	0	0	0	0	0	4	294
CG17510	CG17510		FIS1	0	0	0	0	0	0	0	0	0	0	0	0	0	0	0	0	0	0	0	0	0	2	0	0	0	0	0	0	0	0	0	0	0	5	0	0	0	0	0	0	0	0	26
CG17514	CG17514		GCN1L1	24	0	18	0	0	16	0	8	0	10	0	10	0	0	17	0	18	0	16	0	14	0	15	0	26	0	25	0	7	0	19	0	0	9	0	0	13	0	2	0	0	15	25
CG17521	Qm		RPL10, RPL10L	0	0	0	3	0	0	0	0	0	0	0	0	0	0	0	0	0	0	0	0	0	0	0	0	0	0	0	0	0	0	0	0	0	0	0	0	0	0	0	0	0	0	25
CG17524	GstE3		GSTT2, GSTT2B	0	2	0	2	0	0	0	0	0	0	3	0	0	0	0	0	0	0	0	0	0	0	0	0	0	0	0	0	0	0	0	0	0	0	0	0	0	0	0	0	0	0	26
CG17530	GstE6		GSTT2, GSTT2B	0	4	0	12	0	3	0	0	0	3	11	0	0	0	2	0	7	0	0	0	0	0	3	0	2	0	14	0	0	0	5	0	0	5	0	0	21	0	0	0	0	0	151
CG17531	GstE7		GSTT2, GSTT2B	0	0	0	6	0	0	0	0	0	0	0	0	0	0	0	0	0	0	0	0	0	0	0	0	0	0	0	0	0	0	0	0	0	0	0	0	0	0	0	0	0	0	100
CG17569	gry	TRAPPC11	TRAPPC11	0	0	0	0	0	0	0	0	0	5	0	0	0	0	0	0	0	0	0	0	0	0	0	0	0	0	0	0	0	0	0	0	0	0	0	0	0	0	0	0	0	4	73
CG17596	S6kII		RPS6KA1, RPS6KA6, RPS6KA2, RPS6KA3	0	0	0	0	0	0	0	0	0	0	0	0	0	0	0	0	0	0	0	0	2	0	0	0	2	0	2	0	0	0	32	0	0	0	0	0	0	0	0	0	0	0	232
CG17598	CG17598	Protein phosphatase 2-like	PPM1M, PPM1J, PPM1H	0	0	15	13	0	0	0	0	0	0	0	0	0	0	0	0	0	0	0	0	0	0	0	0	0	0	0	0	0	0	0	0	0	0	0	0	0	0	0	0	0	0	124
CG17603	Taf1		TAF1L, TAF1	2	0	0	0	0	0	0	0	0	0	0	0	0	0	0	0	0	0	0	0	0	0	0	0	0	0	0	0	0	0	0	0	0	0	0	0	0	0	0	0	0	0	123
CG17665	CG17665		INTS3	2	0	0	0	0	0	0	0	0	0	0	0	0	0	0	0	0	0	0	0	0	0	3	0	0	0	0	0	0	0	0	0	0	0	0	0	0	0	3	0	0	0	237
CG1768	dia		DIAPH1, DIAPH3, DIAPH2	0	0	0	0	0	0	0	0	0	0	0	9	0	0	0	0	0	0	0	0	0	0	0	0	0	0	4	0	0	0	0	0	0	0	0	0	0	0	0	0	0	0	168
CG17704	Nipped-B		NIPBL	8	0	14	0	0	4	0	3	0	10	0	0	0	0	3	0	0	0	3	0	6	0	9	0	8	0	8	0	0	0	7	0	0	3	0	0	2	0	4	0	0	6	222
CG17766	CG17766	rabconnectin 3B	WDR72, WDR7	0	0	0	0	0	0	0	0	12	16	0	0	0	0	0	0	0	0	0	0	9	0	0	0	5	0	0	0	0	0	0	0	0	0	0	0	0	0	8	0	0	0	131
CG17800	Dscam	Down syndrome cell adhesion molecule (fibronectin)	DSCAM, DSCAML1	0	0	3	0	0	0	0	0	0	8	0	0	0	0	0	0	0	0	3	0	0	0	0	0	0	0	0	0	0	0	12	0	0	0	0	0	0	0	9	0	0	0	64
CG1782	Uba1		UBA6, UBA7, UBA1	15	0	5	4	0	10	0	15	0	25	0	6	0	0	19	0	13	0	22	0	19	0	7	0	28	0	32	0	4	0	5	0	0	18	0	0	17	0	38	0	0	12	453
CG17838	CG17838		RBM47, SYNCRIP, HNRNPR	0	0	0	0	0	2	0	0	0	0	0	0	0	0	0	0	0	0	0	0	0	0	0	0	0	0	0	0	0	0	0	0	0	0	0	0	0	0	0	0	0	0	71
CG17866	kl-2		DNAH2	0	0	0	0	0	0	0	0	0	0	0	0	0	0	0	0	0	2	0	0	0	0	0	0	0	0	0	0	0	0	0	0	0	0	0	0	0	0	0	0	0	0	28
CG1787	Hexo2		HEXB, HEXA	0	0	0	0	0	0	0	0	0	0	0	0	0	0	0	0	0	0	8	13	0	0	9	0	0	0	0	0	0	0	8	0	0	0	0	0	0	0	0	0	0	0	56
CG17870	14-3-3zeta		SFN, YWHAE, YWHAB, YWHAZ	0	0	0	4	0	0	0	0	0	0	4	0	3	0	0	0	0	0	0	3	0	0	0	0	0	0	0	0	0	0	0	0	0	0	0	0	0	0	0	0	0	0	14
CG17896	CG17896		ALDH6A1	0	0	0	0	0	5	0	0	0	0	0	0	0	0	0	0	0	0	0	0	0	0	0	0	0	0	0	0	0	0	0	0	0	0	0	0	0	0	0	0	0	2	58
CG17949	His2B:CG17949		HIST1H2BO, HIST3H2BB	0	0	0	0	0	0	0	0	0	0	0	0	0	2	0	2	0	0	0	0	0	0	0	0	0	0	0	0	0	0	0	0	0	0	0	0	0	0	0	0	0	0	70
CG17970	Cyp4ac2		CYP4F3, CYP4F12, CYP4F22, CYP4F8, CYP4F2, CYP4F11, CYP4V2	0	0	0	0	0	0	0	0	0	0	0	0	0	0	0	0	0	0	0	0	0	0	2	0	0	0	0	0	0	0	0	0	0	0	0	0	0	0	0	0	0	0	97
CG18000	sw		DYNC1I1, DYNC1I2	0	0	0	0	0	0	0	0	0	0	0	0	0	0	0	0	0	0	2	0	2	0	0	0	0	0	0	0	0	0	0	0	0	0	0	0	0	0	0	0	0	0	34
CG18028	lt	VPS41	VPS41	0	0	22	0	0	0	0	0	0	0	0	0	0	0	0	0	0	0	0	0	0	0	0	0	0	0	0	0	0	0	0	0	0	0	0	0	0	0	0	0	0	0	56
CG1803	regucalcin		RGN	0	0	0	2	0	0	0	0	0	0	0	0	0	0	0	0	0	0	0	0	0	0	0	0	0	0	0	0	0	0	0	0	0	0	0	0	0	0	0	0	0	0	58
CG18041	dgt1		KANSL2	0	0	0	0	0	3	0	0	0	0	0	0	0	0	0	0	0	0	0	0	0	0	0	0	0	0	0	0	0	0	0	0	0	0	0	0	0	0	0	0	0	0	990
CG18069	CaMKII	Calcium/calmodulin-dependent protein kinase II	CAMK2B, CAMK2A, CAMK2G, CAMK2D	0	0	0	0	0	6	0	0	0	0	0	0	0	0	0	0	0	0	0	0	0	0	6	0	0	0	0	0	0	0	0	0	0	2	0	0	0	0	0	0	0	4	93
CG18076	shot		MACF1, DST	0	0	0	0	0	0	0	2	0	3	0	0	0	0	0	0	0	0	0	0	0	0	0	0	0	0	0	2	4	0	13	0	0	3	0	0	0	0	0	0	0	0	34
CG18102	shi		DNM3, DNM2, DNM1	0	0	3	2	0	4	0	5	0	2	0	0	0	0	0	0	0	0	0	0	0	0	3	0	0	0	2	0	2	0	0	0	0	6	0	0	0	0	2	0	0	11	112
CG18174	Rpn11		PSMD14	0	0	0	0	0	0	0	0	0	0	0	0	0	0	0	0	0	0	0	0	0	0	2	0	0	0	0	0	0	0	0	0	0	0	0	0	0	0	0	0	0	2	95
CG18176	defl		INTS7	0	0	0	0	0	4	0	3	0	3	0	0	0	0	0	0	0	0	0	0	0	0	0	0	0	0	0	0	0	0	0	0	0	0	0	0	0	0	0	0	0	4	257
CG18212	alt		RRBP1, KTN1	10	0	5	6	0	9	0	4	0	7	3	8	0	0	3	0	7	0	7	0	7	0	6	0	10	0	6	0	4	0	0	0	0	10	0	0	5	0	11	0	0	10	130
CG18214	trio	Trio, GEF with sec14 domain,kalirin	ARHGEF25, KALRN, TRIO	0	0	0	0	0	0	0	0	0	57	0	0	0	0	0	0	0	0	0	0	14	3	0	0	0	0	0	0	0	0	0	0	0	0	0	0	0	0	0	0	0	0	158
CG1822	bif			0	0	0	0	0	0	0	0	0	0	0	5	0	0	0	0	0	0	0	0	0	0	0	0	0	0	0	0	0	0	0	0	0	0	0	0	0	0	0	0	0	0	128
CG18273	CG18273			6	0	2	0	0	15	0	0	0	3	0	3	0	0	33	0	13	0	7	0	14	0	14	0	12	0	21	0	22	0	6	0	0	0	0	0	16	0	17	0	0	3	51
CG1828	dre4		SUPT16H	10	0	0	0	0	4	0	0	0	4	0	2	0	0	10	0	7	0	11	0	10	0	6	0	8	0	5	0	3	0	3	0	0	0	0	3	3	0	20	0	0	8	157
CG18332	CSN3		COPS3	0	0	0	0	0	0	0	0	0	0	0	0	0	0	0	0	0	0	0	0	0	0	0	0	0	0	0	0	0	0	0	0	0	0	0	0	0	0	0	0	0	2	597
CG1845	CG1845		BRPF3, BRD1, BRPF1	2	0	0	0	0	0	0	0	0	0	0	0	0	0	0	0	0	0	0	0	0	0	0	0	0	0	0	0	0	0	0	0	0	0	0	0	0	0	0	0	0	0	49
CG18497	spen		SPEN	0	0	0	0	0	0	0	0	0	0	0	0	0	0	0	0	0	0	3	0	0	0	0	0	0	0	0	0	0	0	0	0	0	0	0	0	0	0	0	0	0	0	69
CG18550	yellow-f			0	0	0	0	0	0	0	0	0	0	0	0	0	0	0	0	0	0	0	0	0	0	0	0	0	0	0	0	0	0	0	0	0	30	3	0	0	0	0	0	0	0	247
CG1856	ttk		ZBTB39, ZBTB37, ZBTB17, NACC1, ZBTB24, ZBTB45	0	0	0	0	0	0	0	0	0	0	0	0	0	0	0	0	0	0	0	0	0	0	0	0	0	0	0	0	0	0	0	0	0	0	0	0	3	0	0	0	0	0	130
CG18572	r		CPS1, CAD	22	0	43	8	0	19	0	9	0	25	0	10	0	0	26	0	35	0	28	0	29	0	16	0	42	0	34	0	3	0	37	0	0	14	0	0	77	0	53	0	0	11	70
CG18596	CG18596		TARBP1	0	0	0	0	0	0	0	0	0	40	0	0	0	0	0	0	0	0	0	0	0	0	0	0	0	0	0	0	0	0	0	0	0	5	0	0	0	0	0	0	0	0	95
CG18616	CG18616		CNOT10	0	0	0	3	0	0	0	0	0	0	0	0	0	0	0	0	0	0	0	0	0	0	0	0	0	0	0	0	0	0	0	0	0	0	0	0	0	0	0	0	0	0	25
CG18617	Vha100-2		TCIRG1, ATP6V0A2, ATP6V0A1, ATP6V0A4	0	0	0	0	0	0	0	0	0	0	0	0	0	0	0	0	0	0	0	0	0	0	0	0	0	0	0	0	0	0	0	0	0	0	0	0	0	0	2	0	0	0	72
CG18661	CG18661		C16orf13	0	2	0	4	2	0	5	0	3	0	4	0	5	6	0	0	0	2	0	3	0	4	0	3	0	2	0	0	0	0	0	0	0	0	0	0	0	3	0	0	0	0	14
CG18729	zwilch	zwilch,RZZ complex	ZWILCH	0	0	0	0	0	2	0	0	0	0	0	0	0	0	4	0	2	0	0	0	6	0	35	0	0	0	0	0	0	0	0	0	0	0	0	0	0	0	0	0	0	0	131
CG18731	CG18731		C19orf25	0	0	0	0	0	0	0	0	0	0	0	0	0	0	0	0	0	0	0	0	0	0	3	0	0	0	0	0	0	0	0	0	0	0	0	0	0	0	0	0	0	0	70
CG18740	mor		SMARCC1, SMARCC2	19	0	0	0	0	3	0	2	0	9	0	0	0	0	11	0	13	0	17	0	20	0	7	0	29	0	27	0	0	0	2	0	0	2	0	0	38	0	51	0	0	8	90
CG18743	Hsp70Ab		HSPA6, HSPA8, HSPA1L, HSPA1B, HSPA1A	0	0	0	0	0	0	0	0	0	0	0	0	0	0	0	0	12	0	6	0	14	0	0	0	0	0	0	0	0	0	0	0	0	0	0	0	0	0	0	0	0	0	80
CG1877	lin19		CUL1	2	0	0	0	0	0	0	0	0	0	0	0	0	0	0	0	0	0	0	0	0	0	0	0	0	0	0	0	0	0	0	0	0	0	0	0	2	0	0	0	0	0	22
CG18801	Ku80		XRCC5	12	0	0	0	0	0	0	0	0	0	0	4	0	0	13	0	26	0	10	0	15	0	0	0	0	0	18	0	0	0	0	0	0	0	0	0	31	0	14	0	0	3	201
CG1883	RpS7		RPS7	0	0	0	4	2	2	3	0	0	0	0	0	0	0	0	0	0	0	0	4	0	0	2	0	0	0	9	0	0	0	3	0	0	6	0	0	9	0	0	3	0	0	52
CG1903	sno		SBNO2, SBNO1	0	0	0	0	0	0	0	0	0	0	0	0	0	0	0	0	0	0	0	0	0	0	0	0	0	0	0	0	0	0	0	0	0	0	0	0	2	0	3	0	0	0	158
CG1910	CG1910		SMTNL1	0	0	0	0	0	0	0	0	0	2	0	0	0	0	0	0	0	0	0	0	0	0	0	0	0	0	0	0	2	0	0	0	0	0	0	0	0	0	0	0	0	0	240
CG1911	CAP-D2		NCAPD2	6	0	0	0	0	0	0	0	0	6	0	0	0	0	8	0	2	0	7	0	5	0	0	0	7	0	5	0	0	0	0	0	0	0	0	0	14	0	20	0	0	3	54
CG1925	mus205		REV3L	0	0	0	0	0	0	0	0	0	0	0	0	0	0	0	0	0	0	0	0	0	0	0	0	0	0	0	0	0	0	0	0	0	0	0	2	0	0	0	0	0	0	304
CG1938	Dlic2		DYNC1LI1, DYNC1LI2	0	0	0	0	0	0	0	0	0	0	0	0	0	0	0	0	0	0	0	0	0	0	2	0	0	0	0	0	0	0	0	0	0	0	0	0	0	0	0	0	0	3	85
CG1945	faf	fat facets CG1945 endo via liq facets ortho is FAM (on Golgi!) Ubiquitin carboxyl-terminal hydrolase Usp24/Usp9x	USP9Y, USP9X	12	0	4	0	0	5	0	20	0	296	12	2	0	0	18	0	8	0	10	0	4	0	5	0	0	0	0	0	0	0	142	0	0	18	0	0	0	0	0	0	0	2	141
CG1957	CG1957		CPSF2	0	0	0	0	0	0	0	0	0	0	0	0	0	0	0	0	2	0	3	0	0	0	0	0	0	0	2	0	0	0	0	0	0	0	0	0	0	0	0	0	0	0	103
CG1960	mu2		PAXIP1, MDC1	0	0	0	0	0	0	0	0	0	0	0	0	0	0	0	0	0	0	0	0	0	0	0	0	0	0	0	0	0	0	0	0	0	0	0	0	0	0	2	0	0	0	170
CG1965	CG1965		GCFC2, GCFC1	3	0	0	0	0	0	0	0	0	0	0	0	0	0	2	0	2	0	0	0	0	0	0	0	2	0	0	0	0	0	0	0	0	0	0	0	2	0	2	0	0	0	71
CG1966	Acf1		BAZ1A	0	0	0	0	0	0	0	0	0	0	0	0	0	0	0	0	0	0	0	0	0	0	0	0	0	0	0	0	0	0	0	0	0	0	0	0	0	0	3	0	0	0	97
CG1968	CG1968	cog6	COG6	0	0	2	0	0	0	0	0	0	6	0	0	0	0	0	0	0	0	0	0	0	0	0	0	0	0	0	0	0	0	0	0	0	2	0	0	0	0	0	0	0	0	278
CG1973	CG1973	SCYL1 kinase (Cex1p in Sc)	SCYL1	8	0	14	4	0	17	0	2	0	43	7	11	0	0	5	0	3	0	4	0	6	0	30	0	9	0	7	0	3	0	13	0	0	14	0	0	6	0	13	3	0	39	113
CG1977	alpha-Spec	spectrin	CDAN1, SPTA1, SPTAN1	176	0	17	10	0	76	0	11	0	72	0	265	0	0	114	0	215	0	119	0	75	0	66	0	158	0	300	0	44	0	127	0	0	81	0	0	220	0	198	2	0	18	133
CG1994	l(1)G0020		NAT10	12	0	0	0	0	8	0	0	0	5	0	7	0	0	19	0	3	0	18	0	11	0	5	0	8	0	3	0	4	0	9	0	0	2	0	0	10	0	19	0	0	8	40
CG2025	CG2025		NRD1	0	0	0	0	0	0	0	0	0	0	0	0	0	0	0	0	2	0	0	0	0	0	0	0	0	0	0	0	0	0	0	0	0	0	0	0	0	0	3	0	0	0	81
CG2028	CkIalpha		CSNK1D, CSNK1E, CSNK1A1L, CSNK1A1	0	0	0	0	0	0	2	0	0	0	0	0	0	0	0	0	0	0	0	0	0	0	0	0	0	0	0	0	0	0	0	0	0	0	0	0	0	0	0	0	0	0	15
CG2031	Hpr1		THOC1	6	0	0	0	0	0	0	0	0	0	0	0	0	0	5	0	5	0	0	0	7	0	0	0	5	0	11	0	0	0	0	0	0	0	0	0	7	0	7	0	0	3	60
CG2033	RpS15Aa		RPS15A	0	2	0	0	0	0	0	0	0	0	2	0	0	0	0	0	0	0	0	2	0	0	0	0	0	0	0	0	0	0	0	0	0	0	0	0	0	0	0	0	0	0	48
CG2050	mod		NCL	0	0	3	0	0	19	0	2	0	10	0	0	0	0	3	0	6	0	3	0	4	0	22	0	0	0	0	0	20	0	7	0	0	7	0	0	0	0	0	0	0	14	85
CG2061	CG2061		LANCL2, LANCL3	0	0	0	3	0	0	5	0	0	0	0	0	0	0	0	2	0	2	0	0	7	0	5	3	0	0	0	5	0	0	0	6	0	0	0	0	3	3	2	0	0	30	375
CG2072	TXBP181-like		MAD1L1	0	0	0	0	0	0	0	0	0	6	0	0	0	0	0	0	0	0	0	0	0	0	0	0	0	0	0	0	0	0	0	0	0	0	0	0	0	0	0	0	0	0	112
CG2093	CG2093	VPS13A/C	VPS13C, VPS13A	0	0	0	0	0	0	0	0	0	3	0	0	0	0	11	0	0	0	0	0	0	0	0	0	0	0	0	0	0	2	5	0	0	0	0	0	0	0	0	0	0	0	132
CG2095	sec8	SEC8	EXOC4	0	0	0	0	0	0	0	0	0	0	0	0	0	0	0	0	0	0	0	0	0	0	0	0	0	0	0	0	0	0	0	0	0	43	0	0	0	0	0	0	0	3	75
CG2097	CG2097		SYMPK	0	0	0	0	0	0	0	0	0	3	0	0	0	0	0	0	0	0	2	0	2	0	0	0	0	0	0	0	0	0	0	0	0	0	0	0	0	0	0	0	0	2	69
CG2107	CG2107		CPT2	0	0	13	0	0	16	0	7	0	25	0	0	0	4	0	0	7	0	14	0	15	0	32	0	0	0	7	0	3	0	4	0	0	17	0	0	0	0	0	0	0	0	74
CG2118	CG2118		PCCA, MCCC1	0	0	0	0	0	3	0	0	0	0	0	0	0	0	0	0	2	0	4	0	0	0	0	0	0	0	0	0	0	0	0	0	0	2	0	0	0	0	0	0	0	3	75
CG2124	CG2124		FASTKD5	0	0	0	0	0	0	0	0	0	3	0	0	0	0	0	0	0	0	0	0	0	0	0	0	0	0	0	0	0	0	14	0	0	8	0	0	0	0	0	0	0	0	208
CG2139	aralar1		SLC25A13, SLC25A12	0	0	0	0	0	0	0	0	0	0	0	0	0	0	0	0	3	0	0	0	2	0	0	0	0	0	0	0	0	0	0	0	0	0	0	0	0	0	0	0	0	0	137
CG2146	didum		MYO5B, MYO5C, MYO5A	5	0	0	0	0	0	0	0	0	0	0	8	0	0	0	0	0	0	0	0	0	0	0	0	5	0	3	0	0	0	0	0	0	0	0	0	0	0	7	0	0	0	30
CG2165	CG42314		ATP2B2, ATP2B1, ATP2B3, ATP2B4	2	0	0	0	0	0	0	0	0	2	0	0	0	0	0	0	0	0	0	0	3	0	0	0	6	0	0	0	0	0	0	0	0	0	0	0	0	0	13	0	0	5	88
CG2168	RpS3A		RPS3A	0	2	0	6	2	0	9	0	0	0	18	0	2	0	0	5	0	2	0	8	0	5	2	0	0	0	0	0	0	2	0	6	5	2	2	2	6	8	0	0	0	13	111
CG2173	Rs1		DDX27	4	0	0	0	0	0	0	0	0	0	0	0	0	0	5	0	0	0	4	0	0	0	0	0	5	0	4	0	0	0	0	0	0	0	0	0	3	0	5	0	0	0	75
CG2194	su(r)		DPYD	0	0	0	0	0	0	0	0	0	9	0	2	0	0	0	0	0	0	0	0	3	0	0	0	2	0	0	0	0	0	0	0	0	7	0	0	0	0	0	0	0	12	19
CG2206	l(1)G0193	hypothetical		0	0	11	0	0	2	0	0	0	5	0	0	0	0	0	0	2	0	0	0	26	0	3	0	0	0	0	0	0	0	3	0	0	0	0	0	0	0	0	0	0	4	161
CG2210	awd		NME2, NME3, NME1-NME2, NME1	0	0	0	0	0	0	0	0	0	0	3	0	0	0	0	0	0	0	0	0	0	0	0	0	0	0	0	0	0	0	0	0	0	0	0	0	0	0	0	0	0	0	23
CG2212	sws		PNPLA6, PNPLA7	0	0	0	0	0	0	0	0	0	0	0	0	0	0	0	0	0	0	0	0	0	0	0	0	5	0	0	0	0	0	0	0	0	0	0	0	0	0	3	0	0	0	67
CG2216	Fer1HCH		FTH1	0	0	0	0	0	0	0	0	0	3	0	0	0	0	0	0	0	0	0	2	0	0	4	0	0	0	0	0	0	0	0	0	0	0	0	0	0	0	0	0	0	0	94
CG2221	l(1)G0289		PLXDC2, PLXDC1	0	0	0	0	0	0	0	0	0	0	0	0	0	0	0	0	0	0	0	0	0	0	0	0	0	0	0	0	0	0	0	0	0	2	0	0	0	0	0	0	0	0	97
CG2238	Ef2b		EEF2	143	2	58	14	0	136	3	44	0	58	0	94	0	2	152	0	133	0	128	0	167	0	84	0	141	0	185	2	45	0	62	0	0	102	2	0	179	0	173	0	0	137	116
CG2244	MTA1-like		MTA2, MTA1, MTA3	0	0	0	0	0	0	0	0	0	0	0	0	0	0	0	0	0	0	0	0	0	0	0	0	0	0	0	0	0	0	0	0	0	0	0	0	0	0	0	0	0	4	140
CG2247	CG2247			0	0	0	0	0	0	0	0	0	0	2	0	0	0	0	0	0	0	0	0	0	0	0	0	0	0	0	0	0	0	0	0	0	0	0	0	0	0	0	0	0	0	79
CG2253	Upf2		UPF2	10	0	0	0	0	10	0	0	0	0	0	0	0	0	6	0	6	0	8	0	4	0	8	0	18	0	7	0	7	0	3	0	0	2	0	0	13	0	29	0	0	2	89
CG2286	ND75		NDUFS1	0	0	0	0	0	0	0	0	0	0	0	0	0	0	0	0	2	0	7	0	8	0	0	0	0	0	0	0	0	0	0	0	0	0	0	0	0	0	0	0	0	0	130
CG2331	TER94	p97	VCP	37	0	41	13	3	64	0	52	0	24	0	21	0	0	37	0	35	0	25	0	29	0	47	0	43	0	54	0	32	0	34	2	0	54	0	3	43	0	41	0	0	62	146
CG2469	CG2469		CTR9	0	0	0	0	0	4	0	0	0	0	0	0	0	0	0	0	0	0	0	0	3	0	0	0	4	0	0	0	0	0	2	0	0	0	0	0	2	0	0	0	0	0	78
CG2478	CG2478	TRAPPC9 Trs120	TRAPPC9	2	0	0	0	0	0	0	0	0	87	21	0	0	0	0	0	0	0	2	0	2	0	0	0	0	0	0	0	0	0	0	0	0	0	0	0	0	0	3	0	0	0	50
CG2508	cdc23		CDC23	0	0	0	0	0	0	0	2	0	0	0	0	0	0	0	0	0	0	0	0	0	0	0	0	0	0	0	0	0	0	0	0	0	0	0	0	0	0	0	0	0	0	68
CG2512	alphaTub84D		TUBA1C, TUBA3E, TUBA3D, TUBA3C	11	4	50	3	0	85	0	31	0	54	4	6	0	8	7	5	9	0	13	0	22	0	101	0	14	2	15	11	44	0	20	0	0	70	0	0	16	2	8	2	0	71	81
CG2522	Gtp-bp		SRPR	0	0	0	0	0	0	0	0	0	0	0	0	0	0	0	0	2	0	3	0	3	0	0	0	0	0	0	0	0	0	0	0	0	0	0	0	0	0	0	0	0	0	52
CG2615	ik2	IK2 I kappa kinase	IKBKE, TBK1	0	0	0	0	0	0	0	0	0	2	0	0	0	0	0	0	0	0	0	0	0	0	0	0	0	0	0	0	0	0	0	0	0	113	2	0	0	0	0	0	0	0	99
CG2621	sgg	Serine/threonine-protein kinase	GSK3A, GSK3B	0	0	0	0	0	0	0	0	0	0	0	0	0	0	0	0	0	0	0	0	0	0	0	0	0	0	0	0	0	0	25	0	0	0	0	0	0	0	0	0	0	0	127
CG2637	Fs(2)Ket		KPNB1	0	0	0	0	0	0	0	0	0	0	0	0	0	0	0	0	0	0	0	0	0	0	0	0	2	0	0	0	0	0	0	0	0	0	0	0	0	0	2	0	0	0	45
CG2671	l(2)gl		LLGL2, LLGL1	3	0	0	0	0	6	0	0	0	2	0	0	0	0	3	0	2	0	8	0	11	0	4	0	9	0	3	0	6	0	5	0	0	2	0	0	9	0	9	0	0	4	154
CG2674	M(2)21AB		MAT1A, MAT2A	0	0	0	0	0	0	22	0	0	0	0	0	0	0	0	0	0	0	0	0	0	0	0	0	0	0	0	0	0	0	0	0	0	0	0	0	0	0	0	0	0	6	56
CG2691	CG2691		RRP12	10	0	3	0	0	11	0	0	0	7	0	0	0	0	65	0	23	0	17	0	11	0	7	0	33	0	11	0	5	0	7	0	0	4	0	0	56	0	45	0	0	6	231
CG2720	Hop		STIP1	0	0	0	4	0	0	0	0	0	0	0	0	0	0	0	0	0	0	0	0	0	0	0	0	0	0	0	0	0	0	0	0	0	0	0	0	0	0	0	0	0	0	125
CG2747	CG2747		HEATR5A, HEATR5B	0	0	0	0	0	0	0	0	0	0	0	0	0	0	0	0	0	0	0	0	2	0	0	0	0	0	0	0	0	0	0	0	0	0	0	0	0	0	0	0	0	0	52
CG2762	ush		ZFPM2, ZFPM1	0	0	0	0	0	0	0	0	0	0	0	0	0	0	0	0	0	0	0	0	0	0	0	0	0	0	0	0	0	0	0	0	0	0	0	0	2	0	0	0	0	0	60
CG2774	CG2774		SNX1, SNX2	0	0	0	2	0	0	0	0	0	0	2	0	0	0	0	0	0	0	0	0	0	0	0	0	0	0	0	0	0	0	0	0	0	0	0	0	0	0	0	0	0	0	150
CG2788	Dot		UGT2A2, UGT2B11, UGT2B15, UGT3A2, UGT8, UGT3A1	0	0	0	0	0	2	0	0	0	0	0	0	0	0	0	0	0	0	0	0	0	0	2	0	0	0	0	0	0	0	0	0	0	0	0	0	0	0	0	0	0	0	106
CG2807	CG2807		SF3B1	17	0	0	0	0	9	0	0	0	0	0	2	0	0	25	0	11	0	19	0	22	0	6	0	17	0	15	0	9	0	8	0	0	0	0	0	23	0	36	0	0	2	22
CG2848	Trn-SR		TNPO3	0	0	0	0	0	0	0	0	0	2	0	0	0	0	0	0	0	0	0	0	0	0	0	0	0	0	0	0	0	0	0	0	0	0	0	0	0	0	0	0	0	0	60
CG2852	CG2852		PPIC, PPIB	0	0	0	7	0	0	0	0	0	0	4	0	0	0	0	0	0	0	0	0	0	0	0	0	0	0	0	0	0	0	0	0	0	0	0	0	0	0	0	0	0	0	57
CG2867	Prat		PPAT	0	0	0	0	0	0	0	0	0	0	0	0	0	0	0	0	0	0	0	0	0	0	2	0	0	0	0	0	0	0	0	0	0	0	0	0	0	0	0	0	0	2	89
CG2875	CG2875		NOC4L	0	0	0	0	0	0	0	0	0	0	0	0	0	0	0	0	0	0	0	0	0	0	0	0	0	0	0	0	2	0	0	0	0	0	0	0	0	0	0	0	0	0	81
CG2910	nito		RBM15B, RBM15	4	0	0	0	0	0	0	0	0	0	0	4	0	0	3	0	3	0	3	0	2	0	0	0	6	0	5	0	0	0	7	0	0	0	0	0	3	0	5	0	0	0	103
CG2913	yin		SLC15A2, SLC15A1	0	0	0	0	0	0	0	0	0	0	0	0	0	0	0	0	0	0	0	0	0	0	0	0	0	0	0	0	0	0	0	0	0	0	0	0	0	0	0	0	0	2	117
CG2918	CG2918		HYOU1	17	0	10	0	0	25	0	26	0	51	0	14	0	0	28	0	17	0	21	0	31	0	21	0	27	0	23	0	9	0	28	2	0	24	0	0	20	0	43	0	0	37	101
CG2919	CG2919		CEP152, GOLGA3, KTN1	0	0	2	8	0	0	0	0	0	4	0	0	0	0	0	0	0	0	0	0	0	0	0	0	0	0	0	0	0	0	0	0	0	0	0	0	0	0	0	0	0	0	66
CG2943	CG2943		EMC1	0	0	0	0	0	0	0	0	0	0	0	0	0	0	0	0	0	0	0	0	0	0	2	0	3	0	0	0	0	0	0	0	0	0	0	0	0	0	2	0	0	0	15
CG2945	cin		GPHN	0	0	0	0	0	0	0	0	0	17	0	0	0	0	0	0	0	0	0	0	0	0	0	0	0	0	0	0	0	0	0	0	0	0	0	0	0	0	0	0	0	0	39
CG2960	RpL40		UBA52	0	0	0	0	0	0	0	3	0	2	0	0	0	0	0	0	5	0	0	0	0	0	6	0	4	0	0	0	0	0	2	0	0	5	0	0	5	0	5	0	0	4	71
CG2976	CG2976		FNTA	0	0	0	0	0	0	0	0	0	0	3	0	6	0	0	0	0	0	0	0	0	0	0	0	0	0	0	0	0	0	0	0	0	0	0	0	0	0	0	0	0	0	73
CG2980	thoc5		THOC5	0	0	4	0	0	2	0	0	0	0	0	0	0	0	0	0	4	0	0	0	0	0	0	0	0	0	0	0	0	0	0	0	0	0	0	0	0	0	0	0	0	2	125
CG2982	CG2982		MINA	0	0	0	0	0	2	0	0	0	0	0	0	0	0	0	0	0	0	0	0	0	0	0	0	0	0	0	0	0	0	0	0	0	0	0	0	0	0	0	0	0	0	157
CG2990	CG2990		DNA2	0	0	0	0	0	0	0	0	0	0	0	0	0	0	0	0	0	0	0	0	3	0	0	0	0	0	2	0	0	0	0	0	0	0	0	0	0	0	0	0	0	2	59
CG30085	CG30085		RIF1	0	0	0	0	0	0	0	0	0	3	0	0	0	0	0	0	0	0	0	0	0	0	4	0	0	0	0	0	0	0	0	0	0	2	0	0	0	0	0	0	0	0	140
CG3011	CG3011		SHMT2, SHMT1	0	0	0	0	0	0	0	0	0	0	0	0	0	0	0	0	0	0	0	0	0	0	3	0	0	0	0	0	0	0	0	0	0	0	0	0	0	0	0	0	0	4	138
CG30122	CG30122		HNRNPUL2, HNRNPU, HNRNPUL1	21	0	0	0	0	3	0	3	0	8	0	7	0	2	19	0	24	0	18	0	18	0	3	0	35	0	36	0	8	0	20	0	0	6	0	0	49	0	47	0	0	5	20
CG30149	rig		GEMIN5	0	0	0	0	0	0	0	0	0	0	0	0	0	0	0	0	0	0	0	0	0	0	0	0	0	0	0	0	3	0	0	0	0	0	0	0	0	0	2	0	0	0	68
CG30185	CG30185		EEF1E1	0	0	0	0	0	0	0	0	0	0	2	0	0	0	0	0	0	0	0	0	0	0	0	0	0	0	0	0	0	0	0	0	0	0	0	0	0	0	0	0	0	0	27
CG30349	CG30349		WDR43	0	0	0	0	0	0	0	0	0	0	0	0	0	0	0	0	0	0	0	0	3	0	0	0	0	0	0	0	0	0	0	0	0	0	0	0	0	0	0	0	0	0	31
CG30382	CG30382		PSMA6	0	0	0	3	0	0	0	0	0	0	5	0	2	0	0	0	0	0	0	0	0	0	0	0	0	2	0	2	0	0	0	0	0	0	0	0	0	0	0	0	0	0	53
CG30410	CG30410		RPIA	0	0	0	7	0	0	0	0	0	0	0	0	0	0	0	0	0	0	0	0	0	0	0	0	0	0	0	0	0	0	0	0	0	0	0	0	0	0	0	0	0	0	51
CG3056	CG3056		ELAVL4, ELAVL1, ELAVL3, ELAVL2	0	0	0	0	0	0	0	0	0	0	0	0	0	0	0	0	0	0	0	0	0	0	0	0	0	0	0	0	2	0	0	0	0	0	0	0	0	0	0	0	0	0	49
CG3059	NTPase		ENTPD5, ENTPD6	0	0	0	0	0	0	0	0	0	0	0	0	0	0	0	0	0	0	0	0	0	0	3	0	0	0	0	0	0	0	0	0	0	0	0	0	0	0	0	0	0	5	115
CG3074	CG3074		TINAG, TINAGL1	0	0	5	0	0	21	0	6	0	0	0	0	0	0	0	0	0	0	0	0	0	0	21	0	0	0	0	2	17	0	0	0	0	7	0	0	0	0	0	0	0	20	69
CG3093	dor	VPS18 (deep orange (delivered to lysosomes by VPS16A see above))	VPS18	0	0	23	6	0	0	0	72	0	0	0	2	0	0	0	0	0	0	0	0	0	0	0	0	0	0	0	0	0	0	0	0	0	0	0	0	0	0	0	0	0	0	92
CG3095	hfw		LRRC17, LRRC3B	0	0	0	0	0	0	0	0	0	0	0	0	0	0	0	0	0	0	0	0	0	0	2	0	0	0	0	0	0	0	0	0	0	0	0	0	0	0	0	0	0	0	63
CG31012	CG31012		CD2AP, SH3KBP1	0	0	0	0	0	0	0	0	0	0	0	0	0	0	0	0	0	0	0	0	0	0	0	0	0	0	0	0	0	0	0	0	0	0	0	0	0	0	3	0	0	0	67
CG31022	PH4alphaEFB		P4HA2, P4HA1	0	0	0	3	0	3	0	3	0	0	2	4	0	0	0	0	15	0	0	0	0	0	4	0	0	0	2	0	0	0	0	0	0	4	0	0	0	0	0	0	0	14	218
CG31033	CG31033	ATG16-like	ATG16L2, ATG16L1	0	4	0	0	0	0	0	0	0	0	0	0	0	0	0	0	0	0	0	8	0	0	0	0	56	50	0	0	0	0	0	0	0	0	0	0	0	0	0	0	0	0	240
CG31037	ca		RCBTB2, RCBTB1	0	0	0	0	0	0	0	0	0	0	0	0	0	0	2	0	0	0	0	0	0	0	0	0	0	0	0	0	0	0	7	0	0	0	0	0	0	0	0	0	0	2	246
CG31045	Mhcl	myosin-18A	MYO18B, MYO18A	0	0	0	0	0	0	0	8	0	21	0	0	0	0	0	0	0	0	0	0	0	0	0	0	0	0	0	0	0	0	0	0	0	0	0	0	0	0	0	0	0	0	81
CG31048	CG31048	dedicator of cytokinesis protein 1	DOCK4, DOCK3	10	0	2	0	0	4	0	30	0	35	0	5	0	0	9	0	6	0	4	0	11	0	3	0	9	0	7	0	4	0	10	0	0	4	0	0	24	0	37	0	0	22	119
CG31064	CG31064	RUFY2 RUN and FYVE domain containing 2 RYFY2/3	RUFY1, RUFY3, RUFY2	0	0	0	0	0	109	54	0	0	0	0	0	0	0	0	0	0	0	0	0	0	0	0	0	0	0	0	0	0	0	0	0	0	0	0	0	0	0	0	0	0	0	89
CG3107	CG3107		PITRM1	0	0	0	0	0	0	0	0	0	0	0	0	0	0	0	0	0	0	0	0	0	0	0	0	0	0	0	0	0	0	0	0	0	0	0	0	0	0	0	0	0	2	117
CG31082	CG31082		LRRC1, SCRIB	0	0	0	0	0	0	0	0	0	0	0	0	0	0	0	0	0	0	0	0	0	0	0	0	0	0	0	0	0	0	0	0	0	0	0	0	0	0	0	0	0	2	63
CG31092	LpR2		LDLR, LRP8, VLDLR	4	0	0	0	0	0	0	0	0	4	0	0	0	0	0	0	0	0	3	0	3	0	0	0	3	0	4	0	0	0	0	0	0	0	0	0	2	0	4	0	0	0	168
CG31137	twin		CNOT6L, CNOT6	0	0	0	0	0	2	0	0	0	0	0	0	0	0	0	0	0	0	0	0	0	0	0	0	0	0	0	0	0	0	0	0	0	0	0	0	0	0	0	0	0	0	48
CG31150	CG31150			2	0	2	0	0	3	0	0	0	5	0	0	0	0	0	0	0	0	2	0	0	0	0	0	0	0	2	0	0	0	3	0	0	2	0	0	0	0	3	0	0	0	106
CG31152	rumi		POGLUT1	0	0	0	0	0	0	0	0	0	0	0	0	0	0	0	0	0	0	0	0	0	0	0	0	0	0	0	0	0	0	0	0	0	0	0	0	0	0	0	0	0	4	30
CG31156	CG31156		SRBD1	0	0	0	0	0	0	0	0	0	0	0	0	0	0	0	0	0	0	0	0	0	0	0	0	0	0	0	0	2	0	0	0	0	0	0	0	0	0	2	0	0	0	187
CG31196	14-3-3epsilon		YWHAB, YWHAZ, YWHAE	0	0	0	8	0	0	0	0	0	0	5	0	0	0	0	0	0	0	0	0	0	0	0	0	0	0	0	0	0	0	0	0	0	0	0	2	0	0	0	0	0	0	172
CG31212	Ino80		INO80	0	0	0	0	0	0	0	0	0	0	0	0	0	0	0	0	0	0	0	0	0	0	0	0	0	0	0	0	0	0	0	0	0	0	0	0	2	0	2	0	0	0	149
CG3126	C3G		RAPGEF1	0	0	0	0	0	0	0	0	0	0	0	0	0	0	0	0	0	0	0	0	0	0	0	0	0	0	0	0	0	0	0	0	0	0	0	0	0	0	4	0	0	0	150
CG31304	CG31304		FRMPD3, FRMPD4	0	0	0	0	0	0	0	0	0	0	0	0	0	0	2	0	0	0	0	0	0	0	0	0	0	0	0	0	0	0	0	0	0	0	0	0	0	0	0	0	0	0	172
CG31349	pyd		TJP1, TJP3, TJP2	16	0	0	0	0	3	0	0	0	0	0	0	0	0	25	0	5	0	15	0	8	0	0	0	32	0	9	0	3	0	0	0	0	0	0	0	11	0	32	0	0	0	78
CG31368	CG31368		AQR	0	0	2	0	0	0	0	0	0	7	0	0	0	0	3	0	0	0	2	0	3	0	0	0	6	0	8	0	0	0	35	0	0	0	0	0	17	0	24	0	0	5	132
CG3152	Trap1		TRAP1	0	0	2	0	0	0	0	0	0	2	0	0	0	0	0	0	0	0	0	0	3	0	0	0	0	0	0	0	0	0	0	0	0	4	0	0	0	0	0	0	0	0	27
CG31536	Cdep		FARP1, FARP2	0	0	0	0	0	5	0	0	0	0	0	0	0	0	0	0	0	0	0	0	0	0	0	0	0	0	0	0	0	0	0	0	0	0	0	3	0	0	0	0	0	0	53
CG31549	CG31549		CBR4, HSD17B8, HSD11B1L, DCXR, DHRS2, TTC27, HSD17B14	0	0	0	2	0	0	0	0	0	0	0	0	0	0	0	0	0	0	0	0	0	0	0	0	0	0	0	0	0	0	0	0	0	0	0	0	0	0	0	0	0	0	26
CG3157	gammaTub23C	gamma-tubulin23C	TUBG1, TUBG2	0	0	25	4	0	30	0	0	0	0	0	0	0	0	0	0	0	0	0	0	0	0	0	0	0	0	0	0	0	0	0	0	0	0	0	0	0	0	0	0	0	0	150
CG31617	His1:CG31617		HIST1H1E, HIST1H1T, H1F0, HIST1H1B	0	0	0	0	0	0	3	0	0	0	0	0	0	0	0	0	0	0	0	0	0	0	0	0	0	0	0	0	0	0	0	0	0	0	0	0	0	0	0	0	0	0	72
CG31619	CG31619		ADAMTSL1, ADAMTSL3	0	0	0	0	0	19	0	0	0	0	0	0	0	0	2	0	0	0	2	0	2	0	14	0	4	0	3	0	13	0	5	0	0	11	0	0	4	0	8	0	0	0	189
CG31651	pgant5		GALNT1, GALNT13	0	0	0	0	0	3	0	0	0	0	0	0	0	0	0	0	0	0	4	0	3	0	3	0	0	0	0	0	0	0	0	0	0	0	0	0	0	0	0	0	0	0	155
CG31671	tho2		THOC2	14	0	4	0	0	3	0	2	0	14	0	0	0	0	7	0	22	0	9	0	15	0	8	0	25	0	21	0	3	0	7	0	0	4	0	0	48	0	50	0	0	15	47
CG31678	CG31678	Protein C1orf9-like protein	SUCO	2	0	0	0	0	0	0	0	0	0	0	0	0	0	0	0	0	0	4	0	4	0	0	0	6	0	2	0	0	0	2	0	0	0	0	0	8	0	8	0	0	0	235
CG31694	CG31694		IFRD2, IFRD1	0	0	2	0	0	6	0	0	0	0	0	0	0	0	0	0	0	0	0	0	0	0	5	0	0	0	0	0	4	0	0	0	0	4	0	0	0	0	0	0	0	8	190
CG3173	CG3173		INTS1	6	0	0	0	0	0	0	0	0	3	0	0	0	0	3	0	2	0	3	0	4	0	0	0	2	0	6	0	0	0	5	0	0	0	0	0	13	0	28	0	0	2	122
CG31738	CG31738		FNDC3B, FNDC3A	5	0	0	0	0	0	0	0	0	9	0	0	0	0	5	0	4	0	6	0	7	0	0	0	11	0	3	0	0	0	5	0	0	0	0	0	12	0	20	0	0	2	77
CG31739	CG31739		DARS2	6	0	0	0	0	3	0	6	0	7	0	3	0	0	7	0	12	0	10	0	10	0	3	0	25	0	13	6	3	0	17	0	0	2	0	0	13	0	19	0	0	3	134
CG3178	Rrp1		APEX1	39	0	9	0	0	16	2	8	0	0	0	15	2	0	28	0	32	0	25	0	39	0	14	0	11	0	37	0	10	0	11	2	0	15	0	13	49	2	53	0	0	20	21
CG3180	RpII140		POLR2B	0	0	0	0	0	7	0	5	0	8	0	0	0	0	0	0	2	0	0	0	0	0	9	0	3	0	0	0	3	0	8	0	0	0	0	0	0	0	0	0	0	9	71
CG31800	CG31800		LOC100129924, C1orf50	0	0	0	0	0	0	0	0	0	0	0	0	0	0	0	0	0	0	0	0	0	0	0	0	0	0	0	0	0	0	0	0	0	0	0	0	0	0	0	2	0	0	104
CG31915	CG31915		CERCAM, GLT25D2, GLT25D1	0	0	0	0	0	0	0	0	0	0	0	15	0	0	2	0	6	0	0	0	0	0	0	0	2	0	5	0	0	0	3	0	0	0	0	0	4	0	0	0	0	0	18
CG31935	CG31935	Rab3 GTPase-activating protein catalytic subunit	RAB3GAP1	0	0	0	0	0	0	0	37	2	0	0	0	0	0	0	0	0	0	0	0	0	0	6	2	0	0	0	0	0	0	0	0	0	0	0	0	0	0	0	0	0	0	143
CG3195	RpL12		RPL12	0	2	0	4	0	0	0	0	0	0	2	0	0	0	0	0	0	0	0	0	0	0	0	0	0	3	0	0	0	0	0	0	0	0	0	0	0	0	0	0	0	0	62
CG31992	gw		TNRC6B, TNRC6A, TNRC6C	0	0	0	0	0	0	0	0	0	0	0	0	0	0	0	0	0	0	0	0	0	0	0	0	2	0	0	0	0	0	0	0	0	0	0	0	0	0	2	0	0	0	83
CG32075	CG32075	las1	LAS1L	0	0	0	0	0	9	0	0	0	0	0	0	0	0	0	0	0	0	0	0	0	0	0	0	0	0	0	0	3	0	0	0	0	0	0	0	0	0	0	0	0	0	445
CG3210	Drp1	dynamin-like protein 1	DNM1L	0	0	6	0	0	14	0	0	0	0	0	0	0	0	0	0	0	0	0	0	0	0	14	0	0	0	0	0	6	0	0	0	0	12	0	0	0	0	0	0	0	12	133
CG32113	CG32113	Vps13D (ortho of Vps13A/C is CG2093)	VPS13D	0	0	0	0	0	0	0	0	0	21	3	0	0	0	37	0	0	0	0	0	0	0	0	0	0	0	0	0	0	0	0	0	0	2	0	0	0	0	0	0	0	0	121
CG32138	CG32138		FMNL2, FMNL3, FMNL1	0	0	0	0	0	0	0	0	0	0	0	4	0	0	10	0	4	0	2	0	5	0	4	0	9	0	11	0	4	0	0	0	0	0	0	0	7	0	9	0	0	2	199
CG32164	CG32164		IPO4	5	0	0	0	0	0	0	0	0	3	0	2	0	0	6	0	4	0	2	0	0	0	0	0	10	0	10	0	0	0	0	0	0	0	0	0	3	0	13	0	0	2	149
CG32210	CG32210	E3 ubiquitin-protein ligase listerin	LTN1	13	0	0	0	0	0	0	0	0	10	0	0	0	0	2	0	13	0	10	0	12	0	0	0	28	0	8	0	0	0	6	0	0	2	0	0	31	0	42	0	0	4	134
CG32226	CG32226		TECPR1	0	0	0	0	0	0	0	0	0	0	0	0	0	0	0	0	0	0	0	0	0	0	0	0	0	0	0	0	0	0	0	0	0	0	0	0	0	0	4	0	0	0	237
CG3228	kz		DHX37	0	0	0	0	0	0	0	0	0	0	0	0	0	0	0	0	0	0	0	0	2	0	0	0	0	0	2	0	0	0	0	0	0	0	0	0	0	0	0	0	0	0	139
CG32306	CG32306		SRRM2	0	0	0	0	0	0	0	0	0	0	0	2	0	0	0	0	0	0	0	0	0	0	0	0	0	0	0	0	0	0	0	0	0	0	0	0	0	0	0	0	0	0	93
CG3231	snama		RBBP6	18	0	0	0	0	0	0	0	0	0	0	0	0	0	19	0	6	0	8	0	4	0	0	0	30	0	5	0	0	0	0	0	0	0	0	0	10	0	39	0	0	0	95
CG32344	CG32344		DDX54	2	0	0	0	0	2	0	0	0	0	0	0	0	0	8	0	0	0	0	0	0	0	0	0	0	0	0	0	0	0	0	0	0	0	0	0	3	0	0	0	0	0	39
CG32350	CG32350	VPS11	VPS11	0	0	13	10	0	0	0	0	0	0	0	0	0	0	0	0	0	0	0	0	0	0	0	0	0	0	0	0	0	0	0	0	0	0	0	0	0	0	0	0	0	0	166
CG32409	CG32409		RRS1	0	0	0	0	0	0	0	0	0	0	0	0	0	2	0	0	0	0	0	0	0	0	0	0	0	0	0	0	0	0	0	0	0	0	0	0	0	0	0	0	0	0	113
CG32435	chb		CLASP2, CLASP1	4	0	0	0	0	0	0	0	0	0	0	0	0	0	2	0	0	0	9	0	2	0	0	0	0	0	0	0	0	0	0	0	0	0	0	0	2	0	2	0	0	0	139
CG32438	Smc5		SMC5	0	0	2	0	0	0	0	0	0	9	0	0	0	0	0	0	0	0	0	0	0	0	0	0	0	0	0	0	0	0	0	0	0	0	0	0	0	0	0	0	0	2	101
CG32464	l(3)82Fd		C20orf118, OXR1, NCOA7	0	0	0	0	0	0	0	0	0	0	0	0	0	0	0	0	0	0	6	0	0	0	0	0	0	0	0	0	0	0	0	0	0	0	0	0	0	0	0	0	0	0	26
CG3248	Cog3	Cog3	COG3	2	0	2	0	0	0	0	0	0	0	0	0	0	0	0	0	0	0	0	0	0	0	0	0	0	0	0	0	0	0	0	0	0	7	0	0	0	0	3	0	0	0	82
CG32485	CG32485	Sec14 family phosphoinositide transfer protein	MOSPD2, SEC14L1	0	0	0	4	0	0	0	0	0	0	0	0	0	0	0	0	0	0	0	0	0	0	0	0	0	0	0	0	0	0	0	0	0	0	0	0	0	0	0	0	0	0	179
CG32549	CG32549		NT5DC4, NT5C2	0	0	0	0	0	7	0	0	0	5	0	0	0	0	0	0	0	0	0	0	0	0	14	0	0	0	0	0	0	0	0	0	0	3	0	0	0	0	0	0	0	5	158
CG32555	RhoGAPp190		ARHGAP35, ARHGAP5	0	0	0	0	0	0	0	0	0	0	0	0	0	0	2	0	0	0	0	0	0	0	0	0	0	0	0	0	0	0	0	0	0	0	0	0	0	0	0	0	0	0	208
CG32562	xmas-2	MCM3-associated protein i	MCM3AP	2	0	0	0	0	0	0	0	0	0	0	0	0	0	0	0	0	0	0	0	0	0	0	0	0	0	0	0	0	0	0	0	0	0	0	0	0	0	6	0	0	0	90
CG32575	hang		THBS3, SPEN, ZNF462	11	0	0	0	0	0	0	0	0	0	0	0	0	0	6	0	9	0	7	0	10	0	0	0	0	0	8	0	0	0	0	0	0	0	0	0	32	0	17	0	0	0	220
CG32626	CG32626		AMPD1, AMPD3, AMPD2	4	0	2	5	0	15	0	3	0	6	0	5	0	0	6	0	2	0	5	0	4	0	24	0	5	0	4	0	2	0	100	0	0	12	0	0	7	0	6	0	0	21	63
CG32654	CG32654		SEC16B, SEC16A	0	0	0	0	0	2	0	0	0	0	0	0	0	0	0	0	3	0	2	0	0	0	0	0	6	0	9	0	0	0	0	0	0	0	0	0	14	0	11	0	0	0	73
CG3267	CG3267		MCCC2	0	0	0	0	0	4	0	0	0	2	0	0	0	0	0	0	0	0	0	0	0	0	0	0	0	0	0	0	0	0	0	2	0	0	0	0	0	0	0	0	0	0	60
CG32684	alpha-Man-I		MAN1A1, MAN1C1, MAN1A2	0	0	0	0	0	0	0	0	0	0	0	0	0	0	0	0	0	0	2	0	0	0	0	0	0	0	0	0	0	0	0	0	0	0	0	0	0	0	0	0	0	0	183
CG32699	CG32699		LPCAT4, LPCAT2, LPCAT1	0	0	2	0	0	9	0	0	0	2	0	0	0	0	0	0	0	0	0	0	0	0	8	0	0	0	0	0	2	0	2	0	0	5	0	0	0	0	0	0	0	5	362
CG3274	Bap170		ARID2	0	0	0	0	0	0	0	0	0	0	0	0	0	0	0	0	0	0	2	0	3	0	0	0	3	0	3	0	0	0	0	0	0	0	0	0	9	0	8	0	0	0	184
CG32743	Smg1	PI-3-kinase-related kinase SMG-1 isoform 11	SMG1	0	0	0	0	0	0	0	0	0	0	0	0	0	0	3	0	0	0	0	0	0	0	0	0	0	0	0	0	0	0	9	0	0	0	0	0	0	0	0	0	0	0	49
CG3291	pcm		XRN1	0	0	0	0	0	0	0	0	0	0	0	0	0	0	2	0	0	0	0	0	2	0	0	0	0	0	2	0	0	0	0	0	0	0	0	0	0	0	0	0	0	0	38
CG3295	CG3295		RMND5B, RMND5A	0	0	0	0	0	0	0	0	0	0	0	0	0	0	0	0	0	0	0	0	0	0	0	0	0	0	0	0	0	0	0	0	0	0	0	0	0	0	0	0	0	3	71
CG33052	CG33052	Gorab	GORAB	0	0	0	0	0	0	0	0	0	0	33	0	0	0	0	0	0	0	0	0	0	0	0	0	0	0	0	0	0	0	0	0	0	0	0	0	0	0	0	0	0	0	85
CG3309	CG3309	V. well conserved cytosolic dist Avl9	DENND6B, DENND6A	0	0	0	0	0	0	0	0	0	0	0	0	0	0	0	0	0	0	0	5	0	0	0	0	0	0	0	0	0	0	0	0	0	0	0	0	0	0	0	0	0	0	83
CG33097	CG33097		TCERG1L, TCERG1	0	0	0	0	0	0	0	0	0	0	0	0	0	0	0	0	0	0	0	0	0	0	0	0	0	0	0	0	2	0	0	0	0	0	0	0	0	0	0	0	0	0	423
CG33101	Nsf2		NSF	0	0	0	0	0	0	0	0	0	3	0	0	0	0	0	0	2	0	12	0	6	0	0	0	0	0	0	0	0	0	0	0	0	0	0	0	0	0	0	0	0	0	64
CG33106	mask		ANKHD1-EIF4EBP3, EIF4EBP3, ANKRD17	0	0	0	0	0	0	0	0	0	0	0	0	0	0	0	0	0	0	0	0	0	0	0	0	0	0	0	0	0	0	0	0	0	0	0	0	2	0	2	0	0	0	112
CG33113	Rtnl1		RTN2, RTN1, RTN3, RTN4	2	0	2	0	0	4	0	0	0	0	0	0	0	0	4	0	4	0	3	0	2	0	6	0	7	0	3	0	0	0	0	0	0	0	0	0	6	0	8	0	0	6	135
CG33122	cutlet		CHTF18	0	0	0	0	0	0	0	0	0	0	0	0	0	0	0	0	0	0	0	0	0	0	0	0	0	0	0	0	0	0	3	0	0	0	0	0	0	0	0	0	0	0	76
CG33123	CG33123		LARS	24	0	18	0	0	18	0	18	0	42	0	8	0	0	11	0	41	0	19	0	33	0	19	0	39	0	43	0	10	0	17	0	0	32	0	0	24	0	42	0	0	48	31
CG33129	CG33129		TMEM214	0	0	2	0	0	19	0	0	0	0	0	0	0	0	0	0	0	0	0	0	0	0	16	0	0	0	0	0	9	0	0	0	0	9	0	0	0	0	0	0	0	13	126
CG3314	RpL7A		RPL7A	0	0	0	0	0	3	0	0	0	0	0	0	0	0	0	0	0	0	0	0	0	0	2	0	0	0	0	0	0	0	0	0	0	0	0	0	2	0	0	0	0	0	2446
CG33180	Ranbp16	Ranbp16	RANBP17, XPO7	2	0	4	0	0	2	0	2	0	0	0	0	0	0	0	0	0	0	0	0	0	0	4	0	0	0	0	0	0	0	5	0	0	4	0	0	2	0	0	0	0	7	158
CG33196	dp		MUC17	0	0	0	0	0	0	0	0	0	0	0	0	0	0	0	0	0	0	0	0	0	0	0	0	3	0	0	0	0	0	0	0	0	0	0	0	0	0	0	0	0	0	125
CG33206	l(1)G0168	GMAP	TRIP11	3	0	48	43	0	0	0	0	0	6	0	0	0	0	0	0	0	0	6	0	2	0	0	0	0	0	0	0	2	0	7	0	0	4	0	0	4	0	9	0	0	8	80
CG33214	CG33214		GLG1	3	0	10	0	0	8	0	13	0	20	0	0	0	0	0	0	2	0	6	0	8	0	20	0	5	0	4	0	15	0	9	0	0	18	0	0	5	0	4	0	0	13	182
CG33217	CG33217		PELP1	0	0	0	0	0	6	0	0	0	0	0	0	0	0	0	0	0	0	0	0	0	0	3	0	0	0	0	0	3	0	0	0	0	0	0	0	0	0	0	0	0	0	63
CG3322	LanB2		LAMC2, LAMC3, LAMC1	22	0	15	0	0	18	0	15	0	19	0	14	0	0	14	0	34	0	13	0	21	0	27	0	46	0	36	0	29	0	51	0	0	36	0	0	66	0	59	0	0	3	30
CG33261	Trl		ZBTB39, ZBTB17, NACC1	0	0	0	0	0	0	0	0	0	0	0	0	0	0	0	0	0	0	5	0	0	0	0	0	0	0	0	0	0	0	0	0	0	0	0	0	0	0	3	0	0	0	52
CG3329	Prosbeta2		PSMB10, PSMB7	0	0	0	4	0	0	0	0	0	0	2	0	0	0	0	0	0	0	0	0	0	0	0	0	0	0	0	0	0	0	0	0	0	0	0	0	0	0	0	0	0	0	57
CG33303	CG33303		RPN1	0	0	0	0	0	0	0	0	0	0	0	0	0	0	0	0	0	0	0	0	0	0	5	0	0	0	0	0	0	0	0	0	0	0	0	0	0	0	0	0	0	4	104
CG3333	Nop60B		DKC1	3	0	7	0	0	44	0	0	0	4	0	0	0	2	0	0	0	0	0	0	0	0	25	0	0	0	0	0	17	0	0	0	0	10	0	0	0	0	0	0	0	9	100
CG3335	CG3335		RBM19	0	0	0	0	0	0	0	0	0	0	0	0	0	0	2	0	0	0	0	0	0	0	0	0	2	0	2	0	0	0	0	0	0	0	0	0	2	0	2	0	0	0	53
CG3338	CG3338	Vps53	VPS53	0	0	0	0	0	27	7	0	0	0	0	0	0	0	0	0	0	0	0	0	5	0	0	0	0	0	0	0	0	0	0	0	0	11	0	0	0	0	0	0	0	0	119
CG33505	CG33505		RRP9	0	0	0	0	0	5	0	0	0	0	0	0	0	0	0	0	0	0	0	0	0	0	0	0	0	0	0	0	0	0	0	0	0	0	0	0	0	0	0	0	0	0	435
CG33546	gfzf		GSTT2, GSTT1, GSTT2B, GSTO2	11	0	0	0	0	18	0	0	0	0	0	0	0	0	16	0	44	0	6	0	18	0	13	0	25	0	29	0	6	0	2	0	0	8	0	0	51	0	25	0	0	6	129
CG33554	Nipped-A		TRRAP	0	0	0	0	0	0	0	0	0	0	0	0	0	0	2	0	0	0	2	0	0	0	0	0	0	0	0	0	0	0	15	0	0	0	0	0	0	0	0	0	0	0	1405
CG3356	CG3356		UBE3B, UBE3C	2	0	0	0	0	0	0	0	0	0	0	2	0	0	8	0	3	0	0	0	4	0	0	0	3	0	11	0	0	0	0	0	0	0	0	0	5	0	3	0	0	0	54
CG33715	Msp-300		SYNE1	5	0	0	18	0	0	0	2	0	15	0	0	0	0	0	0	3	0	2	0	0	0	0	0	2	0	0	0	0	0	0	0	0	0	0	0	0	0	5	0	0	0	63
CG33722	CG33722		ASPSCR1	0	0	0	2	0	0	0	0	0	0	0	0	0	0	0	0	0	0	0	0	0	0	0	0	0	0	0	0	0	0	0	0	0	0	0	0	0	0	0	0	0	0	11
CG3373	Hmu		APMAP	3	0	0	0	0	8	0	3	0	0	0	0	0	0	5	0	0	0	4	0	8	0	8	0	7	0	8	0	4	0	4	0	0	3	0	0	6	0	15	0	0	11	459
CG3379	His4r		HIST4H4, HIST1H4H, HIST1H4L, HIST1H4J, HIST2H4B, HIST1H4C, HIST1H4E, HIST1H4B, HIST2H4A, HIST1H4F, HIST1H4D, HIST1H4K, HIST1H4I	0	0	0	0	0	0	2	0	0	0	0	0	0	0	0	0	0	0	0	2	0	0	0	0	0	0	0	0	0	0	0	0	0	0	0	0	0	0	0	0	0	0	131
CG33950	trol		HSPG2	0	0	0	0	0	0	0	2	0	0	0	0	0	0	0	0	0	2	0	0	0	0	0	0	0	0	0	0	0	0	0	0	0	0	0	0	0	0	0	0	0	0	57
CG3399	capu		FMN2, FMN1	0	0	0	0	0	0	0	0	0	0	0	0	0	0	0	0	0	0	0	0	0	0	0	0	2	0	0	0	0	0	0	0	0	0	0	0	0	0	0	0	0	0	51
CG33991	nuf	nuclear fall out	RAB11FIP3, RAB11FIP4	0	0	0	0	0	0	0	0	0	0	0	0	0	0	0	0	0	0	0	7	0	0	0	0	0	0	0	0	0	0	0	0	0	0	0	0	0	0	0	0	0	0	59
CG3401	betaTub60D		TUBB, TUBB6, TUBB3	0	0	13	0	0	14	0	10	0	8	3	0	0	0	0	0	0	0	0	0	2	0	16	0	0	0	0	0	11	0	0	2	0	12	0	0	0	0	0	0	0	11	16
CG3412	slmb		FBXW11, BTRC	0	0	0	0	0	2	0	0	0	0	0	0	0	0	0	0	0	0	0	0	0	0	2	0	0	0	0	0	0	0	0	0	0	0	0	0	0	0	0	0	0	4	164
CG34122	CG34122		TBC1D1, TBC1D4	0	0	0	0	0	0	0	0	0	0	0	0	0	0	0	0	0	0	0	0	0	0	0	0	4	0	0	0	0	0	0	0	0	0	0	0	0	0	0	0	0	0	122
CG34126	CG34126		UHRF1BP1, UHRF1BP1L	0	0	10	0	0	2	0	39	32	0	0	0	0	0	12	0	0	0	39	0	0	0	3	0	0	0	0	0	0	0	0	0	0	35	0	0	0	0	8	0	0	0	410
CG34133	CG34133		WDR44	0	0	0	0	0	0	0	0	0	0	0	0	0	0	0	0	0	0	10	0	0	0	0	0	0	0	0	0	0	0	0	0	0	0	0	0	0	0	0	0	0	0	38
CG34157	Dys		DRP2, UTRN, DMD	0	0	0	0	0	0	0	0	0	0	0	0	0	0	0	0	0	0	0	0	4	18	0	0	0	0	0	0	0	0	0	0	0	0	0	0	0	0	0	0	0	0	28
CG3416	Mov34		PSMD7	0	0	0	0	0	0	0	0	0	0	0	0	0	4	0	0	0	0	0	0	0	0	3	0	0	2	0	0	0	0	0	0	0	0	0	0	0	0	0	0	0	2	130
CG3422	Pros28.1		PSMA7, PSMA8	0	0	0	0	0	0	0	0	0	0	6	0	0	0	0	0	0	0	0	3	0	0	0	0	0	0	0	0	0	0	0	0	0	0	0	0	0	0	0	0	0	0	38
CG3423	SA		STAG3L1, STAG3L3, STAG3, STAG2, STAG1	0	0	0	0	0	0	0	0	0	0	0	0	0	0	4	0	0	0	0	0	0	0	0	0	0	0	7	0	0	0	0	0	0	0	0	0	3	0	0	0	0	0	63
CG3431	Uch-L3		UCHL5	0	0	0	0	0	0	6	0	0	0	0	0	0	3	0	0	0	0	0	0	0	0	0	0	0	0	0	0	0	0	0	0	0	0	0	0	0	0	0	0	0	0	130
CG34342	CG34342		FAR1, FAR2	0	0	0	0	0	2	0	0	0	0	0	0	0	0	0	0	0	0	0	0	0	0	0	0	0	0	0	0	0	0	0	0	0	0	0	0	0	0	0	0	0	0	516
CG34349	CG34349		UNC13D, BAIAP3	0	0	0	0	0	0	0	0	0	0	0	0	0	0	411	0	8	0	25	0	3	0	0	0	2	0	2	0	0	0	0	0	0	0	0	0	3	0	0	0	0	0	169
CG34352	CG34352		LRP2	0	0	0	0	0	0	0	0	0	0	0	0	0	0	3	0	0	0	0	0	0	0	0	0	0	0	0	0	0	0	0	0	0	0	0	0	0	0	9	0	0	0	131
CG34373	Ect4		TMEM199, SARM1	2	0	3	0	0	3	0	0	0	0	0	2	0	0	3	0	4	0	0	0	2	0	8	0	3	0	6	0	0	0	2	0	0	2	0	0	5	0	0	0	0	5	281
CG34394	CG34394		GRAMD1A, GRAMD1C, GRAMD1B	0	0	0	0	0	0	0	0	0	0	0	0	0	0	2	0	0	0	0	0	0	0	0	0	0	0	0	0	0	0	0	0	0	0	0	0	0	0	0	0	0	0	169
CG34407	Not1		CNOT1	8	0	3	0	0	0	0	0	0	7	0	3	0	0	4	0	6	0	9	0	23	0	2	0	6	0	5	0	0	0	2	0	0	0	0	0	15	0	24	0	0	5	160
CG34408	CG34408		RALGAPB	0	0	0	0	0	0	0	0	0	3	0	0	0	0	4	0	0	0	30	0	3	0	0	0	0	0	0	0	0	0	0	0	0	0	0	0	0	0	0	0	0	0	154
CG34412	tlk		TLK1, TLK2	0	0	0	0	0	2	0	0	0	0	0	0	0	0	0	0	0	0	3	0	0	0	0	0	0	0	0	0	0	0	0	0	0	0	0	0	0	0	5	0	0	3	44
CG34438	Cap-G		NCAPG	0	0	0	0	0	0	0	0	0	6	0	0	0	0	3	0	2	0	3	0	3	0	2	0	2	0	3	0	0	0	0	0	0	0	0	0	2	0	8	0	0	2	59
CG3455	Rpt4		PSMC6	0	0	0	2	0	2	0	0	0	0	4	0	0	0	0	0	0	0	0	0	0	0	3	0	0	0	0	2	0	0	0	0	0	0	0	0	0	0	0	0	0	27	110
CG3460	Nmd3		NMD3	0	0	0	0	0	0	0	0	0	0	0	0	0	0	0	0	0	0	0	0	0	0	0	0	0	0	0	0	0	0	0	0	0	0	0	0	0	0	0	0	0	3	170
CG3480	mip130		LIN9	0	0	0	0	0	0	0	0	0	0	0	0	0	0	0	0	0	0	0	0	2	0	0	0	0	0	2	0	0	0	0	0	0	0	0	0	0	0	0	0	0	0	209
CG3493	CG3493	Golgin-245	GOLGA4	41	0	14	2	0	4	0	5	0	8	0	0	0	0	0	0	8	0	8	0	11	0	2	0	18	0	9	0	2	0	12	0	0	193	3	0	28	0	37	0	0	16	266
CG3496	vir		KIAA1429	11	0	0	0	0	0	0	0	0	4	0	3	0	0	8	0	0	0	0	0	2	0	0	0	0	0	7	0	0	0	8	0	0	0	0	0	7	0	9	0	0	0	130
CG3523	CG3523		FASN	31	0	12	4	0	17	0	0	0	69	0	8	0	0	19	0	13	0	24	0	17	0	10	0	13	0	15	0	8	0	39	0	0	19	0	0	22	0	45	0	0	0	75
CG3532	CG3532	GCC185	GCC2	2	0	41	41	0	0	0	0	0	4	0	0	0	0	0	0	4	0	0	0	8	0	0	0	5	0	0	0	0	0	0	0	0	46	0	0	2	0	7	0	0	10	91
CG3539	Slh	SLY1	SCFD1	0	0	0	0	0	0	0	0	0	0	0	0	0	0	0	0	0	0	0	0	0	0	68	2	0	0	0	0	0	0	0	0	0	0	0	0	0	0	0	0	0	0	50
CG3542	CG3542		PRPF40B, PRPF40A	23	0	6	0	0	65	0	7	0	0	0	7	0	0	14	0	11	0	13	0	11	0	47	0	21	0	10	0	55	0	7	0	0	19	0	2	11	0	17	0	0	5	114
CG3548	CG3548		MSANTD3	0	0	0	0	0	0	0	0	0	0	0	0	0	0	2	0	3	0	0	0	0	0	0	0	0	0	0	0	0	0	0	0	0	0	0	0	0	0	0	0	0	0	60
CG3558	CG3558	FAM160A1-like	FAM160A1, FAM160A2	0	0	0	0	0	0	0	24	0	0	0	0	0	0	0	0	0	0	0	0	0	0	0	0	12	0	0	0	0	0	0	0	0	0	0	0	0	0	0	0	0	0	65
CG3561	KH1		DDX28	0	0	2	0	0	11	0	0	0	0	0	0	0	0	0	0	0	0	0	0	0	0	3	0	0	0	0	0	2	0	0	0	0	0	0	0	0	0	0	0	0	0	70
CG3571	CG3571	Kelch like protein - UB ligases in mammals??	KLHL18	0	0	0	0	0	0	0	0	0	0	0	0	0	0	0	0	0	0	0	0	0	0	0	0	0	0	0	0	0	0	0	6	0	0	0	0	0	0	0	0	0	0	98
CG3572	vimar		RAP1GDS1	0	0	0	0	0	0	0	0	0	0	0	0	0	0	0	0	0	0	0	0	0	0	0	0	0	0	0	0	3	0	0	0	2	0	0	0	0	0	0	0	0	2	377
CG3573	CG3573	INPP5B/OCRL	INPP5B, OCRL	63	0	0	0	0	0	0	73	22	34	22	0	0	0	0	0	0	0	0	0	40	0	0	0	0	0	0	0	0	0	0	0	0	0	0	0	0	5	0	0	0	0	59
CG3585	CG3585	rabconnectin 3A, DmX - Rav1 related in humans DMXL1/2Aka	DMXL1, DMXL2	0	0	0	0	0	0	0	9	18	56	0	0	0	0	4	0	0	0	2	0	3	0	0	0	0	0	0	0	0	0	3	0	0	0	0	0	0	0	3	0	0	0	106
CG3612	blw		ATP5A1	0	0	12	0	0	21	0	0	0	14	0	0	0	0	0	0	0	0	0	0	4	0	51	0	0	0	0	0	15	0	0	0	0	13	0	0	0	0	0	0	0	42	18
CG3626	CG3626		PDPR	0	0	0	0	0	0	0	0	0	0	0	0	0	0	0	0	0	0	0	0	0	0	4	0	0	0	0	0	0	0	0	0	0	2	0	0	0	0	0	0	0	0	167
CG3644	bic		BTF3, BTF3L4	0	0	0	0	0	3	0	0	0	0	0	0	0	0	0	0	0	0	0	0	0	0	2	0	0	0	0	0	0	0	0	0	0	0	0	4	0	0	0	0	0	0	574
CG3695	MED23		MED23	0	0	6	0	0	23	0	3	0	11	0	0	0	0	4	0	7	0	5	0	4	0	17	0	9	0	4	0	13	0	15	0	0	8	0	0	7	0	18	0	0	18	110
CG3696	kis		CHD9, CHD8, CHD6, CHD7	0	0	0	0	0	2	0	0	0	0	0	0	0	0	0	0	0	0	0	0	0	0	0	0	0	0	0	0	3	0	0	0	0	0	0	0	0	0	0	0	0	0	74
CG3697	mei-9		ERCC4	0	0	0	0	0	0	0	0	0	0	0	0	0	0	0	0	0	0	0	0	2	0	0	0	0	0	0	0	0	0	0	0	0	0	0	0	0	0	0	0	0	0	74
CG3702	CG3702		CLPTM1	0	0	0	0	0	2	0	0	0	2	0	0	0	0	0	0	0	0	4	0	0	0	0	0	2	0	0	0	0	0	0	0	0	0	0	0	0	0	3	0	0	2	112
CG3714	CG3714		NAPRT1	0	0	7	0	0	16	0	3	0	10	0	0	0	0	0	0	0	0	0	0	0	0	10	0	0	0	0	0	0	0	0	0	0	14	0	0	0	0	0	0	0	7	52
CG3725	Ca-P60A		ATP2A3, ATP2A2, ATP2A1	21	0	0	0	0	5	0	2	0	0	0	3	0	0	2	0	9	0	12	0	23	0	16	0	36	0	15	0	6	0	6	0	0	8	0	0	19	0	45	0	0	11	212
CG3731	CG3731		UQCRC1, PMPCB	0	0	0	0	0	0	0	0	0	0	0	0	0	0	0	0	0	0	0	0	0	0	0	0	0	0	0	0	0	0	0	0	0	0	0	0	0	0	0	0	0	3	82
CG3733	Chd1		CHD1, CHD2	3	0	0	0	0	0	0	0	0	0	0	0	0	0	7	0	2	0	2	0	2	0	0	0	0	0	5	0	0	0	2	0	0	0	0	0	13	0	12	0	0	0	57
CG3735	CG3735		DIEXF	2	0	0	0	0	0	0	0	0	0	0	0	0	0	3	0	0	0	2	0	0	0	0	0	0	0	0	0	0	0	0	0	0	0	0	0	0	0	0	0	0	0	68
CG3752	Aldh		ALDH1B1, ALDH2	0	0	13	0	0	22	0	8	0	7	0	0	0	0	0	0	0	0	0	0	5	0	22	0	0	0	2	0	8	0	0	0	0	19	0	0	0	0	0	0	0	19	105
CG3762	Vha68-2		ATP6V1A	0	0	5	6	0	8	0	9	0	6	3	0	0	0	0	0	20	0	0	0	18	0	9	0	0	0	0	0	0	0	0	0	0	12	0	0	0	0	0	0	0	15	75
CG3766	scat	VPS54	VPS54	0	0	0	0	0	8	0	0	0	0	0	0	0	0	0	0	0	0	0	0	0	0	0	0	0	0	0	0	0	0	0	0	0	5	0	0	0	0	0	0	0	0	69
CG3806	eIF2B-epsilon		EIF2B5	0	0	0	0	0	0	0	0	0	0	0	0	0	0	4	0	0	0	0	0	0	0	0	0	0	0	0	0	0	0	0	0	0	0	0	0	0	0	0	0	0	0	112
CG3808	CG3808		TRMT2B, TRMT2A	0	0	0	0	0	0	0	0	0	0	0	0	0	0	0	0	0	0	2	0	0	0	0	0	0	0	0	0	0	0	0	0	0	0	0	0	0	0	0	0	0	0	98
CG3810	Edem1		EDEM2	0	0	0	0	0	0	0	0	0	4	0	0	0	0	0	0	0	0	0	0	0	0	0	0	0	0	0	0	0	0	0	0	0	0	0	0	0	0	0	0	0	4	175
CG3815	CG3815		PHF12	0	0	0	0	0	0	0	0	0	0	0	0	0	0	0	0	2	0	0	0	0	0	0	0	0	0	0	0	0	0	0	0	0	0	0	0	0	0	2	0	0	0	59
CG3820	Nup214		NUP214	0	0	0	0	0	0	0	0	0	0	0	0	0	0	0	0	0	0	0	0	0	0	0	0	0	0	0	0	0	0	0	0	0	0	0	0	0	0	3	0	0	0	58
CG3821	Aats-asp		DARS	0	0	8	6	0	29	0	2	0	9	2	0	0	2	0	0	0	0	0	0	3	0	22	0	0	0	0	0	6	0	0	0	0	18	0	0	0	0	0	0	0	30	167
CG3835	CG3835		D2HGDH	0	0	0	0	0	0	0	0	0	0	0	0	0	0	0	0	0	0	0	0	0	0	38	9	0	0	0	0	0	0	0	0	0	0	0	0	0	0	0	0	0	0	103
CG3845	NAT1		EIF4G2	0	0	0	0	0	0	0	0	0	0	0	0	0	0	0	0	0	0	7	0	0	0	0	0	0	0	0	0	0	0	0	0	0	0	0	0	0	0	2	0	0	0	20
CG3885	sec3	Sec3	EXOC1	0	0	0	0	0	0	0	0	0	0	0	0	0	0	0	0	0	0	5	0	0	0	0	0	0	0	0	0	0	0	0	0	0	34	0	0	0	0	0	0	0	0	99
CG3911	CG3911	TRAPPC3/BET3L	BET3L, TRAPPC3	0	0	0	0	0	0	0	0	0	0	5	0	0	0	0	0	0	0	0	0	0	0	0	0	0	0	0	0	0	0	0	0	0	0	0	0	0	0	0	0	0	0	239
CG3917	Grip84	gamma-tubulin ring protein 84	TUBGCP2	0	0	50	3	0	45	0	0	0	0	0	0	0	0	0	0	0	0	0	0	2	0	0	0	0	0	0	0	0	0	0	0	0	0	0	0	0	0	0	0	0	0	79
CG3937	cher		FLNB, FLNC, FLNA	69	0	4	10	0	3	0	14	0	44	0	90	0	0	47	0	71	0	65	0	36	0	8	0	114	0	123	0	2	0	27	0	0	22	0	0	202	0	120	0	0	26	52
CG3961	CG3961		ACSL6, ACSL5, ACSL1	9	0	33	0	0	42	0	13	0	20	0	3	0	0	3	0	17	0	24	0	20	0	49	0	2	0	3	0	10	0	22	0	0	28	0	0	0	0	5	0	0	34	66
CG3981	Unc-76		FEZ1, FEZ2	0	0	0	0	0	0	0	0	0	0	4	0	0	0	0	0	0	0	0	0	0	0	0	0	0	0	0	0	0	0	0	0	0	0	0	0	0	0	0	0	0	0	47
CG3983	CG3983		GNL3, GNL3L	17	0	0	0	0	21	7	2	0	0	0	9	0	13	30	2	24	0	35	0	14	0	21	0	15	0	3	0	10	0	0	11	0	9	0	0	21	3	17	0	0	0	159
CG3989	ade5		PAICS	0	0	0	0	0	0	0	0	0	0	0	0	0	0	0	0	0	0	0	0	0	0	0	0	0	0	0	0	0	0	0	0	0	0	0	0	0	0	0	0	0	21	88
CG3991	TppII		TPP2	26	0	6	5	0	12	0	11	0	30	0	6	0	0	23	0	77	0	24	0	32	0	25	0	63	0	80	0	10	0	31	0	0	25	0	0	119	0	98	0	0	44	87
CG3998	zf30C			0	0	0	0	0	0	0	0	0	0	0	0	0	0	2	0	0	0	0	0	0	0	0	0	0	0	0	0	0	0	0	0	0	0	0	0	0	0	0	0	0	0	50
CG4001	Pfk		PFKL, PFKP, PFKM	8	0	8	0	0	9	0	3	0	6	0	2	0	0	6	0	10	0	15	0	4	0	7	0	9	0	8	0	2	0	6	0	0	8	0	0	10	0	7	0	0	4	147
CG4003	pont		RUVBL1	0	0	0	0	0	25	0	0	0	0	0	0	0	0	0	7	0	0	0	0	0	0	28	0	0	0	0	0	14	0	0	0	0	7	0	0	0	0	0	5	4	9	187
CG40084	CG40084		CNNM1, CNNM3, CNNM4, CNNM2	7	0	5	0	0	2	0	0	0	0	0	2	0	0	5	0	5	0	11	0	6	0	4	0	5	0	11	0	0	0	2	0	0	0	0	0	5	0	11	0	0	3	53
CG4012	gek	genghis khan CDC42-binding protein kinase	CDC42BPG, CDC42BPB, CDC42BPA	0	0	0	0	0	0	0	0	0	6	0	0	0	0	38	0	0	0	0	0	0	0	0	0	0	0	0	0	0	0	0	0	0	0	0	0	0	0	7	0	0	0	42
CG4016	Spt-I	Serine palmitoyltransferase subunit I	SPTLC1	0	0	0	0	0	5	0	0	0	0	0	0	0	0	0	0	0	0	0	0	0	0	6	0	0	0	0	0	0	0	0	0	0	0	0	0	0	0	0	0	0	3	75
CG4027	Act5C		ACTG2, ACTA2, ACTA1, ACTC1, ACTB, ACTG1	4	2	9	6	0	0	12	0	2	4	8	16	5	7	0	7	4	4	3	3	3	9	6	0	3	9	12	16	12	0	4	15	4	0	0	10	3	0	0	0	6	30	128
CG4030	CG4030	Rabaptin-5	RABEP2, RABEP1	0	2	0	0	0	0	0	48	46	0	0	0	0	0	0	0	0	0	0	0	0	17	0	0	0	0	0	0	0	0	0	0	0	0	0	0	24	0	0	0	0	0	92
CG4033	RpI135		POLR1B	2	0	0	0	0	2	0	2	0	12	0	0	0	0	5	0	4	0	3	0	0	0	6	0	2	0	10	0	5	0	34	0	0	4	0	0	5	0	3	0	0	7	96
CG4039	Mcm6		MCM6	4	0	0	0	0	0	0	5	0	0	0	0	0	0	3	0	0	0	2	0	6	0	0	0	8	0	2	0	5	0	0	0	0	3	0	0	3	0	13	0	0	7	114
CG4041	CG4041	RabGAP with attached kinase conserved dicty not Arab or fun	TBCK	0	0	0	0	0	0	0	35	30	0	0	0	0	0	0	0	0	0	0	0	16	0	0	0	0	0	0	0	0	0	0	0	0	0	0	0	0	0	0	0	0	0	17
CG40411	Parp		PARP1	0	0	0	0	0	0	0	0	0	0	0	4	0	0	4	0	4	0	0	0	8	0	0	0	3	0	4	0	0	0	0	0	0	0	0	0	5	0	3	0	0	0	112
CG4046	RpS16		RPS16	0	0	0	2	0	2	0	0	0	0	0	0	0	0	0	0	0	0	0	0	0	0	0	0	0	0	0	0	0	0	0	0	0	0	0	0	0	0	0	0	0	4	89
CG4051	egl	egalitarian	EXD1	0	0	0	0	0	0	0	0	0	0	0	0	0	0	0	0	0	0	0	0	0	0	0	0	0	0	0	0	0	0	0	0	0	0	0	0	0	0	3	0	0	0	56
CG4065	CG4065	mak10	NAA35	0	0	8	0	0	0	0	0	0	0	0	0	0	0	0	0	0	0	2	0	0	0	0	0	0	0	0	0	0	0	0	0	0	0	0	0	0	0	0	0	0	0	82
CG4069	CG4069		KLHDC4	0	0	0	0	0	3	0	0	0	0	0	0	0	0	0	0	0	0	0	0	0	0	0	0	0	0	0	0	0	0	0	0	0	0	0	0	0	0	0	0	0	0	82
CG4082	Mcm5		MCM5	3	0	5	0	0	2	0	0	0	4	0	6	0	0	7	0	2	0	4	0	4	0	0	0	5	0	4	0	0	0	6	0	0	0	0	0	3	0	7	0	0	9	21
CG4088	lat		ORC3	0	0	0	0	0	3	0	0	0	0	0	0	0	0	0	0	0	0	0	0	0	0	0	0	0	0	0	0	0	0	0	0	0	0	0	0	0	0	0	0	0	0	26
CG4091	CG4091		TNFAIP8L3, TNFAIP8L1, TNFAIP8L2, TNFAIP8	0	0	0	3	0	0	0	0	0	0	0	0	0	0	0	0	0	0	0	0	0	0	0	0	0	0	0	0	0	0	0	0	0	0	0	0	0	0	0	0	0	0	124
CG4097	Pros26		PSMB1	0	0	0	4	0	0	0	0	0	0	5	0	0	0	0	0	0	0	0	0	0	0	0	0	0	0	0	0	0	0	0	0	0	0	0	0	0	0	0	0	0	0	97
CG41099	CG41099		ANKFY1	0	0	0	0	0	0	0	123	44	0	0	0	0	0	0	0	0	0	0	0	0	0	0	0	0	0	0	0	0	0	0	0	0	0	0	0	0	0	0	0	0	0	113
CG4118	nxf2		NXF1	5	0	0	0	0	0	0	0	0	0	0	0	0	0	13	0	0	0	5	0	2	0	0	0	0	0	0	0	6	0	0	0	0	0	0	0	0	0	4	0	0	0	61
CG4119	CG4119		RBM25	16	0	0	0	0	22	0	2	0	0	0	4	0	0	16	0	11	0	14	0	11	0	21	0	30	0	6	0	25	0	0	0	0	4	0	0	7	0	24	0	0	0	162
CG4120	Cyp12c1		CYP27A1, CYP27C1, CYP24A1	0	0	0	0	0	0	0	0	0	0	0	0	0	0	0	0	0	0	0	0	0	0	0	0	0	0	0	0	0	0	0	0	0	0	0	2	0	0	0	0	0	0	174
CG4122	svr		CPM, CPD	0	0	0	0	0	0	0	8	0	0	0	0	0	0	0	0	0	0	0	0	2	0	0	0	2	0	0	0	0	0	0	0	0	0	0	0	3	0	5	0	0	0	72
CG4145	Cg25C		COL24A1, COL4A3, COL4A6, COL4A4, COL4A2, COL4A5, COL4A1	58	0	0	0	0	2	0	5	0	2	0	112	0	7	27	2	81	0	28	0	27	0	5	0	106	0	115	0	0	0	4	0	0	4	0	0	112	0	111	0	0	8	119
CG4147	Hsc70-3		HSPA5	34	2	21	5	0	38	11	29	11	23	8	26	14	10	32	0	70	4	76	4	94	11	55	0	30	6	12	6	11	0	17	7	2	54	0	3	22	0	33	3	3	64	30
CG4152	l(2)35Df		SKIV2L2	8	0	0	0	0	9	0	0	0	8	0	2	0	0	13	0	4	0	9	0	7	0	7	0	4	0	10	0	11	0	3	0	0	2	0	0	7	0	6	0	0	4	66
CG4157	Rpn12		PSMD8	0	0	0	2	0	0	0	0	0	0	0	0	0	0	0	0	0	0	0	0	0	0	0	0	0	0	0	0	0	0	0	0	0	0	0	0	0	0	0	0	0	0	40
CG4162	lace		SPTLC3, SPTLC2	0	0	0	0	0	2	0	0	0	0	0	0	0	0	0	0	0	0	0	0	0	0	6	0	0	0	0	0	0	0	0	0	0	4	0	0	0	0	0	0	0	4	48
CG4164	CG4164		DNAJB11,	0	2	0	0	0	0	0	0	7	0	0	0	7	3	0	0	0	0	0	3	0	3	0	8	0	3	0	0	0	2	0	3	0	0	0	2	0	2	0	0	3	0	91
CG4173	2002-09-01	Septin2 (Hs.septin-10)	Sep-14, Sep-10, Sep-06, Sep-08, Sep-11	0	0	0	0	0	0	0	0	0	2	0	0	0	0	0	0	0	0	0	0	0	0	6	0	0	0	0	0	0	0	0	0	0	4	0	0	0	0	0	0	0	10	69
CG4206	Mcm3		MCM3	0	0	0	0	0	0	0	0	0	4	0	3	0	0	3	0	0	0	0	0	2	0	0	0	3	0	4	0	0	0	6	0	0	0	0	0	0	0	6	0	2	3	82
CG4208	XRCC1		XRCC1	2	0	0	0	0	0	0	0	0	0	0	0	0	0	0	0	0	0	0	0	0	0	0	0	0	0	0	0	0	0	0	0	0	0	0	0	0	0	0	0	0	0	103
CG4211	nonA		PSPC1, NONO, SFPQ	0	0	0	0	0	0	0	0	0	0	0	0	0	2	6	0	0	0	0	0	0	0	0	0	0	0	0	0	0	0	0	0	0	0	0	0	0	0	0	0	0	0	30
CG4215	spel1		MSH2	2	0	0	0	0	4	0	4	0	0	0	0	0	0	0	0	2	0	0	0	0	0	10	0	0	0	0	0	4	0	2	0	0	5	0	0	2	0	0	0	0	4	379
CG4217	TFAM		TFAM	0	0	0	0	0	0	2	0	0	0	0	0	0	0	0	0	0	0	0	0	0	0	0	0	0	0	0	0	0	0	0	0	0	0	0	12	0	0	0	0	0	0	158
CG42232	CG42232		AKAP12	3	0	0	0	0	0	0	0	0	0	0	0	0	0	2	0	4	0	4	0	0	0	0	0	0	0	3	0	0	0	0	0	0	0	0	0	9	0	6	0	0	0	144
CG42250	epsin-like		CLINT1	0	0	0	0	0	0	0	0	0	0	0	0	0	0	0	0	0	0	0	0	0	0	0	0	0	0	0	0	0	0	0	0	0	0	0	0	0	0	2	0	0	0	367
CG42271	CG42271	INPP4	INPP4A, INPP4B	0	0	0	0	0	0	0	0	0	0	0	2	0	0	12	0	0	0	0	0	0	0	0	0	0	0	0	0	0	0	0	0	0	0	0	0	0	0	0	0	0	0	49
CG42338	Ten-a		TENM2, TENM1, TENM3, TENM4	0	0	0	0	0	0	0	0	0	0	0	0	0	0	0	0	0	0	0	0	0	0	0	0	0	0	0	0	0	2	0	0	0	0	0	0	0	0	0	0	0	0	17
CG4236	Caf1		RBBP7, RBBP4	0	0	0	0	0	3	0	0	0	0	0	0	0	2	0	0	0	0	0	0	0	0	0	0	0	0	0	0	0	0	0	0	0	0	0	0	0	0	0	0	0	0	106
CG4254	tsr		DSTN, CFL1, CFL2	0	0	0	3	0	0	0	0	0	0	3	0	0	0	0	0	0	0	0	0	0	0	0	0	0	0	0	0	0	0	0	0	0	0	0	0	0	0	0	0	0	0	214
CG4260	alpha-Adaptin		AP2A1, AP2A2	4	0	5	0	0	25	0	2	0	16	0	4	0	0	6	0	3	0	0	0	3	0	20	0	7	0	6	0	16	0	10	0	0	19	0	0	6	0	8	0	0	11	71
CG4261	Hel89B		BTAF1	0	0	0	0	0	2	0	0	0	0	0	0	0	0	0	0	0	0	5	0	5	0	0	0	5	0	3	0	0	0	0	0	0	0	0	0	3	0	7	0	0	0	141
CG4264	Hsc70-4		HSPA1B, HSPA2, HSPA1A, HSPA1L, HSPA6, HSPA8	7	16	38	32	0	77	19	61	23	53	20	3	26	29	8	10	69	15	27	28	62	18	112	0	26	16	8	29	18	9	28	37	9	71	5	21	16	3	12	13	19	104	285
CG4266	CG4266		SCAF8, SCAF4	0	0	0	0	0	0	0	0	0	0	0	0	0	0	0	0	0	0	0	0	0	0	0	0	4	0	0	0	0	0	0	0	0	0	0	0	3	0	12	0	0	0	58
CG4303	Bap60		SMARCD2, SMARCD3, SMARCD1	0	0	0	0	0	0	0	0	0	0	0	0	0	0	0	0	0	0	0	0	0	0	4	0	0	0	0	0	0	0	0	0	0	0	0	0	0	0	0	0	0	12	178
CG4320	raptor		RPTOR	0	0	6	0	0	2	0	0	0	0	0	0	0	0	2	0	0	0	6	0	5	0	0	0	6	0	2	0	0	0	2	0	0	0	0	0	5	0	10	0	0	0	64
CG4332	CG4332		CLPTM1L	0	0	0	0	0	0	0	0	0	0	0	0	0	0	0	0	0	0	0	0	2	0	0	0	0	0	0	0	0	0	0	0	0	0	0	0	0	0	0	0	0	0	192
CG4337	mtSSB		SSBP1	0	0	0	0	0	0	0	0	0	0	2	0	0	0	0	0	0	0	0	2	0	0	0	0	0	0	0	0	0	0	0	0	0	0	0	6	0	0	0	0	2	0	16
CG4347	UGP		UGP2	0	0	0	0	0	3	0	0	0	0	0	0	0	0	0	0	0	0	0	0	0	0	0	0	0	0	0	0	0	0	0	0	0	4	0	0	0	0	0	0	0	5	59
CG4364	CG4364		PES1	0	0	0	0	0	0	0	0	0	0	0	0	0	0	3	0	0	0	0	0	0	0	0	0	0	0	0	0	0	0	0	0	0	0	0	0	0	0	0	0	0	0	74
CG4376	Actn		ACTN4, ACTN2, ACTN1	10	0	0	0	0	0	0	0	0	0	0	46	0	0	14	0	17	0	0	0	0	0	0	0	15	0	50	0	0	0	0	0	0	0	0	0	23	0	8	0	0	0	104
CG4389	CG4389		HADHA	51	4	53	11	0	128	6	41	0	45	0	13	0	9	54	0	45	0	73	0	47	0	117	0	39	0	12	19	57	0	64	8	0	70	2	6	37	0	30	0	0	71	80
CG4414	Ugt58Fa		UGT2B11, UGT2B15, UGT3A2, UGT8, UGT3A1	0	0	0	0	0	0	0	0	0	2	0	0	0	0	0	0	0	0	0	0	0	0	0	0	0	0	0	0	0	0	0	0	0	0	0	0	0	0	0	0	0	4	59
CG4422	Gdi	GDI	GDI2, GDI1	25	329	35	189	55	46	21	42	49	114	161	19	146	18	88	102	6	0	7	13	86	35	473	99	18	215	2	8	80	159	54	227	5	55	183	0	6	10	3	210	0	12	50
CG4464	RpS19a		, RPS19	0	3	0	3	0	0	0	0	0	0	2	0	0	0	0	0	0	0	0	0	0	0	0	0	0	2	0	0	0	0	0	2	0	0	0	0	0	0	0	0	0	0	17
CG4527	slik		SLK, STK10	0	0	0	0	0	2	0	0	0	0	0	0	0	0	0	0	0	0	0	0	0	0	3	0	0	0	0	0	0	0	0	0	0	0	0	5	2	0	7	0	0	0	185
CG4532	pod1		CORO7	0	0	0	0	0	0	0	0	0	0	0	2	0	0	0	0	0	0	0	0	0	0	0	0	0	0	2	0	0	0	0	0	0	0	0	0	0	0	0	0	0	0	139
CG4554	CG4554		UTP20	12	0	0	0	0	4	0	0	0	0	0	7	0	0	35	0	13	0	6	0	6	0	0	0	2	0	12	0	2	0	7	0	0	0	0	0	13	0	11	0	0	0	312
CG4567	CG4567		GFM1	426	0	96	0	0	488	4	68	0	92	0	54	2	46	486	19	100	21	310	2	141	0	303	0	207	0	60	4	169	5	167	33	28	153	0	31	147	20	259	0	6	50	84
CG4579	Nup154		NUP155	0	0	0	0	0	0	0	0	0	3	0	3	0	0	5	0	0	0	4	0	9	0	0	0	12	0	10	0	0	0	0	0	0	0	0	0	4	0	12	0	0	0	154
CG4581	Thiolase		HADHB	0	0	3	0	0	5	3	0	0	0	0	0	0	2	0	0	0	0	0	0	0	0	16	0	0	0	0	2	3	0	2	0	0	7	0	0	0	0	0	0	0	23	51
CG4602	Srp54		SRSF11, SREK1	0	0	0	0	0	17	0	0	0	0	0	0	0	0	0	0	0	0	0	0	0	0	0	0	0	0	0	0	5	0	0	0	0	0	0	0	0	0	2	0	0	0	58
CG4619	CG4619	FAST kinase domains 5-like		0	0	0	0	0	4	0	0	0	0	0	0	0	0	0	0	0	0	0	0	0	0	2	0	0	0	0	0	0	0	0	0	0	0	0	0	0	0	0	0	0	0	64
CG4659	Srp54k		SRP54	0	0	0	0	0	6	0	0	0	0	0	0	0	0	0	0	0	0	0	0	0	0	5	0	0	0	0	0	0	0	0	0	0	3	0	0	0	0	0	0	0	11	56
CG4679	CG4679		PTCD3	0	0	7	0	0	6	0	0	0	5	0	0	0	0	0	0	0	0	0	0	2	0	8	0	0	0	0	0	0	0	0	0	0	5	0	0	0	0	0	0	0	4	74
CG4699	CG4699		KANSL1L, KANSL1	0	0	0	0	0	0	0	0	0	0	0	0	0	0	0	0	0	0	0	0	0	0	2	0	0	0	0	0	4	0	0	0	0	0	0	0	0	0	0	0	0	0	170
CG4713	l(2)gd1		CC2D1A, CC2D1B	0	0	0	0	0	0	0	3	0	0	0	0	0	0	0	0	0	0	0	0	0	0	0	0	0	0	0	0	0	0	0	0	0	0	0	0	0	0	0	0	0	0	89
CG4729	CG4729		AGPAT4, AGPAT3	2	0	2	0	0	4	0	0	0	2	0	0	0	0	0	0	0	0	2	0	3	0	5	0	3	0	2	0	0	0	5	0	0	2	0	0	3	0	5	0	0	0	44
CG4738	CG4738		NUP160	6	0	3	0	0	3	0	10	0	20	0	2	0	0	91	0	4	0	7	0	29	0	0	0	9	0	8	0	0	0	6	0	0	5	0	0	13	0	21	0	0	15	160
CG4747	CG4747		GLYR1	6	0	4	2	0	3	0	3	0	0	0	9	0	0	7	0	13	0	19	0	13	0	0	0	5	0	3	0	0	0	0	0	0	3	0	0	4	0	7	0	0	6	65
CG4759	RpL27		RPL27	0	0	0	0	0	0	0	0	0	0	0	0	0	0	0	0	0	0	0	0	0	0	0	0	0	0	0	0	0	0	0	0	0	0	0	0	2	0	0	0	0	0	16
CG4764	CG4764	VPS29	VPS29	0	0	0	2	0	0	0	0	0	4	5	0	3	0	0	0	0	0	0	0	0	0	0	0	0	0	0	0	0	0	0	0	0	0	0	0	0	0	0	0	0	0	20
CG4798	l(2)k01209		UCKL1	0	0	0	0	0	4	0	0	0	24	4	0	0	0	0	0	0	0	0	0	2	0	14	0	0	0	0	0	0	0	3	0	0	28	2	0	0	0	0	0	0	0	63
CG4799	Pen		KPNA7, KPNA2	0	0	0	0	0	3	0	0	0	0	0	0	0	0	0	0	0	0	0	0	0	0	2	0	0	0	0	0	0	0	0	0	0	2	0	7	0	0	0	0	0	2	58
CG4806	CG4806		, RBM28	5	0	0	0	0	2	0	0	0	0	0	0	0	0	5	0	3	0	3	0	0	0	0	0	3	0	3	0	3	0	0	0	0	0	0	0	5	0	4	0	0	0	75
CG4817	Ssrp		SSRP1	6	0	0	0	0	4	0	0	0	0	0	2	0	0	5	0	0	0	4	0	2	0	2	0	3	0	2	0	0	0	0	0	0	0	0	2	2	0	4	0	0	3	82
CG4832	cnn		CDK5RAP2	0	0	0	0	0	0	0	0	0	2	0	0	0	0	0	0	0	0	0	0	0	0	0	0	0	0	0	0	0	0	0	0	0	0	0	0	0	0	0	0	0	0	130
CG4840	cbs	golgin-97	GOLGA1	0	0	0	0	0	0	0	0	0	3	16	0	0	0	0	0	0	0	0	0	0	0	0	0	0	0	0	0	0	0	0	0	0	14	0	0	0	0	0	0	0	0	71
CG4848	CG4848	COG1	COG1	0	0	10	0	0	0	0	0	0	0	0	0	0	0	0	0	0	0	0	0	0	0	0	0	2	0	0	0	0	0	0	0	0	4	0	0	0	0	0	0	0	0	100
CG4849	CG4849		EFTUD2	12	0	2	0	0	13	0	2	0	7	0	2	0	0	17	0	6	0	10	0	8	0	9	0	9	0	9	0	11	0	4	0	0	8	0	0	13	0	11	0	0	12	111
CG4859	Mmp1		MMP16, MMP15, MMP14, MMP24	0	0	0	0	0	0	0	0	0	0	0	0	0	0	0	0	0	0	0	0	0	0	0	0	0	0	0	0	0	0	0	0	0	0	0	0	0	0	0	0	0	4	65
CG4863	RpL3		RPL3L, RPL3	0	0	0	0	0	0	0	0	0	0	0	0	0	0	0	0	0	0	0	0	0	0	2	0	0	0	0	0	0	0	0	0	0	0	0	0	0	0	0	0	0	16	47
CG4878	eIF3-S9		EIF3B	73	0	10	0	0	24	0	11	0	17	0	20	0	0	41	0	38	0	65	0	47	0	17	0	69	0	53	0	4	0	12	0	0	14	0	0	47	0	83	0	0	24	80
CG4904	Pros35		PSMA1	0	0	0	4	0	0	0	0	0	0	3	0	0	0	0	0	0	0	0	0	0	0	0	0	0	0	0	0	0	0	0	0	0	0	0	2	0	0	0	0	0	0	31
CG4912	eEF1delta		EEF1D	0	0	0	4	0	0	0	0	3	0	0	0	0	0	0	0	0	0	0	0	0	0	0	0	0	0	0	0	0	0	0	0	0	0	0	0	0	0	0	0	0	2	29
CG4916	me31B		DDX6	2	0	7	0	0	8	0	4	0	13	0	0	0	0	0	0	0	0	4	0	0	0	25	0	0	0	0	0	3	0	8	0	0	8	0	0	0	0	0	0	0	12	52
CG4925	CG4925	CG4925 (C10orf118)	C10orf118	0	0	27	3	0	0	0	0	0	5	0	0	0	0	0	0	0	0	0	0	0	0	0	0	0	0	0	0	0	0	0	0	0	0	0	0	0	0	0	0	0	0	88
CG4931	Sra-1	cytoplasmic FMR1-interacting protein 2, rac associated	CYFIP1, CYFIP2	0	0	6	0	0	7	0	2	0	28	0	0	0	0	10	0	0	0	4	0	10	0	7	0	9	0	4	0	4	0	9	0	0	6	0	0	0	0	3	0	0	10	149
CG4933	CG4933		OSGEP	0	0	0	2	0	0	0	0	0	0	0	0	0	0	0	0	0	0	0	0	0	0	0	0	0	0	0	0	0	0	0	0	0	0	0	0	0	0	0	0	0	0	38
CG4937	RhoGAP15B		ARAP2, ARAP1, ARAP3	0	0	0	0	0	0	0	0	0	0	0	0	0	0	0	0	0	0	0	0	0	0	0	0	0	0	0	0	0	0	0	0	0	0	0	0	0	0	4	0	0	0	170
CG4954	eIF3-S8	glycosyltransferase	EIF3C, EIF3CL	12	0	8	0	0	17	0	9	0	17	2	7	0	0	21	0	16	0	8	0	8	0	12	0	17	0	37	0	6	0	33	0	0	19	0	0	24	0	23	0	0	32	106
CG4972	CG4972		NCLN	0	0	0	0	0	9	0	2	0	2	0	0	0	0	0	0	0	0	0	0	0	0	9	0	0	0	0	0	3	0	0	0	0	6	0	0	0	0	0	0	0	10	63
CG4978	Mcm7		MCM7	12	0	5	0	0	13	0	0	0	8	0	7	0	0	6	0	10	0	15	0	12	0	10	0	14	0	10	0	3	0	6	0	0	9	0	0	13	0	17	0	0	12	81
CG4994	Mpcp		SLC25A3	5	0	2	0	0	15	0	3	0	7	0	0	0	0	0	0	5	0	2	0	2	0	10	0	12	0	6	0	2	0	7	0	0	12	0	0	13	0	11	0	0	15	39
CG4996	CG4996	unknown ccdc132 small part related to Vps54	CCDC132	0	0	0	0	0	25	4	0	0	0	0	0	0	0	0	0	0	0	0	0	3	0	0	0	0	0	0	0	0	0	0	0	0	0	0	0	0	0	0	0	0	0	110
CG5000	msps		CKAP5	13	0	0	0	0	0	0	0	0	3	0	5	0	0	9	0	5	0	6	0	11	0	0	0	10	0	15	0	0	0	0	0	0	0	0	0	17	0	35	0	0	0	227
CG5014	Vap-33-1		VAPA, VAPB	0	0	0	0	0	0	0	0	0	0	0	0	0	0	0	0	0	0	0	0	0	0	0	0	0	0	0	0	0	0	2	0	0	0	0	0	0	0	0	0	0	0	29
CG5018	CG5018		CIRH1A	0	0	0	0	0	0	0	0	0	0	0	0	0	0	0	0	2	0	3	0	0	0	0	0	0	0	0	0	0	0	0	0	0	0	0	0	0	0	0	0	0	0	79
CG5020	CLIP-190	CLIP-190	CLIP2, CLIP1	0	0	0	0	0	0	0	7	0	5	0	0	0	0	0	0	4	0	0	0	0	0	5	0	9	0	9	0	0	0	4	0	0	8	0	0	15	0	25	0	0	7	189
CG5028	CG5028		IDH3B, IDH3G	0	0	0	0	0	0	0	0	0	0	0	0	0	0	0	0	0	0	0	0	0	0	0	0	0	0	0	0	0	0	0	0	0	0	0	0	0	0	0	0	0	11	44
CG5033	CG5033		LOC727967, BOP1	3	0	0	0	0	2	0	0	0	0	0	0	0	0	3	0	0	0	0	0	2	0	2	0	2	0	3	0	0	0	0	0	0	0	0	0	0	0	6	0	0	4	72
CG5064	Srp68		SRP68	0	0	2	2	0	28	0	5	0	8	0	0	0	4	0	0	19	0	0	0	19	0	19	0	2	0	6	0	9	0	0	0	0	18	0	4	4	0	0	0	0	11	69
CG5068	CG5068		PPME1	0	0	0	0	0	0	0	0	0	0	0	0	0	0	0	0	0	0	0	0	0	0	0	0	0	0	0	0	0	0	0	0	0	0	0	0	0	0	0	0	0	2	45
CG5077	CG5077	oxysterol binding protein-like 8	OSBPL5, OSBPL8	27	0	0	0	0	3	0	0	0	0	0	4	0	0	9	0	11	0	26	0	18	0	0	0	26	0	11	0	0	0	2	0	0	0	0	0	10	0	37	0	0	0	107
CG5092	Tor	Tyrosine-protein kinase;	MTOR	4	0	0	0	0	0	0	0	0	9	0	3	0	0	0	0	0	0	21	0	8	0	0	0	8	0	3	0	0	0	27	0	0	0	0	0	11	0	13	0	0	0	281
CG5098	CG5098		TCF20	0	0	0	0	0	0	0	0	0	0	0	0	0	0	0	0	0	0	0	0	0	0	0	0	0	0	0	0	0	0	0	0	0	0	0	0	5	0	3	0	0	0	134
CG5112	CG5112		FAAH, FAAH2	0	0	0	0	0	0	0	0	0	0	0	0	0	0	0	0	0	0	0	0	0	0	0	0	0	0	0	0	3	0	0	0	0	0	0	0	0	0	0	0	0	0	58
CG5119	pAbp		UBR5, PABPC5, PABPC1L2B, PABPC1L, PABPC3, PABPC1, PABPC4	0	0	0	0	0	0	0	0	0	0	0	0	0	0	0	0	7	0	0	0	0	0	7	0	0	0	0	0	0	0	0	0	0	0	0	0	0	0	0	0	0	8	70
CG5161	CG5161	TRAPPC2	TRAPPC2	0	0	0	0	0	0	0	0	0	0	2	0	0	0	0	0	0	0	0	0	0	0	0	0	0	0	0	0	0	0	0	0	0	0	0	0	0	0	0	0	0	0	17
CG5166	Atx2		ATXN2L, ATXN2	0	0	0	0	0	0	0	0	0	0	0	2	0	0	2	0	0	0	0	0	0	0	0	0	4	0	0	0	0	0	0	0	0	0	0	0	0	0	7	0	0	0	118
CG5168	CG5168	WD40- and FYVE-domain containing protein 2	WDFY1, WDFY2	0	0	0	0	0	0	0	0	0	0	0	0	0	0	0	0	0	0	0	0	0	0	0	0	0	0	0	0	0	0	0	0	0	7	0	0	0	0	0	0	0	0	46
CG5170	Dp1		HDLBP	93	0	3	0	0	6	0	2	0	24	0	4	0	0	10	0	20	0	21	0	16	0	9	0	22	0	20	0	16	0	9	0	0	4	0	0	41	0	43	0	0	14	144
CG5183	KdelR		KDELR3, KDELR2, KDELR1	2	0	0	0	0	0	0	0	0	0	0	0	0	0	0	0	0	0	0	0	0	0	0	0	0	0	0	0	0	0	0	0	0	0	0	0	0	0	0	0	0	0	24
CG5205	CG5205	Activating signal cointegrator 1 complex	ASCC3	4	0	0	0	0	0	0	0	0	0	0	7	0	0	5	0	2	0	2	0	3	0	0	0	4	0	3	0	0	0	58	0	0	0	0	0	8	0	8	0	0	0	249
CG5214	CG5214		DLST	0	0	0	0	0	0	0	0	0	0	0	0	0	0	0	0	0	0	0	0	0	0	9	0	0	0	0	0	0	0	9	0	0	3	0	0	0	0	0	0	0	20	50
CG5215	Zn72D		ILF3, STRBP, ZFR2, ZFR	0	0	0	0	0	2	0	0	0	0	0	3	0	0	8	0	0	0	2	0	0	0	2	0	2	0	2	0	7	0	0	0	0	0	0	0	2	0	2	0	0	0	96
CG5247	Irbp		XRCC6	0	0	0	0	0	0	0	0	0	0	0	0	0	0	0	0	10	0	0	0	0	0	0	0	0	0	0	0	0	0	0	0	0	0	0	0	0	0	0	0	0	0	73
CG5252	Ranbp9	RanBP	IPO9	0	0	0	0	0	2	0	6	0	0	0	0	0	0	0	0	0	0	0	0	0	0	0	0	0	0	5	0	0	0	0	0	0	3	0	0	0	0	2	0	0	7	114
CG5261	CG5261		DLAT	2	0	3	0	0	20	0	0	0	0	0	0	0	0	0	0	0	0	0	0	8	0	23	0	5	0	4	0	6	0	0	0	0	11	0	0	3	0	5	0	0	20	54
CG5266	Pros25		PSMA2	0	0	0	6	0	0	0	0	0	0	2	0	0	0	0	0	0	0	0	0	0	0	0	0	0	0	0	0	0	0	0	0	0	0	0	0	0	0	0	0	0	0	26
CG5269	vib		PITPNB, PITPNA	0	0	0	0	0	0	0	0	0	0	0	0	0	0	0	0	0	0	0	0	0	0	0	0	0	0	0	0	0	0	0	0	0	0	0	8	0	0	0	0	0	0	31
CG5270	CG5270	zinc finger FYVE domain-containing protein 26-like, SPG15	ZFYVE26	0	0	0	0	0	0	0	0	0	0	0	10	0	0	0	0	0	0	0	0	0	0	0	0	0	0	0	0	0	0	18	0	0	0	0	0	0	0	0	0	0	0	254
CG5271	RpS27A		RPS27A	0	0	0	0	0	0	2	0	0	0	0	0	2	2	0	0	0	0	0	0	0	0	0	0	0	0	0	0	0	0	0	0	0	0	0	0	0	0	0	0	0	0	18
CG5289	Pros26.4		PSMC1	0	0	4	0	0	19	0	5	0	9	0	0	0	0	0	0	0	0	0	0	0	0	21	0	0	0	0	0	6	0	0	0	0	15	0	0	0	0	0	0	0	20	49
CG5330	Nap1		NAP1L3, NAP1L5, NAP1L2, NAP1L4, NAP1L1	0	0	0	0	0	9	0	0	0	0	0	0	0	0	0	0	0	0	0	0	0	0	4	0	0	0	0	3	3	4	0	2	0	0	0	7	0	2	0	0	0	3	43
CG5336	Ced-12		ELMO2, ELMO3, ELMO1	0	0	0	0	0	4	0	3	0	3	0	4	0	0	3	0	0	0	4	0	3	0	0	0	2	0	2	0	0	0	0	0	0	2	0	0	4	0	2	0	0	10	83
CG5337	CG5337	Known RAB2 GAP	TBC1D16	0	0	2	3	0	0	0	0	0	0	0	0	0	0	0	0	0	0	0	0	0	0	0	0	0	0	0	0	0	0	0	0	0	0	0	0	0	0	0	0	0	0	81
CG5341	sec6	SEC6	EXOC3L1, EXOC3	0	0	0	0	0	0	0	0	0	0	0	0	0	0	0	0	0	0	7	0	0	0	0	0	0	0	0	0	0	0	0	0	0	13	0	0	0	0	0	0	0	0	87
CG5352	SmB		SNURF, SNRPN, SNRPB	0	0	0	0	0	2	0	0	0	0	0	0	0	0	0	0	0	0	0	0	0	0	2	0	0	0	0	0	0	0	0	0	0	0	0	0	0	0	0	0	0	0	21
CG5353	Aats-thr		TARS2, TARSL2, TARS	8	0	0	0	0	4	0	0	0	2	0	7	0	0	7	0	9	0	16	0	16	0	0	0	4	0	0	0	0	0	0	0	0	0	0	0	6	0	8	0	0	5	79
CG5366	CG5366		CAND2, CAND1	15	0	5	2	0	7	0	5	0	19	0	7	0	0	8	0	5	0	35	0	29	0	8	0	31	0	12	0	0	0	4	0	0	7	0	0	8	0	28	0	0	10	139
CG5371	RnrL		RRM1	13	0	8	0	0	13	0	7	0	10	0	5	0	0	28	0	11	0	16	0	10	0	31	0	10	0	12	0	2	0	7	0	0	9	0	0	10	0	20	0	0	13	92
CG5373	Pi3K59F	phosphatidylinositol 3-kinase catalytic subunit type 3	PIK3C3	2	0	0	0	0	7	0	14	4	0	0	2	0	0	0	0	0	0	0	0	0	0	10	0	0	0	0	0	0	0	0	0	0	0	0	0	0	0	0	0	0	0	108
CG5374	T-cp1		TCP1	4	0	17	4	0	20	0	9	0	18	3	0	0	0	0	0	0	0	4	0	11	0	21	0	2	0	2	0	12	0	2	0	0	21	0	0	2	0	2	0	0	30	60
CG5378	Rpn7		PSMD6	0	0	0	0	0	2	2	0	0	0	2	0	0	0	0	0	0	0	0	0	0	0	7	0	0	0	0	0	0	0	3	0	0	2	0	0	0	0	0	0	0	22	45
CG5394	Aats-glupro		EPRS	23	0	12	3	0	37	0	14	0	39	0	6	0	0	13	0	52	0	22	0	33	0	39	0	65	0	60	0	3	0	13	0	0	51	0	0	91	0	113	0	0	56	189
CG5414	CG5414		IARS2	0	0	0	0	0	3	0	0	0	0	0	0	0	0	0	0	0	0	0	0	0	0	0	0	3	0	5	0	0	0	0	0	0	0	0	0	2	0	3	0	0	0	102
CG5429	Atg6	ATG6	BECN1	0	0	0	0	0	6	0	0	8	0	0	0	0	0	0	0	0	0	0	0	0	0	0	0	0	0	0	0	0	0	0	0	0	0	0	0	0	0	0	0	0	0	49
CG5434	Srp72		SRP72	7	0	18	0	0	56	0	14	0	12	0	4	0	0	12	0	52	0	35	0	34	0	44	0	3	0	4	0	20	0	7	0	0	17	0	2	12	0	3	0	0	20	73
CG5436	Hsp68		HSPA6, HSPA8, HSPA1L, HSPA1B, HSPA1A	0	0	0	0	0	0	0	0	0	0	0	0	0	0	0	0	0	0	0	2	4	0	0	0	0	0	0	0	0	0	0	0	0	0	0	0	0	0	0	0	0	0	70
CG5439	CG5439	Probable sorting nexin 29 (SNX29)	SNX29	0	0	0	23	0	0	0	0	0	0	0	0	0	0	0	0	0	0	0	0	0	0	0	0	0	0	0	0	0	0	0	0	0	0	0	0	0	0	0	0	0	0	59
CG5442	SC35		SRSF2	0	0	0	0	0	0	2	0	0	0	0	0	0	0	0	0	0	0	0	0	0	0	0	0	0	0	0	0	0	0	0	0	0	0	0	0	0	0	0	0	0	0	21
CG5451	CG5451		SMU1	0	0	0	0	0	3	0	0	0	0	0	0	0	0	0	0	0	0	0	0	0	0	2	0	0	0	0	0	0	0	0	0	0	0	0	0	0	0	0	0	0	0	57
CG5462	scrib		LRRC1, SCRIB	0	0	0	0	0	0	0	0	0	0	0	0	0	0	0	0	0	0	0	0	0	0	0	0	2	0	0	0	0	0	0	0	0	0	0	0	0	0	0	0	0	0	190
CG5465	MED16		MED16	0	0	0	0	0	15	0	0	0	0	0	0	0	0	0	0	2	0	0	0	0	0	10	0	0	0	3	0	7	0	4	0	0	0	0	0	0	0	0	0	0	0	90
CG5482	CG5482		FKBP8	0	0	0	0	0	2	0	0	0	0	0	0	0	0	0	0	0	0	0	0	0	0	4	0	0	0	0	0	0	0	0	0	0	0	0	0	0	0	0	0	0	0	45
CG5483	lrrk	Leucine-rich repeats, Ras-like domain, Kinase family member	LRRK2, LRRK1	0	0	0	0	0	0	0	0	0	0	0	0	0	0	0	0	0	0	0	0	0	0	78	0	4	0	0	0	0	0	0	0	0	0	0	0	0	0	0	0	0	0	272
CG5502	RpL4		RPL4	0	0	0	0	0	0	0	0	0	0	0	0	0	0	0	0	0	0	0	0	0	0	0	0	0	0	0	0	0	0	0	0	0	0	0	0	0	0	0	0	0	10	45
CG5519	Gbp		PRPF19	0	0	2	0	0	5	0	0	0	0	0	0	0	4	0	0	0	0	0	0	0	0	0	0	0	0	0	0	0	0	0	2	0	0	0	0	0	0	0	0	0	2	55
CG5520	Gp93		HSP90B1	77	17	11	17	0	45	3	37	0	13	0	48	0	3	66	0	73	0	39	2	39	0	26	0	81	7	100	2	23	2	12	2	0	31	4	0	76	0	85	12	0	42	90
CG5521	CG5521	Ral GTPase activating protein subunit alpha	RALGAPA2, RALGAPA1	0	0	0	0	0	0	0	0	0	0	0	0	0	0	0	0	0	0	33	0	2	0	0	0	0	0	0	0	0	0	0	0	0	0	0	0	3	0	0	0	0	0	216
CG5525	CG5525		CCT4	0	0	11	0	0	15	0	6	0	3	0	0	0	0	0	0	0	0	0	0	0	0	14	0	0	0	0	0	2	0	0	0	0	10	0	0	0	0	0	0	0	24	57
CG5537	CG5537		UPRT	0	0	0	0	0	0	0	0	0	0	9	0	0	0	0	0	0	0	0	0	0	0	0	0	0	0	0	0	0	0	0	0	0	0	0	0	0	0	0	0	0	0	29
CG5553	DNApol-alpha60		PRIM2	0	0	0	0	0	0	0	0	0	3	2	0	0	0	0	0	0	0	0	0	0	0	0	0	0	0	0	0	0	0	0	0	0	0	0	0	0	0	0	0	0	0	61
CG5554	CG5554		TMX4, TMX1	0	0	0	0	0	0	0	0	0	0	0	0	0	0	0	0	0	0	0	0	0	0	0	0	0	0	0	0	0	0	0	0	0	0	0	0	0	0	0	0	0	3	36
CG5555	CG5555	?BRAC1 associated protein(BRAP) well conserved Sc plants Zn fing	BRAP	0	0	0	0	0	0	0	0	0	11	10	0	0	0	0	0	0	0	0	0	0	0	0	0	0	0	0	0	0	0	0	0	0	0	0	0	0	0	0	0	0	0	63
CG5562	gbb		BMP5, BMP8A, BMP8B, BMP6, BMP7	0	0	0	0	0	0	0	0	0	0	0	0	0	0	0	0	0	0	0	0	0	0	0	0	0	0	0	0	0	0	0	0	0	0	0	0	0	0	0	0	0	2	52
CG5589	CG5589		DDX52	0	0	0	0	0	2	0	0	0	0	0	0	0	0	0	0	0	0	0	0	0	0	0	0	0	0	0	0	0	0	0	0	0	0	0	0	0	0	0	0	0	0	68
CG5602	CG5602		LIG1	2	0	3	0	0	0	0	0	0	3	0	3	0	0	0	0	4	0	2	0	3	0	0	0	6	0	6	0	0	0	0	0	0	0	0	0	5	0	6	0	0	0	85
CG5604	CG5604	E3 ubiquitin-protein ligase HECTD1	HECTD1	0	0	0	0	0	0	0	2	0	0	0	0	0	0	0	0	0	0	0	0	0	0	0	0	0	0	0	0	0	0	4	0	0	0	0	0	0	0	0	0	0	0	302
CG5608	CG5608		VAC14	0	0	2	0	0	2	0	2	0	3	0	0	0	0	0	0	0	0	0	0	0	0	4	0	0	0	0	0	0	0	0	0	0	3	0	0	0	0	0	0	0	4	78
CG5625	CG5625	VPS35 (retromer)	VPS35	2	0	4	2	0	31	0	5	0	83	0	0	0	0	6	0	0	0	5	0	0	0	9	0	0	0	0	0	2	0	5	0	0	5	0	0	0	0	2	0	0	6	93
CG5642	CG5642		EIF3L	0	0	6	2	0	15	0	0	0	5	0	0	0	0	0	0	0	0	0	0	2	0	6	0	0	0	0	0	2	0	0	0	0	13	0	0	0	0	0	0	0	9	63
CG5651	pix		ABCE1	0	0	2	0	0	4	0	0	0	0	0	0	0	0	0	0	0	0	0	0	0	0	4	0	0	0	0	0	0	0	0	0	0	2	0	0	0	0	0	0	0	10	69
CG5654	yps		CSDA, YBX2, YBX1	0	0	0	0	0	0	0	0	0	0	0	0	0	2	0	0	0	0	0	0	0	0	0	0	0	0	0	0	0	0	0	0	0	0	0	0	0	0	0	0	0	0	38
CG5670	Atpalpha		ATP1A4, ATP4A, ATP12A, ATP1A2, ATP1A1, ATP1A3	0	0	0	0	0	2	0	0	0	7	0	0	0	0	0	0	0	0	0	0	0	0	3	0	0	0	0	0	0	0	0	0	0	3	0	0	0	0	0	0	0	14	111
CG5675	X11L		APBA3, APBA2, APBA1	0	0	0	0	0	0	0	0	0	2	0	0	0	0	0	0	0	0	0	0	0	0	0	0	0	0	0	0	0	0	0	0	0	0	0	0	0	0	0	0	0	0	127
CG5682	Edem2		EDEM3	0	0	2	2	0	3	0	0	0	0	0	0	0	0	0	0	0	0	0	0	0	0	2	0	0	0	0	0	0	0	0	0	0	0	0	0	0	0	0	0	0	10	91
CG5692	raps		GPSM1, GPSM2	0	0	0	0	0	0	0	0	0	0	0	0	0	0	0	0	0	0	0	0	0	0	2	0	0	0	0	0	0	0	0	0	0	0	0	0	0	0	0	0	0	0	71
CG5723	Ten-m	teneurin	TENM4, TENM3, TENM1, TENM2	8	0	5	0	0	2	0	2	0	18	0	2	0	0	11	0	0	0	7	0	9	0	4	0	7	0	8	0	3	0	7	0	0	84	0	0	11	0	16	0	0	0	304
CG5726	CG5726			6	0	0	0	0	0	0	0	0	0	0	4	0	0	7	0	0	0	0	0	0	0	0	0	4	0	2	0	0	0	0	0	0	0	0	0	0	0	5	0	0	0	87
CG5728	CG5728		PDCD11	0	0	3	0	0	6	0	0	0	11	0	2	0	0	19	2	24	0	6	0	3	0	3	0	2	0	16	0	12	0	13	0	0	2	0	0	41	0	22	0	0	18	160
CG5733	Nup75		NUP85	0	0	10	0	0	4	0	5	0	3	0	0	0	0	2	0	4	0	0	0	4	0	3	0	0	0	0	0	0	0	0	0	0	3	0	0	0	0	0	0	0	11	77
CG5776	CG5776		SPATA5	0	0	3	0	0	0	0	0	0	0	0	2	0	0	2	0	2	0	0	0	2	0	0	0	3	0	0	0	0	0	2	0	0	0	0	0	2	0	4	0	0	0	89
CG5786	ppan		P2RY11, PPAN-P2RY11, PPAN	0	0	0	0	0	10	0	0	0	0	0	0	0	0	0	0	0	0	0	0	0	0	7	0	0	0	0	0	3	0	3	0	0	0	0	0	0	0	0	0	0	0	53
CG5787	CG5787		LOR, DMKN	0	0	0	0	0	0	0	0	0	0	0	3	0	0	3	0	4	0	2	0	0	0	0	0	2	0	4	0	0	0	0	0	0	0	0	0	7	0	3	0	0	0	100
CG5794	CG5794	ubiquitin specific peptidase 34-like,KIAA0570 protein	USP34	0	0	0	0	0	0	0	0	0	0	0	0	0	0	0	0	0	0	0	0	0	0	0	0	0	0	0	0	0	0	6	0	0	0	0	0	0	0	0	0	0	0	417
CG5800	CG5800		DDX10	12	0	0	0	0	45	0	0	0	0	0	2	0	0	30	0	0	0	4	0	0	0	25	0	7	0	6	0	17	0	0	0	0	8	0	0	3	0	21	0	0	0	93
CG5809	CaBP1		PDIA6	0	0	0	0	0	0	0	0	0	0	0	0	0	0	0	0	0	0	0	0	0	0	3	0	0	0	0	0	0	0	0	0	0	0	0	0	0	0	0	0	0	0	47
CG5820	Gp150		TLR1, TLR6, TLR10, LGI4, LRRC8A, CPN2, LRG1, LRRC15, GP5, RTDR1	0	0	2	0	0	0	0	5	0	5	0	0	0	0	0	0	0	0	0	0	2	0	0	0	2	0	0	0	0	0	0	0	0	2	0	0	0	0	2	0	0	2	118
CG5821	qkr58E-2		KHDRBS1, KHDRBS2, KHDRBS3	0	0	0	2	0	0	0	0	0	0	0	0	0	0	0	0	0	0	0	0	0	0	0	0	0	0	0	0	0	0	0	0	0	0	0	0	0	0	0	0	0	0	44
CG5826	Prx5037		PRDX3	0	0	0	0	0	0	0	0	0	0	2	0	0	0	0	0	0	0	0	0	0	0	0	0	0	0	0	0	0	0	0	0	0	0	0	0	0	0	0	0	0	0	26
CG5836	SF1		SF1	8	0	0	0	0	0	0	0	0	0	0	0	0	0	14	0	6	0	2	0	0	0	0	0	8	0	10	0	0	0	0	0	0	0	0	0	10	0	10	0	0	0	87
CG5837	Hem		NCKAP1L, NCKAP1	0	0	0	0	0	6	0	2	0	5	0	0	0	0	0	0	2	0	0	0	2	0	4	0	2	0	2	0	2	0	2	0	0	2	0	0	0	0	2	0	0	8	129
CG5838	Dref		ZBED1	5	0	2	0	0	3	0	0	0	0	0	0	0	0	0	0	0	0	6	0	3	0	0	0	4	0	2	0	0	0	0	0	0	2	0	0	2	0	5	0	0	0	81
CG5859	CG5859		INTS8	0	0	0	0	0	0	0	0	0	3	0	0	0	0	3	0	0	0	0	0	0	0	0	0	0	0	0	0	0	0	0	0	0	0	0	0	0	0	7	0	0	0	113
CG5870	beta-Spec		SPTBN4, SPTB, SPTBN2, SPTBN1	11	0	4	0	0	16	0	9	0	37	0	15	0	0	10	0	18	0	10	0	14	0	10	0	22	0	33	0	12	0	40	0	0	22	0	0	45	0	47	0	0	27	266
CG5877	CG5877	C14orf102	NRDE2	0	0	0	0	0	0	0	0	0	0	0	0	0	0	2	0	0	0	0	0	0	0	0	0	0	0	2	0	4	0	0	0	0	0	0	0	2	0	0	0	0	0	114
CG5887	desat1		SCD, SCD5	0	0	0	0	0	0	0	0	0	0	0	0	0	0	0	0	0	0	0	0	0	0	0	0	0	0	0	0	0	0	4	0	0	0	0	0	0	0	0	0	0	0	43
CG5899	CG5899		SMARCAD1	2	0	0	0	0	0	0	0	0	0	0	0	0	0	0	0	0	0	0	0	0	0	2	0	3	0	0	0	0	0	0	0	0	0	0	0	0	0	7	0	0	0	94
CG5931	CG5931		SNRNP200	27	0	7	0	0	5	0	2	0	30	0	14	0	0	30	0	15	0	25	0	25	0	11	0	20	0	24	0	13	0	42	0	0	7	0	118	36	0	55	0	0	0	245
CG5942	brm		SMARCA2, SMARCA4	19	0	5	0	0	18	0	2	0	15	0	3	0	0	12	0	16	0	6	0	6	0	17	0	25	0	19	0	15	0	24	0	0	7	0	0	45	0	38	0	0	17	185
CG5949	DNApol-delta		POLD1	3	0	0	0	0	4	0	2	0	5	0	0	0	0	4	0	2	0	2	0	4	0	8	0	3	0	6	0	0	0	0	0	0	3	0	0	5	0	9	0	0	2	125
CG5965	woc		ZMYM5, QRICH1, ZMYM2, ZMYM3, ZMYM4	2	0	0	0	0	0	0	0	0	0	0	0	0	0	0	0	5	0	0	0	0	0	0	0	0	0	0	0	0	0	0	0	0	0	0	0	2	0	0	0	0	0	187
CG6014	CG6014		REG1A	0	0	0	0	0	0	0	0	0	0	0	0	0	0	0	0	0	0	0	0	0	0	0	0	0	0	0	0	3	0	0	0	0	0	0	0	0	0	0	0	0	0	97
CG6042	Cyp12a4		CYP27A1, CYP24A1	0	0	6	4	0	9	0	4	0	0	0	0	0	0	0	0	0	0	0	0	0	0	5	0	0	0	0	5	2	0	0	0	0	3	0	0	0	0	0	0	0	9	62
CG6050	EfTuM		TUFM	0	0	0	0	0	0	0	0	0	0	0	0	0	0	0	0	0	0	0	0	0	0	2	0	0	0	0	0	2	0	0	0	0	0	0	0	0	0	0	0	0	3	54
CG6057	SMC1		SMC1B, SMC1A	0	0	2	0	0	0	0	0	0	12	0	0	0	0	0	0	0	0	3	0	0	0	0	0	2	0	2	0	0	0	9	0	0	4	0	0	3	0	4	0	0	4	143
CG6095	exo84	EXO84	EXOC8	0	0	3	0	0	2	0	0	0	3	0	0	0	0	0	0	0	0	0	0	0	0	0	0	0	0	0	0	0	0	0	0	0	19	0	0	0	0	0	0	0	2	77
CG6116	CG6116	UVRAG	UVRAG	0	0	3	0	0	4	0	3	2	0	0	0	0	0	0	0	0	0	0	0	0	0	0	0	0	0	0	0	0	0	0	0	0	0	0	0	0	0	0	0	0	0	81
CG6124	eater	eater Epidermal growth factor-like	VWDE, WIF1	0	0	0	0	0	0	0	2	0	9	0	0	0	0	0	0	0	0	0	0	0	0	0	0	2	0	0	0	0	0	8	0	0	3	0	0	0	0	3	0	0	0	104
CG6133	CG6133		NSUN2	0	0	0	0	0	0	0	0	0	0	0	0	0	0	0	0	0	0	0	0	0	0	0	0	0	0	0	0	0	0	0	0	0	0	0	0	0	0	2	0	0	0	84
CG6141	RpL9		RPL9	0	0	0	2	0	0	0	0	0	0	0	0	0	0	0	0	0	0	0	0	0	0	0	0	0	0	0	0	0	0	0	0	0	0	0	0	0	0	0	0	0	0	21
CG6143	Pep		CIZ1	12	0	0	3	0	54	12	9	0	11	0	10	3	18	44	8	11	2	14	6	15	0	26	0	12	0	16	2	39	8	15	22	3	13	0	3	13	9	16	0	0	20	78
CG6146	Top1		TOP1MT, TOP1	2	0	2	0	0	11	0	0	0	0	0	0	0	0	0	0	0	0	0	0	3	0	14	0	0	0	0	0	0	0	0	0	0	4	0	0	2	0	2	0	0	11	112
CG6148	Past1	EH-domain containing 1 protein	EHD4, EHD2, EHD1, EHD3	0	0	2	0	0	5	0	0	0	4	0	0	0	0	0	0	0	0	0	0	0	0	12	0	0	0	0	0	4	0	0	0	0	5	0	0	0	0	0	0	0	7	62
CG6155	Roe1		GRPEL2, GRPEL1	0	3	0	3	6	0	12	0	9	0	6	0	10	0	0	15	0	0	0	2	0	4	0	14	2	3	0	10	0	0	0	11	0	0	2	0	0	5	0	4	0	2	24
CG6159	sec10	SEC10	EXOC5	0	0	0	0	0	2	0	0	0	0	0	0	0	0	0	0	0	0	0	0	0	0	0	0	0	0	0	0	0	0	0	0	0	13	0	0	0	0	0	0	0	3	82
CG6174	Arp87C		ACTR1B, ACTR1A	0	0	0	0	0	0	0	0	0	0	0	0	0	0	0	0	0	0	0	0	0	0	0	0	0	0	0	0	0	0	0	0	0	0	0	0	0	0	0	0	0	6	43
CG6177	ldlCp	COG2	COG2	0	0	13	0	0	5	0	0	0	4	0	0	0	0	0	0	2	0	4	0	3	0	0	0	0	0	0	0	0	0	0	0	0	12	0	0	0	0	0	0	0	3	81
CG6181	CG6181		EDC4	2	0	3	0	0	0	0	0	0	3	0	0	0	0	2	0	4	0	0	0	0	0	2	0	0	0	2	0	0	0	0	0	0	0	0	0	9	0	7	0	0	6	149
CG6189	l(1)1Bi		MYBBP1A	10	0	3	0	0	8	0	2	0	5	0	6	0	0	27	0	16	0	10	0	10	0	6	0	10	0	19	0	4	0	9	0	0	2	0	0	13	0	17	0	0	5	128
CG6196	CG6196	TRAPPC6 (Trs33)	TRAPPC6A, TRAPPC6B	0	0	0	0	0	0	0	0	0	0	6	0	0	0	0	0	0	0	0	0	0	0	0	0	0	0	0	0	0	0	0	0	0	0	0	0	0	0	0	0	0	0	18
CG6199	CG6199		PLOD2, PLOD1, PLOD3	6	0	0	0	0	0	0	0	0	0	0	19	0	0	2	0	0	0	0	0	0	0	0	0	3	0	4	0	0	0	0	0	0	0	0	0	0	0	5	0	0	0	83
CG6203	Fmr1		FMR1, FXR2, FXR1	2	0	0	0	0	0	0	0	0	0	0	10	0	5	6	6	2	0	3	0	2	0	0	0	3	0	4	0	0	0	0	0	0	0	0	0	4	0	5	0	0	0	76
CG6214	MRP		ABCC2, ABCC6, ABCC1, ABCC3	0	0	0	0	0	0	0	0	0	0	0	0	0	0	0	0	0	0	0	0	0	0	0	0	0	0	0	0	0	0	0	0	0	0	0	0	0	0	9	0	0	0	173
CG6223	betaCop		COPB1	37	0	18	4	0	42	0	27	0	22	0	22	0	0	25	0	31	0	29	0	41	0	37	0	43	0	40	0	28	0	21	0	0	37	0	0	38	0	50	0	0	66	107
CG6226	FK506-bp1		PPID, FKBP15	0	0	0	0	0	0	0	0	0	2	0	0	0	0	0	8	0	0	0	0	0	0	0	0	0	0	0	0	0	0	2	0	0	0	0	4	0	0	0	0	0	5	39
CG6227	CG6227		DDX46	0	0	0	0	0	0	0	0	0	0	0	0	0	0	0	0	0	0	3	0	0	0	0	0	0	0	0	0	0	0	0	0	0	0	0	0	0	0	10	0	0	0	136
CG6235	tws		PPP2R2C, PPP2R2B, PPP2R2A, PPP2R2D	0	0	0	0	0	0	0	0	0	0	0	0	0	0	0	0	0	0	0	0	0	0	0	0	0	0	0	0	0	0	0	0	0	0	0	0	0	0	0	0	0	2	57
CG6236	CG6236			0	0	0	0	0	2	0	2	0	0	0	0	0	0	0	0	0	0	0	0	0	0	0	0	0	0	0	0	0	0	0	0	0	0	0	0	0	0	0	0	0	0	78
CG6241	CG6241		TAF1B	3	0	0	0	0	10	0	0	0	0	0	0	0	0	7	0	0	0	3	0	0	0	4	0	5	0	4	0	0	0	0	0	0	0	0	0	2	0	5	0	0	0	102
CG6297	JIL-1		RPS6KA4, RPS6KA5	0	0	0	0	0	0	0	0	0	0	0	0	0	0	2	0	0	0	2	0	0	0	0	0	0	0	2	0	0	0	0	0	0	0	0	0	4	0	0	0	0	0	137
CG6303	Bruce		BIRC6	0	0	0	0	0	0	0	0	0	3	0	0	0	0	0	0	0	0	0	0	0	0	2	0	0	0	0	0	0	0	2	0	0	0	0	0	0	0	0	0	0	0	539
CG6339	rad50		RAD50	0	0	7	0	0	4	0	6	0	19	0	0	0	0	5	0	12	0	3	0	7	0	13	0	12	0	5	0	5	0	16	0	0	14	0	0	24	0	23	0	0	30	152
CG6341	Ef1beta		EEF1B2	0	0	0	4	2	0	0	0	0	0	2	0	2	0	0	0	0	0	0	2	0	0	0	0	0	0	0	0	0	0	0	0	0	0	0	0	0	0	0	0	0	0	29
CG6342	Irp-1B		IREB2, ACO1	0	0	0	0	0	0	0	3	0	0	0	0	0	0	0	0	0	0	0	0	0	0	0	0	0	0	0	0	0	0	0	0	0	0	0	0	0	0	0	0	0	0	99
CG6349	DNApol-alpha180		POLA1	0	0	2	0	0	0	0	0	0	29	0	0	0	0	2	0	5	0	2	0	4	0	0	0	12	0	11	0	0	0	0	0	0	2	0	0	18	0	23	0	0	0	170
CG6370	CG6370		RPN2	4	0	0	0	0	6	0	0	0	0	0	0	0	0	0	0	0	0	6	0	10	0	3	0	2	0	0	0	0	0	0	0	0	0	0	0	0	0	0	0	0	3	69
CG6375	pit		DDX18	4	0	0	0	0	5	0	0	0	0	0	8	0	0	12	0	8	0	4	0	3	0	0	0	5	0	7	0	5	0	3	0	0	2	0	0	8	0	8	0	0	2	77
CG6382	Elf		GSPT2, GSPT1	2	0	0	0	0	0	0	0	0	0	0	0	0	0	0	0	0	0	3	0	2	0	0	0	6	0	0	0	0	0	0	0	0	0	0	0	0	0	4	0	0	0	66
CG6384	Cp190		ZNF805, ZBTB11, E4F1	6	0	0	0	0	0	0	0	0	0	0	0	0	0	0	0	0	0	5	0	4	0	0	0	5	0	5	0	0	0	0	0	0	0	0	0	14	0	16	0	0	0	122
CG6386	ball		VRK3, VRK2, VRK1	0	0	0	0	0	2	0	0	0	0	0	0	0	0	0	0	11	0	0	0	3	0	0	0	0	0	0	0	0	0	0	0	0	0	0	0	0	0	0	0	0	2	66
CG6392	cmet		CENPE	0	0	2	0	0	0	0	0	0	0	0	0	0	0	0	0	0	0	0	0	0	0	0	0	0	0	0	0	0	0	0	0	0	0	0	0	0	0	0	0	0	0	231
CG6394	GalNAc-T2		GALNT7	0	0	0	0	0	0	0	0	0	0	0	0	0	0	0	0	0	0	0	0	3	0	0	0	0	0	0	0	0	0	0	0	0	0	0	0	0	0	0	0	0	0	68
CG6406	CG6406		FAM126B, FAM126A	0	0	0	0	0	0	0	0	0	0	0	0	0	0	0	0	0	0	14	0	11	0	11	0	0	0	0	0	0	0	0	0	0	4	0	0	0	0	0	0	0	0	60
CG6413	Dis3		DIS3	0	0	0	0	0	0	0	0	0	0	0	2	0	0	2	0	2	0	0	0	0	0	0	0	0	0	7	0	0	0	0	0	0	0	0	0	7	0	4	0	0	8	112
CG6450	lva	lava lamp	GOLGB1, CENPF, CENPE, GOLGA4, NUMA1, TNIP2, CEP250	27	0	0	0	0	2	0	8	0	0	0	39	0	0	12	0	37	0	8	0	15	0	0	0	63	0	66	0	5	0	0	0	0	2	0	0	62	0	86	0	0	4	316
CG6453	CG6453		PRKCSH	9	0	0	0	0	0	0	0	0	0	0	8	0	0	5	0	5	0	11	0	0	0	0	0	6	0	7	0	0	0	0	0	0	0	0	0	12	0	7	0	0	0	62
CG6454	CG6454		KIAA0528	0	0	0	0	0	0	0	0	0	0	0	0	0	0	0	0	0	0	0	0	0	0	0	0	0	0	0	0	0	0	0	0	0	0	0	0	0	0	5	0	0	0	172
CG6455	CG6455		IMMT	0	0	0	0	0	0	0	0	0	0	0	0	0	0	0	0	0	0	0	0	0	0	0	0	0	0	0	0	2	0	0	0	0	0	0	0	0	0	0	0	0	0	82
CG6459	CG6459		C1QBP	0	0	0	0	0	0	0	0	0	0	0	0	0	0	0	0	0	0	0	0	0	0	0	0	0	0	0	0	0	0	0	0	0	0	0	8	0	0	0	0	11	0	29
CG6476	Su(var)3-9		SUV39H2, SUV39H1, EIF2S3	0	0	0	0	0	0	0	0	0	0	0	0	0	0	0	0	0	0	0	0	0	0	13	0	0	0	0	0	0	0	0	0	0	0	0	0	0	0	0	0	0	20	51
CG6488	CG6488	cog8	COG8	0	0	2	0	0	0	0	0	0	0	0	0	0	0	0	0	0	0	0	0	0	0	0	0	0	0	0	0	0	0	0	0	0	0	0	0	0	0	0	0	0	0	65
CG6493	Dcr-2		DICER1	6	0	0	0	0	0	0	0	0	10	0	2	0	0	9	0	0	0	0	0	3	0	2	0	2	0	6	0	0	0	3	0	0	0	0	0	7	0	10	0	0	3	198
CG6501	Ngp		GNL2	0	0	0	0	0	6	0	0	0	0	0	0	0	0	0	0	2	0	0	0	0	0	3	0	0	0	0	0	0	0	0	0	0	0	0	0	0	0	0	0	0	2	77
CG6512	CG6512		AFG3L2	4	0	3	0	0	6	0	0	0	0	0	0	0	0	4	0	5	0	7	0	3	0	9	0	6	0	4	0	0	0	0	0	0	4	0	0	6	0	4	0	0	3	90
CG6535	tefu	PIK-related kinase	ATM	0	0	0	0	0	0	0	0	0	10	0	0	0	0	2	0	0	0	0	0	3	0	0	0	2	0	0	0	0	0	0	0	0	0	0	0	0	0	8	0	0	0	318
CG6542	EDTP		MTMR14	0	0	0	0	0	0	0	0	0	0	0	0	0	0	0	0	0	0	0	0	7	0	0	0	0	0	0	0	0	0	0	0	0	0	0	0	0	0	0	0	0	0	83
CG6543	CG6543		ECHS1	0	0	0	89	0	0	0	0	0	0	4	0	0	0	0	0	0	0	0	2	0	0	0	5	0	0	0	0	0	0	0	0	0	0	0	0	0	0	0	0	0	0	32
CG6546	Bap55	Actin-like protein 6A, Brahma associated protein 55kD ARPs are involved in diverse cellular processes, including vesicular transport, spindle orientation,	ACTL6B, ACTL6A	0	0	0	0	0	8	0	0	0	0	0	0	0	0	0	0	0	0	0	0	0	0	7	0	0	0	0	0	2	0	0	0	0	2	0	0	0	0	0	0	0	5	47
CG6547	mRpL37		MRPL37,	0	0	0	0	0	0	0	0	0	0	0	0	0	0	0	0	0	0	0	0	0	0	0	0	0	0	0	0	0	0	0	0	0	0	0	0	0	0	0	0	0	6	69
CG6549	fws	cog5	COG5	0	0	2	0	0	0	0	0	0	2	0	0	0	0	0	0	0	0	0	0	0	0	0	0	0	0	0	0	0	0	0	0	0	0	0	0	0	0	0	0	0	0	85
CG6562	synj	Synaptojanin	SYNJ2, SYNJ1	0	0	0	0	0	28	0	0	0	0	0	0	0	0	0	0	0	0	0	0	0	0	0	0	0	0	0	0	0	0	0	0	0	0	0	0	0	0	4	0	0	0	135
CG6593	Pp1alpha-96A		PPP1CC, PPP1CA	0	0	0	0	0	0	0	0	0	0	0	0	0	0	0	0	0	0	0	0	0	0	0	0	0	0	0	0	0	0	0	0	0	0	0	5	0	0	0	0	0	0	37
CG6603	Hsc70Cb		HSPA4L, HSPH1, HSPA4	14	0	5	8	0	17	0	47	0	21	0	16	0	0	36	0	13	0	13	0	12	0	23	0	27	0	26	0	15	0	31	13	0	25	0	0	20	0	43	0	0	42	89
CG6605	BicD	BicD	BICD2, BICD1	0	0	42	37	0	0	0	0	0	37	58	0	0	0	0	0	0	0	0	0	0	0	12	0	0	0	0	0	0	0	0	0	0	43	0	0	0	0	87	0	0	0	89
CG6606	l(1)G0003	Rab11 interacting protein	RAB11FIP5, RAB11FIP1, RAB11FIP2	2	0	0	0	0	0	0	0	0	0	0	0	0	0	19	0	0	0	27	0	0	0	0	0	0	0	0	0	0	0	0	0	0	0	0	0	0	0	0	0	0	0	92
CG6607	CG6607	metazoan coiled-coil ccdc128 in hs, KLRAQ motif Dicty?	PPP1R21	0	0	0	0	0	0	0	0	51	0	0	0	0	0	0	0	0	0	0	0	0	5	0	0	0	0	0	0	0	0	0	0	0	0	0	0	0	0	0	0	0	0	46
CG6613	CG6613	Orthologue of PLEKHM1	PLEKHM1, PLEKHM3	0	0	0	0	0	0	0	0	0	0	0	16	13	0	0	0	0	0	0	0	0	0	0	0	0	0	0	0	0	0	0	0	0	0	0	0	0	0	0	0	0	0	81
CG6623	CG6623	TRAPP10	TRAPPC10	2	0	0	0	0	0	0	0	0	122	15	0	0	0	0	0	0	0	0	0	0	0	0	0	0	0	0	0	0	0	0	0	0	0	0	0	0	0	0	0	0	0	131
CG6625	Snap	SNAP	NAPB, NAPA	0	0	0	3	0	0	0	0	0	0	0	0	0	0	0	0	0	0	0	0	0	0	0	0	0	0	0	0	0	0	0	0	0	0	0	0	0	0	0	0	0	0	33
CG6630	CG6630		DOCK10, DOCK9	0	0	0	0	0	0	0	0	0	5	0	0	0	0	0	0	0	0	0	0	0	0	0	0	0	0	0	0	0	0	0	0	0	0	0	0	0	0	3	0	0	0	228
CG6643	CG6643		ESYT1, ESYT3, ESYT2	16	0	4	0	0	11	0	4	0	0	0	4	0	0	13	0	11	0	17	0	19	0	14	0	25	0	13	0	4	0	7	0	0	8	0	0	11	0	23	0	0	7	91
CG6650	CG6650		ADPGK	0	0	3	0	0	4	0	0	0	0	0	0	0	0	0	0	0	0	0	0	0	0	3	0	0	0	0	0	0	0	0	0	0	0	0	0	0	0	0	0	0	2	56
CG6668	atl		ATL3, ATL1, ATL2	0	0	0	0	0	0	0	0	0	0	0	0	0	0	0	0	0	0	0	0	0	0	4	0	0	0	0	0	0	0	0	0	0	0	0	0	0	0	0	0	0	4	61
CG6671	AGO1		EIF2C3, EIF2C4, EIF2C1, EIF2C2	0	0	0	0	0	0	0	0	0	0	0	0	0	0	0	0	0	0	0	0	0	0	0	0	0	0	0	0	5	0	0	0	0	0	0	0	0	0	0	0	0	0	110
CG6692	Cp1		CTSK, CTSS, CTSL1, CTSL2	0	2	0	3	0	0	9	0	4	0	0	0	0	0	0	0	0	0	0	8	0	5	0	0	0	0	0	0	0	0	0	2	0	0	2	0	0	0	0	0	0	3	38
CG6693	CG6693		DNAJC9	0	0	0	0	0	0	3	0	0	0	0	0	0	11	0	0	0	0	0	0	0	0	0	2	0	0	0	0	0	0	0	0	0	0	0	5	0	0	0	0	0	0	35
CG6699	beta'Cop		COPB2	59	0	20	6	0	53	0	30	0	54	9	30	0	2	49	0	38	0	45	2	60	0	38	0	76	0	62	0	41	2	47	2	0	41	0	0	70	0	85	0	0	60	103
CG6711	Taf2		TAF2	0	0	0	0	0	0	0	0	0	6	0	0	0	0	3	0	0	0	2	0	0	0	0	0	0	0	0	0	0	0	0	0	0	0	0	0	0	0	5	0	0	0	140
CG6718	CG6718	ankyrin, Phospholipase A2-related	PLA2G6	0	0	0	0	0	0	3	0	0	0	0	0	0	4	0	0	0	0	0	0	0	0	0	0	0	0	3	4	0	0	2	0	0	0	2	0	0	0	3	0	0	0	97
CG6721	Gap1		RASA2, RASA3	0	0	0	0	0	3	0	0	0	0	0	0	0	0	0	0	0	0	0	0	0	0	0	0	0	0	0	0	2	0	0	0	0	0	0	0	0	0	0	0	0	0	132
CG6724	CG6724		WDR12	0	0	0	0	0	0	0	0	0	0	0	0	0	0	0	0	0	0	0	0	0	0	4	0	0	0	0	0	0	0	0	0	0	0	0	0	0	0	0	0	0	4	47
CG6734	CG6734	Beach WDR81	WDR81	0	0	3	0	0	0	0	0	0	0	0	0	0	0	0	0	0	0	0	0	0	0	0	0	0	0	0	0	0	0	0	0	0	0	0	0	0	0	0	0	0	0	218
CG6742	cenB1A	cenB1A	ACAP1, ACAP3, ACAP2	0	0	0	0	0	0	0	2	0	23	38	0	0	0	0	0	0	0	0	0	0	0	0	0	0	0	0	0	0	0	0	0	0	0	0	0	0	0	0	0	0	0	94
CG6743	Nup107		NUP107	13	0	2	0	0	3	0	5	0	2	0	5	0	0	17	0	5	0	12	0	19	0	3	0	15	0	2	0	0	0	0	0	0	6	0	0	7	0	20	0	0	5	97
CG6745	CG6745		PUS7L, PUS7	0	0	0	0	0	0	0	0	0	0	0	0	0	0	3	0	3	0	0	0	0	0	5	0	0	0	0	0	4	0	0	0	0	0	0	0	0	0	0	0	0	0	83
CG6756	Tom70		TOMM70A	0	0	4	0	0	8	0	0	0	7	0	0	0	0	0	0	0	0	0	0	0	0	7	0	0	0	0	0	2	0	0	0	0	7	0	0	0	0	0	0	0	0	66
CG6757	SH3PX1	sorting nexin 9/33	SNX9, SNX33, SNX18	0	0	0	0	0	4	0	0	0	0	0	0	0	0	0	0	0	0	0	0	0	0	3	0	0	0	0	0	0	0	0	0	0	0	0	3	0	0	0	0	0	4	63
CG6768	DNApol-epsilon		POLE	0	0	0	0	0	0	0	0	0	0	0	0	0	0	0	0	0	0	0	0	0	0	0	0	0	0	0	0	0	0	0	0	0	0	0	0	0	0	2	0	0	0	257
CG6773	sec13	sec13 (COPII)	SEC13	0	2	0	5	0	0	0	0	0	0	9	0	0	0	0	0	0	0	0	0	0	0	2	0	0	2	0	0	0	0	0	4	0	0	0	0	0	0	0	5	0	3	40
CG6778	Aats-gly		GARS	0	0	0	0	0	0	0	0	0	0	0	0	0	0	6	0	4	0	3	0	3	0	0	0	0	0	0	0	0	0	0	0	0	0	0	0	0	0	3	0	0	0	76
CG6779	RpS3		RPS3	0	0	0	2	0	0	0	0	0	0	0	0	0	0	0	0	0	0	0	0	0	0	0	0	0	0	0	0	0	0	0	0	0	0	0	6	3	0	0	0	0	5	27
CG6811	RhoGAP68F	Rho GTPase activating protein 1 (has sec14 homology domain)	PRR5-ARHGAP8, ARHGAP1	0	0	4	5	0	2	2	0	0	0	0	0	0	0	0	0	0	0	0	0	0	0	0	0	0	0	0	0	0	0	0	0	0	0	0	0	0	0	0	0	0	0	55
CG6815	bor		ATAD3C, ATAD3A, ATAD3B	0	0	3	0	0	10	0	0	0	0	0	0	0	0	0	0	3	0	0	0	0	0	13	0	0	0	0	0	0	0	0	0	0	5	0	0	0	0	0	0	0	6	68
CG6819	mbo		NUP88	0	0	0	0	0	3	0	0	0	0	0	3	0	0	0	0	0	0	0	0	0	0	2	0	2	0	2	0	0	0	0	0	0	3	0	0	0	0	3	0	0	3	79
CG6822	ergic53	ERGIC53	LMAN1L, LMAN1	0	0	0	0	0	4	0	0	0	0	0	0	0	0	0	0	0	0	0	0	0	0	5	0	0	0	0	0	0	0	0	0	0	0	0	0	0	0	0	0	0	3	58
CG6831	rhea	talin-2	TLN1, TLN2	9	0	0	5	0	0	0	0	0	15	0	17	0	0	4	0	4	0	61	3	7	0	0	0	3	0	10	0	0	0	9	0	0	0	11	0	11	0	12	0	0	0	307
CG6841	CG6841		PRPF6	2	0	0	0	0	0	0	0	0	0	0	0	0	0	5	0	2	0	0	0	0	0	0	0	2	0	3	0	0	0	0	0	0	0	0	0	3	0	0	0	0	0	105
CG6842	CG6842		VPS4A, VPS4B	0	0	0	0	0	2	0	0	0	0	0	0	0	0	0	0	0	0	0	0	0	0	0	0	0	0	0	0	0	0	0	0	0	0	0	0	0	0	0	0	0	0	50
CG6850	Ugt		UGGT2, UGGT1	41	0	12	8	0	32	0	30	0	87	0	23	0	0	62	0	33	0	36	0	52	0	20	0	39	0	82	0	8	0	52	0	0	18	0	0	77	0	84	0	0	24	174
CG6854	CG6854		CTPS2, CTPS1	0	0	0	0	0	0	0	0	0	0	0	0	0	0	0	0	0	0	9	0	2	0	0	0	0	0	0	0	0	0	0	0	0	0	0	0	0	0	0	0	0	0	69
CG6871	Cat		CAT	0	0	2	0	0	3	0	0	0	0	0	0	0	0	0	0	0	0	0	0	0	0	8	0	0	0	0	0	0	0	0	0	0	5	0	0	0	0	0	0	0	6	57
CG6904	CG6904		GYS2, GYS1	0	0	4	0	0	6	0	4	0	14	0	0	0	0	9	0	0	0	5	0	8	0	0	0	0	0	0	0	0	0	59	0	0	2	0	0	0	0	0	0	0	0	79
CG6905	CG6905		CDC5L	0	0	0	0	0	0	0	0	0	0	0	0	0	0	0	0	0	0	0	0	0	0	0	0	4	0	2	0	0	0	0	0	0	0	0	0	3	0	0	0	0	0	93
CG6920	mus309		BLM	3	0	0	0	0	0	0	0	0	0	0	0	0	0	3	0	0	0	2	0	2	0	0	0	8	0	0	0	0	0	0	0	0	0	0	0	9	0	5	0	0	0	166
CG6939	Sbf	SET binding domain (DENN)	SBF2, SBF1	0	0	0	4	0	0	0	0	0	0	0	0	0	0	0	0	0	0	0	0	0	0	0	0	0	0	0	0	0	0	0	0	0	0	0	0	152	0	7	0	0	0	225
CG6944	Lam		LMNA, LMNB2, LMNB1	0	0	0	0	0	0	0	0	0	0	0	0	0	0	0	0	0	0	0	0	2	0	0	0	0	0	0	0	0	0	0	0	0	0	0	0	0	0	0	0	0	5	71
CG6946	glo		HNRNPF, HNRNPH3, HNRNPH2, HNRNPH1	0	0	0	2	0	0	0	0	0	0	0	0	0	0	0	0	0	0	0	0	0	0	0	0	0	0	0	0	0	0	0	0	0	0	0	0	0	0	0	0	0	0	61
CG6958	Nup133		NUP133	12	0	0	0	0	0	0	7	0	7	0	2	0	0	12	0	0	0	7	0	21	0	0	0	12	0	0	0	0	0	0	0	0	5	0	0	3	0	19	0	0	5	135
CG6987	SF2		SRSF9, SRSF1	0	0	0	0	0	0	0	0	0	0	0	0	0	0	0	2	0	0	0	0	0	0	0	0	0	0	0	0	0	0	0	0	0	0	0	9	0	0	0	0	0	0	28
CG6988	Pdi		PDIA2, PDIA4, PDIA3, P4HB	6	2	0	10	0	8	0	0	3	3	10	11	0	0	2	0	8	0	0	0	2	0	4	0	6	2	8	2	0	0	0	15	0	0	0	9	7	0	7	0	0	14	56
CG6998	ctp		DYNLL1, DYNLL2	0	0	0	0	0	0	0	0	0	0	0	0	0	0	0	0	0	0	0	0	0	0	0	0	0	0	0	0	0	0	0	0	0	0	0	0	0	0	0	0	2	0	10
CG7003	Msh6		MSH6	0	0	0	0	0	0	0	0	0	4	0	0	0	0	0	0	0	0	0	0	0	0	4	0	2	0	0	0	0	0	0	0	0	2	0	0	0	0	3	0	0	2	133
CG7008	Tudor-SN		SND1	0	0	0	2	0	0	0	0	0	11	0	4	0	0	2	0	0	0	0	0	0	0	0	0	0	0	0	0	0	0	0	0	0	0	0	0	0	0	5	0	0	12	103
CG7020	DIP2		DIP2A, DIP2B, DIP2C	0	0	0	0	0	0	0	0	0	0	0	0	0	0	0	0	0	0	3	0	0	0	0	0	0	0	0	0	0	0	0	0	0	0	0	0	0	0	5	0	0	0	194
CG7028	CG7028		PRPF4B	0	0	0	0	0	0	0	0	0	0	0	0	0	0	0	0	0	0	0	0	0	0	0	0	0	0	0	0	0	0	0	0	0	0	0	0	2	0	0	0	0	0	104
CG7033	CG7033		CCT2	0	0	14	4	0	16	0	10	0	12	0	0	0	0	0	0	0	0	0	0	0	0	15	0	0	0	0	0	8	0	0	0	0	17	0	0	0	0	0	0	0	38	58
CG7034	sec15	SEC15	EXOC6B, EXOC6	0	0	2	0	0	0	0	0	0	2	0	0	0	0	0	0	0	0	4	0	2	0	0	0	0	0	0	0	0	0	0	0	0	15	0	0	0	0	2	0	0	0	89
CG7035	Cbp80		NCBP1	3	0	2	0	0	0	0	2	0	4	0	3	0	0	9	0	5	0	4	0	3	0	0	0	4	0	2	0	0	0	4	0	0	0	0	0	6	0	33	0	0	0	93
CG7052	TepII		CD109	4	0	0	0	0	0	0	0	0	0	0	0	0	0	5	0	0	0	3	0	2	0	0	0	6	0	8	0	0	0	0	0	0	9	0	0	2	0	8	0	0	0	158
CG7057	AP-50	AP-2 complex subunit mu, longin	AP2M1	0	0	0	0	0	0	0	0	0	0	0	0	0	0	0	0	0	0	0	0	0	0	6	0	0	0	0	0	2	0	0	0	0	0	0	2	0	0	0	0	0	0	50
CG7061	rab3-GAP	ortholog of Rab3GAP2 non catalytic subunit	RAB3GAP2	0	0	3	0	0	0	0	45	3	0	0	0	0	0	0	0	0	0	0	0	0	0	11	0	0	0	0	0	0	0	0	0	0	0	0	0	0	0	3	0	0	0	146
CG7065	CG7065			0	0	0	0	0	0	0	0	0	0	0	0	0	0	0	0	0	0	4	0	2	0	0	0	3	0	3	0	0	0	0	0	0	0	0	0	2	0	4	0	0	0	137
CG7070	PyK		PKLR, PKM	24	0	51	4	0	86	0	14	0	28	2	3	0	0	2	2	2	0	18	0	28	0	82	0	17	0	15	9	26	0	15	4	0	72	0	0	15	2	17	0	0	45	57
CG7073	sar1		SAR1B, SAR1A	0	0	0	0	0	0	3	0	0	0	0	0	0	0	0	0	0	0	0	0	0	0	0	0	0	0	0	0	0	0	0	0	0	0	0	0	0	0	0	0	0	0	22
CG7074	mio		MIOS	0	0	0	0	0	0	0	0	0	0	0	2	0	0	3	0	0	0	0	0	0	0	0	0	2	0	0	0	0	0	0	0	0	0	0	0	0	0	0	0	0	0	99
CG7082	CG7082		TDRKH	0	0	0	0	0	0	0	0	0	0	0	0	0	0	0	0	0	0	0	0	0	0	0	0	0	0	0	0	0	0	0	0	0	0	0	13	0	0	0	0	0	0	64
CG7097	CG7097	MAP4K3, citron homology CT domain	MAP4K1, MAP4K2, MAP4K3, MAP4K5	0	0	0	0	0	0	0	0	0	0	0	0	0	0	0	0	0	0	0	0	0	0	0	0	0	0	0	0	0	0	0	0	0	14	0	0	0	0	0	0	0	0	105
CG7099	CG7099		GTF3C1	0	0	0	0	0	0	0	0	0	0	0	0	0	0	0	0	0	0	0	0	0	0	0	0	0	0	0	0	2	0	0	0	0	0	0	0	2	0	0	0	0	0	220
CG7111	Rack1		GNB2L1	0	2	0	3	0	0	0	0	0	0	2	0	0	0	0	0	0	0	0	0	5	0	0	0	0	0	2	0	0	0	0	0	0	0	0	5	2	0	0	0	0	3	36
CG7112	CG7112	Rab GAP1	RABGAP1L, RABGAP1	0	0	0	4	0	0	0	0	0	0	0	0	0	0	0	0	0	0	3	0	0	0	0	0	0	0	0	0	0	0	0	0	0	6	0	0	0	0	0	0	0	0	133
CG7113	scu		HSD17B10	0	0	0	3	0	0	0	0	0	0	3	0	0	0	0	0	0	0	0	2	0	0	0	0	0	0	0	0	0	0	0	0	0	0	0	0	0	0	0	0	0	0	27
CG7123	LanB1		LAMB4, LAMB1, LAMB2	16	0	6	0	0	24	0	3	0	13	0	7	0	0	11	0	19	0	11	0	12	0	11	0	25	0	28	0	21	0	42	0	0	23	0	0	50	0	37	0	0	5	198
CG7127	exo70	EXO70	EXOC7	0	0	0	0	0	0	0	0	0	2	0	0	0	0	0	0	0	0	4	0	0	0	0	0	0	0	0	0	0	0	0	0	0	9	0	0	0	0	0	0	0	0	80
CG7144	CG7144		AASS	24	0	14	2	0	25	0	8	0	9	0	6	0	0	11	0	21	0	12	0	13	0	18	0	30	0	27	0	7	0	12	0	0	22	0	0	24	0	35	0	0	36	103
CG7146	CG7146	VPS39	VPS39	0	0	46	39	0	0	0	0	0	0	0	2	0	0	0	0	0	0	0	0	0	0	0	0	0	0	0	0	0	0	0	0	0	0	0	0	0	0	0	0	0	0	100
CG7154	CG7154		BRD9, BRD7	0	0	0	0	0	0	0	0	0	0	0	0	0	0	0	0	2	0	0	0	0	0	0	0	2	0	0	0	0	0	0	0	0	0	0	0	0	0	3	0	0	0	96
CG7158	CG7158	amyotrophic lateral sclerosis 2 (juvenile) homolog (human)	ALS2CL, ALS2	0	0	0	0	0	0	0	0	0	5	0	0	0	0	0	0	0	0	0	0	0	0	0	0	0	0	0	0	0	0	0	0	0	64	0	0	0	0	0	0	0	0	166
CG7162	MED1		MED1	0	0	2	0	0	19	0	0	0	0	0	0	0	0	0	0	0	0	4	0	0	0	7	0	0	0	0	0	6	0	3	0	0	3	0	0	0	0	2	0	0	0	150
CG7176	Idh		IDH1	0	0	0	2	0	0	0	0	0	0	0	0	0	0	0	0	0	0	0	0	0	0	0	0	0	0	0	0	0	0	0	0	0	0	0	0	0	0	0	0	0	0	47
CG7177	CG7177		WNK4, WNK1, WNK2, WNK3	0	0	0	0	0	0	0	0	0	0	0	0	0	0	0	0	0	0	2	0	0	0	0	0	0	0	0	0	0	0	0	0	0	0	0	0	0	0	0	0	0	0	266
CG7185	CG7185		CPSF7, CPSF6	5	0	0	0	0	0	0	0	0	0	0	0	0	0	9	0	0	0	9	0	0	0	0	0	0	0	0	0	0	0	0	0	0	0	0	2	0	0	5	0	0	0	71
CG7238	sip1		TFIP11	0	0	0	0	0	0	0	0	0	0	0	0	0	0	0	0	0	0	0	0	0	0	0	0	0	0	0	0	0	0	0	0	0	0	0	0	2	0	0	0	0	0	95
CG7246	CG7246		UTP6	0	0	4	7	0	0	0	0	0	0	0	0	0	0	0	0	0	0	0	0	0	0	0	0	0	0	0	0	0	0	0	0	0	0	0	0	0	0	0	0	0	0	70
CG7254	GlyP		PYGB, PYGL, PYGM	3	0	0	0	0	0	2	0	0	0	0	0	0	0	3	0	0	0	0	0	3	0	0	0	8	0	5	0	0	0	0	0	11	0	0	0	3	0	4	0	2	0	97
CG7261	CG7261		TBCD	11	0	4	0	0	8	0	6	0	22	0	4	0	0	7	0	8	0	12	0	18	0	10	0	15	0	14	0	0	0	10	0	0	6	0	0	10	0	16	0	0	14	135
CG7269	Hel25E		DDX39A, DDX39B	0	0	0	0	0	0	0	0	0	0	0	0	0	0	0	0	0	0	0	0	0	0	6	0	0	0	0	0	0	0	0	0	0	0	0	0	0	0	0	0	0	2	49
CG7292	Rrp6		EXOSC10	0	0	0	0	0	0	0	0	0	0	0	0	0	0	6	0	0	0	0	0	0	0	0	0	2	0	4	0	0	0	0	0	0	0	0	0	4	0	6	0	0	0	103
CG7324	CG7324	RAB GAP TBC1D9 (GYP2)	TBC1D8, TBC1D8B, TBC1D9, TBC1D9B	4	0	0	6	0	0	0	0	0	6	0	2	0	0	0	0	2	0	5	0	6	0	0	0	7	0	0	0	0	0	0	0	0	127	0	0	6	0	27	0	0	0	147
CG7338	CG7338		TSR1	0	0	0	0	0	2	0	0	0	0	0	0	0	0	0	0	0	0	0	0	0	0	0	0	0	0	0	0	0	0	0	0	0	0	0	0	0	0	0	0	0	2	94
CG7340	granny-smith		NPEPL1	0	0	0	0	0	0	0	0	0	0	0	0	0	0	0	0	0	0	0	0	0	0	0	0	0	0	0	0	0	0	0	0	0	0	0	0	0	0	0	0	0	9	60
CG7358	CG7358		ZC3H13	0	0	0	0	0	0	0	0	0	0	0	0	0	0	0	0	0	0	0	0	0	0	0	0	0	0	2	0	0	0	0	0	0	0	0	0	0	0	0	0	0	0	129
CG7371	CG7371	vps52	VPS52	0	0	0	0	0	30	6	0	0	0	0	0	0	0	0	0	0	0	0	0	9	0	0	0	0	0	0	0	0	0	0	0	0	3	0	0	0	0	0	0	0	0	77
CG7380	baf		BANF1	0	0	0	0	0	0	7	0	0	0	0	0	0	6	0	0	0	0	0	4	0	0	0	0	0	0	0	0	0	0	0	5	0	0	0	5	0	2	0	0	0	0	10
CG7392	Cka		STRN4, STRN, STRN3	0	0	0	0	0	0	0	0	0	0	0	0	0	0	0	0	0	0	0	0	0	0	0	0	2	0	2	0	0	0	0	0	0	0	0	0	0	0	0	0	0	0	78
CG7398	Trn		TNPO2, TNPO1	3	0	0	0	0	0	0	0	0	0	0	0	0	0	8	0	0	0	2	0	2	0	0	0	3	0	3	0	0	0	0	0	0	0	0	0	2	0	3	0	0	0	102
CG7400	Fatp		SLC27A6, SLC27A1, SLC27A4	0	0	0	0	0	7	0	0	0	0	0	0	0	0	0	0	0	0	0	0	0	0	7	0	0	0	0	0	2	0	0	0	0	9	0	0	0	0	0	0	0	9	70
CG7430	CG7430		DLD	3	0	0	0	0	0	0	0	0	0	0	0	0	0	0	0	3	0	0	0	7	0	2	0	3	0	6	0	2	0	0	0	0	2	0	0	4	0	3	0	0	0	53
CG7434	RpL22		RPL22L1, RPL22	0	0	0	0	0	0	2	0	0	0	0	0	0	0	0	0	0	0	0	0	0	0	0	0	0	0	2	0	0	2	2	0	0	2	0	0	0	0	0	0	0	2	31
CG7436	Nmt	Acyl-CoA N-acyltransferase;	NMT2, NMT1	0	0	0	0	0	4	0	0	0	6	0	0	0	0	0	0	0	0	0	0	0	0	0	0	0	0	0	0	0	0	0	0	0	0	0	0	0	0	0	0	0	9	54
CG7438	Myo31DF		MYO1G, MYO1D	3	0	2	0	0	5	0	0	0	0	0	7	0	0	3	0	3	0	2	0	4	0	13	0	4	0	3	0	9	0	2	0	0	0	0	0	3	0	2	0	0	5	117
CG7439	AGO2		PIWIL1, PIWIL2, PIWIL4, PIWIL3, EIF2C2	0	0	0	0	0	17	0	0	0	0	0	7	0	0	8	0	2	0	6	0	3	0	7	0	4	0	3	0	16	0	2	0	0	0	0	0	4	0	8	0	0	5	137
CG7456	CG7456	cog4	COG4	4	0	5	0	0	0	0	0	0	0	0	0	0	0	0	0	0	0	0	0	0	0	0	0	3	0	0	0	0	0	0	0	0	13	0	0	0	0	6	0	0	0	88
CG7461	CG7461		ACAD9, ACADVL	0	5	5	9	3	17	0	2	0	11	5	0	2	17	0	0	0	2	0	0	0	2	13	0	0	6	0	0	12	2	0	2	2	11	12	0	0	4	0	8	2	7	71
CG7467	osa		ARID1A, ARID1B	4	0	0	0	0	0	0	0	0	0	0	0	0	0	5	0	5	0	2	0	4	0	0	0	0	0	2	0	2	0	0	0	0	0	0	0	8	0	7	0	0	3	284
CG7471	Rpd3		HDAC2, HDAC1	0	0	0	0	0	9	0	0	0	0	0	0	0	2	0	0	2	0	0	0	2	0	7	0	0	0	0	0	3	0	0	0	0	2	0	0	0	0	0	0	0	11	58
CG7488	CG7488	Era-like (bacterial GTPase)	ERAL1	0	0	0	0	3	0	0	0	0	0	0	0	0	0	0	0	0	0	0	0	0	0	0	0	0	0	0	0	0	0	0	0	0	0	0	0	0	0	0	0	0	0	42
CG7490	RpLP0		RPLP0	0	2	0	4	0	0	5	0	0	0	3	0	4	6	0	3	0	0	0	5	0	4	0	2	0	0	0	0	0	0	0	0	0	0	0	13	0	0	0	0	0	0	34
CG7507	Dhc64C	Dynein heavy chain	DYNC1H1	0	0	3	4	0	7	0	0	0	18	0	0	0	2	0	0	0	0	3	0	2	0	3	0	0	0	0	0	0	0	33	0	0	4	0	0	0	0	0	0	0	8	530
CG7518	CG7518		NOLC1, FAM193A	4	0	0	0	0	0	0	0	0	0	0	0	0	0	8	0	0	0	3	0	0	0	0	0	0	0	0	0	0	0	0	0	0	0	0	0	6	0	4	0	0	0	257
CG7528	Uba2		UBA2	0	0	0	0	0	0	0	0	0	0	0	0	0	0	9	0	2	0	0	0	3	0	0	0	2	0	5	0	0	0	0	0	0	0	0	0	5	0	3	0	0	0	78
CG7538	Mcm2		MCM2	2	0	0	0	0	0	0	0	0	6	0	0	0	0	2	0	0	0	0	0	5	0	0	0	5	0	2	0	0	0	0	0	0	3	0	0	3	0	8	0	0	6	100
CG7546	CG7546		BAG6	2	0	0	0	0	0	0	0	0	2	0	0	0	0	6	0	0	0	11	0	11	0	0	0	11	0	8	0	0	0	0	0	0	0	0	0	16	0	54	0	0	0	124
CG7558	Arp66B		ACTR3C, ACTR3B, ACTR3	0	0	0	0	0	0	0	0	0	0	0	0	0	0	0	0	0	0	0	0	0	0	0	0	0	0	0	0	0	0	0	0	0	0	0	0	0	0	0	0	0	3	47
CG7578	sec71	BIG2	ARFGEF2, ARFGEF1	3	0	0	0	0	0	0	0	0	69	0	0	0	0	2	0	0	0	2	0	4	0	0	0	4	0	2	0	0	0	0	0	0	9	0	0	5	0	30	0	0	0	188
CG7583	CtBP	??CtBP - probably a transcription factor!	CTBP2, CTBP1	0	0	0	0	0	2	0	0	0	5	2	0	0	0	0	0	0	0	0	0	0	0	2	0	0	0	0	0	0	0	0	0	0	2	0	0	0	0	0	0	0	2	42
CG7595	ck	crinkled, Myosin VIIa	MYO7B, MYO7A	0	0	0	0	0	0	0	0	0	0	0	7	0	0	2	0	0	0	0	0	0	0	0	0	0	0	0	0	0	0	3	0	0	0	0	0	0	0	0	0	0	0	250
CG7600	CG7600		FAM91A1	3	0	0	0	0	0	0	0	0	0	0	0	0	0	0	0	0	0	0	0	0	0	0	0	0	0	0	0	0	0	0	0	0	0	0	0	0	0	0	0	0	0	104
CG7611	CG7611		WDR26	0	0	2	0	0	7	0	0	0	0	0	0	0	0	0	0	3	0	0	0	0	0	6	0	0	0	0	0	0	0	0	0	0	4	0	0	0	0	0	0	0	12	70
CG7619	Pros54		PSMD4	0	0	6	0	0	9	0	5	0	6	0	0	0	0	0	0	0	0	0	0	0	0	10	0	0	0	0	0	2	0	0	0	0	7	0	0	0	0	0	0	0	5	43
CG7626	Spt5		SUPT5H	0	0	0	0	0	0	0	0	0	0	0	0	0	0	3	0	0	0	0	0	0	0	0	0	3	0	3	0	0	0	0	0	0	0	0	0	0	0	8	0	0	0	119
CG7717	Mekk1		MAP3K4	0	0	0	0	0	0	0	0	0	0	0	0	0	0	0	0	0	0	0	0	0	0	0	0	0	0	0	0	0	0	0	0	0	0	0	0	0	0	2	0	0	0	182
CG7725	rogdi	Conserved in humans and perhaps Dicty (pavlov dog) PSI to Rav2	ROGDI	0	0	0	0	0	0	0	0	5	0	0	0	0	0	0	0	0	0	0	0	0	0	0	0	0	0	0	0	0	0	0	0	0	0	0	0	0	0	0	0	0	0	39
CG7726	RpL11		RPL11	0	0	0	2	0	0	2	0	0	0	2	0	0	0	0	3	0	0	0	0	0	0	0	0	0	0	0	0	0	0	0	0	0	0	0	0	0	0	0	0	0	0	21
CG7728	CG7728		BMS1	0	0	0	0	0	0	0	0	0	0	0	0	0	0	0	0	0	0	0	0	0	0	0	0	0	0	0	0	0	0	0	0	0	0	0	0	8	0	7	0	0	0	133
CG7752	Z4		ZNF521, ZNF423	0	0	0	0	0	0	0	0	0	0	0	0	0	0	3	0	10	0	3	0	4	0	0	0	17	0	9	0	0	0	0	0	0	0	0	0	26	0	28	0	0	0	105
CG7761	pcs	parcas coiled SH3BPL1 ortho "regulates multiple PTKs"	SH3BP5, SH3BP5L	0	0	0	0	0	0	2	0	0	0	0	0	0	0	0	0	0	0	0	0	0	6	0	0	0	0	0	0	0	0	0	0	0	0	0	0	0	0	0	0	0	0	54
CG7762	Rpn1		PSMD2	67	0	34	2	0	76	0	37	0	36	0	28	0	0	66	0	55	0	49	0	72	0	58	0	74	0	67	0	35	0	38	0	0	53	0	0	65	0	82	0	0	64	102
CG7764	Tfb2		GTF2H4	0	0	0	0	0	0	0	0	0	0	0	0	0	0	0	0	0	0	0	0	0	0	2	0	0	0	0	0	0	0	0	0	0	0	0	0	0	0	0	0	0	0	57
CG7765	Khc	KHC, KIF5 (kinesin-1)	KIF5A, KIF5C, KIF5B	0	0	17	0	0	7	0	39	0	46	0	0	0	0	0	0	0	0	13	0	3	0	9	0	0	0	0	0	6	0	4	0	0	21	0	0	0	0	4	0	0	50	110
CG7766	CG7766		PHKA1, PHKA2	0	0	5	0	0	3	0	0	0	0	0	0	0	0	2	0	0	0	3	0	9	0	0	0	0	0	0	0	0	0	0	0	0	0	0	0	0	0	3	0	0	0	141
CG7769	DDB1		DDB1	5	0	0	0	0	12	0	9	0	23	0	5	0	0	13	0	7	0	4	0	13	0	13	0	9	0	23	0	13	0	10	0	0	11	0	0	19	0	18	0	0	26	126
CG7787	CG7787		RABIF	0	5	0	0	0	0	0	0	0	0	0	0	0	6	0	0	0	3	0	0	0	0	0	0	0	0	0	0	0	0	0	0	0	0	0	0	0	0	0	0	0	0	14
CG7800	CG7800		OPTC, LRRTM2, LRRTM1, OMG, FLRT2, VASN, FLRT3, GP1BA, FLRT1, LGI2	0	0	2	0	0	2	0	2	0	0	0	0	0	0	0	0	0	0	0	0	3	0	0	0	0	0	0	0	0	0	0	0	0	2	0	0	0	0	0	0	0	0	60
CG7808	RpS8		RPS8	0	0	0	0	0	2	0	0	0	0	0	0	0	0	0	0	0	0	0	3	0	0	0	0	0	0	2	0	0	0	0	0	0	3	0	0	5	0	0	0	0	0	24
CG7831	ncd	non-claret disjunctional kinesin motor, kinesin-14	KIFC1	12	0	4	0	0	19	3	2	0	6	0	9	0	5	12	0	4	0	20	0	13	0	14	0	11	0	4	0	7	0	0	0	0	7	0	0	5	0	18	0	0	9	77
CG7839	CG7839		CEBPZ	10	0	0	0	0	0	0	0	0	0	0	0	0	0	42	0	6	0	14	0	7	0	0	0	14	0	12	0	4	0	0	0	0	0	0	0	32	0	34	0	0	0	132
CG7843	CG7843		SRRT	0	0	0	0	0	0	0	2	0	0	0	0	0	0	0	0	4	0	0	0	0	0	0	0	9	0	0	0	0	0	2	0	0	0	0	0	0	0	5	0	0	0	107
CG7846	Arp8		ACTR8	0	0	0	0	0	0	0	0	0	0	0	0	0	0	0	0	0	0	0	0	2	0	0	0	0	0	0	0	0	0	0	0	0	0	0	0	0	0	0	0	0	0	68
CG7852	CG7852	DENN domain RAB6IP1-like protein	DENND5B, DENND5A	0	0	0	0	0	0	0	0	0	0	0	0	0	0	0	0	0	0	0	0	0	0	0	0	0	0	0	0	0	0	0	0	0	6	0	0	0	0	0	0	0	0	163
CG7873	Src42A		YES1, FYN, FRK	0	0	0	0	0	0	0	0	0	0	0	0	0	0	0	0	0	0	0	0	0	0	0	0	0	0	0	0	5	0	0	0	0	0	0	0	0	0	0	0	0	0	59
CG7878	CG7878		DDX53, DDX43	0	0	0	0	0	2	0	0	0	0	0	0	0	0	0	0	0	0	0	0	0	0	0	0	0	0	0	0	0	0	0	0	0	0	0	0	0	0	0	0	0	0	79
CG7897	gp210		NUP210L, NUP210	7	0	0	0	0	0	0	0	0	3	0	0	0	0	2	0	7	0	0	0	4	0	0	0	6	0	5	0	0	0	38	0	0	0	0	0	17	0	14	0	0	0	210
CG7917	Nlp		NPM1, NPM2, NPM3	0	0	0	2	0	0	0	0	0	0	2	0	0	0	0	0	0	0	0	0	0	0	0	0	0	0	0	0	0	0	0	0	0	0	0	0	0	0	0	0	0	0	17
CG7920	CG7920			0	0	0	0	0	0	0	0	0	0	0	0	0	0	0	0	0	0	0	0	0	0	0	0	0	0	0	0	0	0	0	0	0	0	0	0	0	0	0	0	0	6	52
CG7935	msk		IPO8, IPO7	4	0	0	0	0	0	0	0	0	15	0	0	0	0	3	0	2	0	4	0	5	0	0	0	3	0	4	0	0	0	2	0	0	0	0	0	2	0	5	0	0	0	119
CG7956	CG7956	Sac2, Inositol phosphatase; Synaptojanin, N-termina	INPP5F	0	0	0	0	0	0	0	32	16	21	18	0	0	0	0	0	0	0	0	0	174	37	0	0	0	0	0	0	0	0	0	0	0	13	0	0	0	0	2	0	0	0	112
CG7957	MED17		MED17	0	0	3	0	0	22	0	0	0	0	0	0	0	0	0	0	0	0	3	0	2	0	13	0	0	0	0	0	8	0	3	0	0	8	0	0	0	0	0	0	0	3	72
CG7961	alphaCop		COPA	51	0	17	2	0	49	0	39	0	77	0	30	0	0	45	0	79	0	44	0	73	0	51	0	119	0	79	2	46	0	61	0	0	56	0	0	116	0	149	0	0	83	139
CG7977	RpL23A		RPL23A	0	0	0	0	0	0	0	0	0	0	0	0	0	0	0	0	0	0	0	0	0	0	0	0	0	0	0	0	0	0	0	0	0	0	0	0	0	0	0	0	0	2	29
CG7987	CG7987		WIZ	0	0	0	0	0	0	0	0	0	0	0	0	0	0	2	0	0	0	0	0	0	0	0	0	0	0	0	0	0	0	0	0	0	0	0	0	0	0	0	0	0	0	142
CG7993	CG7993		RPF2	0	0	0	0	0	0	0	0	0	0	0	0	0	2	0	0	0	0	0	0	0	0	0	0	0	0	0	0	0	0	0	0	0	0	0	0	0	0	0	0	0	0	36
CG7999	MED24		MED24	0	0	0	0	0	10	0	0	0	0	0	0	0	0	0	0	0	0	0	0	0	0	9	0	0	0	0	0	8	0	8	0	0	4	0	0	0	0	3	0	0	2	112
CG8014	Rme-8		DNAJC13	18	0	3	0	0	12	0	2	0	20	0	55	0	0	16	0	31	0	45	0	14	0	8	0	23	0	49	0	0	0	16	0	0	6	0	0	48	0	42	0	0	14	273
CG8031	CG8031		MEMO1	0	0	0	0	0	0	0	0	0	0	3	0	0	0	0	0	0	0	0	0	0	0	0	0	0	0	0	0	0	0	0	0	0	0	0	0	0	0	0	0	0	0	33
CG8036	CG8036		TKTL1, TKT, TKTL2	4	0	11	6	0	5	0	4	0	8	3	0	0	0	0	0	4	0	5	0	12	0	11	0	0	0	3	0	0	0	0	0	0	16	0	0	0	0	0	0	0	31	68
CG8042	CG8042		UBXN4	0	0	0	0	0	0	0	0	0	0	0	0	0	0	0	0	0	0	0	0	0	0	0	0	0	0	0	0	0	0	0	0	0	0	0	0	2	0	0	0	0	0	71
CG8073	Pmm45A		PGM2L1, PGM2	0	0	0	0	0	0	0	0	0	0	0	0	0	0	0	0	0	0	4	0	10	0	0	0	0	0	0	0	0	0	0	0	0	0	0	0	0	0	0	0	0	5	70
CG8092	CG8092		POGZ, ZNF280D	5	0	0	0	0	3	0	0	0	0	0	0	0	0	6	0	7	0	8	0	7	0	0	0	10	0	14	0	2	0	0	0	0	0	0	0	24	0	28	0	0	0	144
CG8103	Mi-2		CHD4, CHD5, CHD3	11	0	2	0	0	3	0	0	0	9	0	6	0	0	9	0	8	0	12	0	3	0	0	0	4	0	7	0	3	0	4	0	0	0	0	0	9	0	13	0	0	0	224
CG8107	CalpB		CAPN11, CAPN3, CAPN1, CAPN9, CAPN2	0	0	5	4	0	0	0	2	0	4	0	3	0	0	40	0	2	0	5	0	0	0	0	0	0	0	0	0	0	0	2	12	0	0	0	0	0	0	3	0	0	0	104
CG8108	CG8108		CIZ1	0	0	0	0	0	6	0	2	0	4	0	0	0	0	0	0	0	0	0	0	3	0	7	0	0	0	0	0	15	0	0	0	0	2	0	0	2	0	0	0	0	3	103
CG8110	syd		MAPK8IP3, SPAG9	0	0	2	0	0	0	0	0	0	2	0	12	0	0	0	0	0	0	0	0	0	0	0	0	0	0	0	0	0	0	0	0	0	0	0	0	0	0	6	0	0	0	137
CG8134	CG8134		F8A3	0	0	0	0	0	0	0	0	2	0	0	0	0	0	0	0	0	0	0	0	0	0	0	0	0	0	0	0	0	0	0	0	0	0	0	0	0	0	0	0	0	0	39
CG8153	mus210		XPC	4	0	0	0	0	0	0	0	0	0	0	3	0	0	0	0	7	0	4	0	8	0	0	0	5	0	5	0	0	0	0	0	0	0	0	0	7	0	6	0	0	2	144
CG8156	Arf51F		ARF6	0	0	0	0	0	0	0	0	0	0	0	0	0	0	0	0	0	0	0	0	0	0	0	0	0	0	0	0	2	0	0	0	0	0	0	0	0	0	0	0	0	0	20
CG8174	SRPK	SFRS protein kinase 1	SRPK1, SRPK3, SRPK2	18	0	0	0	0	25	3	0	0	0	0	3	0	3	31	0	15	0	6	0	0	0	15	0	22	0	16	0	14	0	0	0	0	0	0	0	18	0	19	0	0	0	85
CG8176	CG8176		FCHO1, FCHO2	0	0	0	0	0	0	0	0	0	0	0	0	0	0	0	0	0	0	2	0	0	0	0	0	0	0	0	0	0	0	0	0	0	0	0	0	0	0	0	0	0	0	119
CG8183	Khc-73	kif13A/khc-73	KIF13B, KIF13A	0	0	0	0	0	0	0	61	39	0	0	0	0	0	0	0	0	0	0	0	0	0	0	0	0	0	0	0	0	0	0	0	0	0	0	0	0	0	4	0	0	0	215
CG8184	CG8184	E3 ubiquitin-protein ligase HUWE1	HUWE1	0	0	0	0	0	2	0	0	0	2	0	0	0	0	0	0	0	0	0	0	0	0	0	0	0	0	0	0	0	0	6	0	0	0	0	0	0	0	0	0	0	0	557
CG8201	par-1		MARK4, MARK1, MARK2, MARK3	0	0	0	0	0	0	0	0	0	2	0	0	0	0	5	0	0	0	4	0	0	0	0	0	8	0	19	0	0	0	0	0	0	0	0	0	3	0	5	0	0	0	108
CG8207	CG8207		GMPPB, GMPPA	0	0	0	0	0	0	0	0	0	0	0	0	0	0	0	0	0	0	0	0	0	0	0	0	0	0	0	0	0	0	0	0	0	0	0	0	0	0	0	0	0	4	48
CG8211	CG8211		INTS2	0	0	0	0	0	0	0	0	0	0	0	0	0	0	0	0	0	0	0	0	0	0	0	0	0	0	3	0	0	0	0	0	0	0	0	0	0	0	5	0	0	3	125
CG8222	Pvr		FLT3, KIT, KDR, PDGFRA, PDGFRB, FLT4, FLT1	11	0	3	0	0	9	0	8	0	24	0	4	0	0	9	0	4	0	14	0	12	0	11	0	6	0	5	0	2	0	8	0	0	5	0	0	21	0	23	0	0	16	170
CG8228	CG8228	VPS45	VPS45	0	0	0	0	0	0	0	41	33	0	0	0	0	0	0	0	0	0	0	0	0	0	0	0	0	0	0	0	0	0	0	0	0	0	0	0	0	0	0	0	0	0	65
CG8231	Tcp-1zeta		CCT6B, CCT6A	0	0	12	8	0	14	0	4	0	14	3	0	0	0	0	0	3	0	0	0	7	0	15	0	0	0	0	0	3	0	0	0	0	17	0	0	0	0	0	0	0	20	58
CG8232	CG8232		PAN2	0	0	0	0	0	0	0	0	0	0	0	0	0	0	0	0	0	0	0	0	0	0	0	0	0	0	2	0	0	0	0	0	0	0	0	0	0	0	0	0	0	0	139
CG8233	CG8233		KANSL3	0	0	0	0	0	3	0	0	0	0	0	0	0	0	0	0	0	0	0	0	0	0	2	0	0	0	0	0	0	0	0	0	0	0	0	0	0	0	2	0	0	2	114
CG8241	pea		DHX8	0	0	0	0	0	0	0	0	0	0	0	0	0	0	6	0	4	0	2	0	2	0	0	0	5	0	0	0	0	0	0	0	0	0	0	0	9	0	18	0	0	0	142
CG8251	Pgi		GPI	0	0	0	0	0	2	0	0	0	0	0	0	0	0	0	0	0	0	0	0	0	0	0	0	0	0	0	0	0	0	0	0	0	2	0	0	0	0	0	0	0	6	62
CG8256	Gpo-1		GPD2	0	0	2	0	0	7	0	0	0	2	0	0	0	0	0	0	0	0	0	0	0	0	2	0	0	0	0	0	0	0	0	0	0	0	0	0	0	0	0	0	0	3	80
CG8258	CG8258		CCT8	0	0	5	6	0	21	0	3	0	10	3	0	0	0	0	0	0	0	0	0	0	0	18	0	0	0	0	0	7	0	0	0	0	16	0	0	0	0	0	0	0	24	59
CG8266	sec31	sec31	SEC31B, SEC31A	0	0	0	0	0	17	0	6	0	19	0	2	2	0	3	0	9	0	10	0	8	0	17	0	6	0	3	0	2	0	6	0	0	13	0	0	5	0	22	0	0	26	136
CG8270	CG8270	conserved WD at Nterm (Mic1),C18orf8 conserved to plants and dicty not fungi	C18orf8	0	0	0	0	0	0	0	24	3	0	0	0	0	0	0	0	0	0	0	0	0	0	0	0	0	0	0	0	0	0	0	0	0	0	0	0	0	0	0	0	0	0	71
CG8274	Mtor		TPR	11	0	39	74	0	25	0	30	0	67	0	0	0	0	4	0	38	0	19	0	15	3	42	0	9	0	7	0	24	0	56	0	0	52	0	0	16	0	26	0	0	41	262
CG8280	Ef1alpha48D		EEF1A2, EEF1A1	50	4	29	12	0	35	8	18	4	40	20	12	2	8	7	3	10	3	35	10	38	6	53	0	35	5	22	9	18	0	21	6	3	38	9	0	20	0	30	2	0	51	50
CG8282	Snx6	Snx6 _sorting nexin (CG8282)	SNX5, SNX32, SNX6	0	0	0	0	0	0	0	0	0	0	3	0	0	0	0	0	0	0	0	0	0	0	0	0	0	0	0	0	0	0	0	0	0	0	0	0	0	0	0	0	0	0	50
CG8286	P58IPK		DNAJC3	0	0	6	0	0	3	0	0	0	0	0	0	0	0	0	0	0	0	0	0	0	0	0	0	0	0	0	0	0	0	0	0	0	0	0	0	0	0	0	0	0	0	57
CG8306	CG8306		FAR1	0	0	0	0	0	0	0	0	0	0	0	0	0	0	0	0	0	0	0	0	0	0	0	0	0	0	0	0	0	0	0	0	0	0	0	0	0	0	0	0	0	3	58
CG8309	Tango7		EIF3M	0	0	0	2	0	0	0	0	0	0	5	0	0	0	0	0	0	0	0	0	0	0	0	0	0	0	0	0	0	0	0	0	0	0	0	5	0	0	0	0	0	7	44
CG8322	ATPCL		ACLY	5	0	4	2	0	4	0	5	0	34	0	0	0	0	5	0	0	0	7	0	10	0	5	0	7	0	4	0	2	0	4	0	0	15	0	0	2	0	6	0	0	34	119
CG8325	l(2)k14710		TTC7A, TTC7B	4	0	0	0	0	5	0	0	0	0	0	2	0	0	8	0	2	0	27	0	27	0	57	0	52	0	6	0	0	0	5	0	0	60	0	0	2	0	20	0	0	0	95
CG8344	RpIII128		POLR3B	0	0	0	0	0	0	0	0	0	0	0	0	0	0	6	0	2	0	2	0	3	0	0	0	0	0	3	0	0	0	0	0	0	0	0	0	6	0	0	0	0	3	129
CG8351	Tcp-1eta		CCT7	0	0	9	7	0	23	0	4	0	11	4	0	0	0	0	0	0	0	0	0	0	0	19	0	0	0	0	0	4	0	0	0	0	18	0	0	0	0	0	0	0	30	59
CG8355	sli		SLIT3, SLIT1, SLIT2	3	0	0	0	0	10	0	0	0	3	0	0	0	0	4	0	0	0	2	0	0	0	5	0	9	0	7	0	25	0	29	0	0	4	0	0	11	0	20	0	0	0	169
CG8385	Arf79F		ARF3, ARF1	0	0	0	3	0	0	0	0	0	0	0	0	0	0	0	0	0	0	0	0	0	0	0	0	0	0	0	0	0	0	0	0	0	0	0	0	0	0	0	0	2	0	21
CG8392	l(2)05070		PSMB9, PSMB6	0	0	0	3	0	0	0	0	0	0	0	0	0	0	0	0	0	0	0	0	0	0	0	0	0	0	0	0	0	0	0	0	0	0	0	0	0	0	0	0	0	0	24
CG8396	Ssb-c31a		SUB1	0	0	0	0	0	0	0	0	0	0	0	0	0	0	0	0	0	0	0	0	0	0	0	0	0	0	0	0	0	0	0	0	0	0	0	2	0	0	0	0	0	0	12
CG8414	CG8414		NOL9	0	0	0	0	0	2	0	0	0	0	0	0	0	0	0	0	0	0	0	0	0	0	0	0	0	0	0	0	0	0	0	0	0	0	0	0	0	0	2	0	0	0	111
CG8415	RpS23		RPS23	0	0	0	0	0	0	0	0	0	0	0	0	0	0	0	0	0	0	0	0	0	0	0	0	0	0	2	0	0	0	0	0	0	0	0	0	0	0	0	0	0	0	16
CG8427	SmD3		SNRPD3	0	0	0	0	0	0	0	0	0	0	0	0	0	0	0	2	0	0	0	0	0	0	0	0	0	0	0	0	0	0	0	2	0	0	0	0	0	0	0	0	0	0	16
CG8430	Got1		GOT1L1, GOT2, GOT1	0	0	0	0	0	0	0	0	0	0	0	0	0	0	0	0	0	0	0	0	0	0	0	0	0	0	0	0	0	0	0	0	0	0	0	0	0	0	0	0	0	3	49
CG8432	Rep	REP	CHML, CHM	0	4	2	9	0	40	0	12	11	6	4	0	5	0	0	30	0	0	0	0	0	0	101	0	0	12	0	0	49	19	4	59	0	19	15	0	2	0	0	16	0	0	57
CG8439	Cct5		CCT5	0	0	6	6	0	17	0	2	0	11	0	0	0	0	0	0	0	0	0	0	0	0	17	0	0	0	0	0	3	0	0	0	0	18	0	0	0	0	0	0	0	30	56
CG8443	CG8443		KIAA0664	0	0	0	0	0	18	0	2	0	11	0	0	0	0	2	0	0	0	2	0	5	0	8	0	0	0	0	0	16	0	7	0	0	6	0	0	3	0	3	0	0	5	161
CG8445	CG8445		BAP1	0	0	0	0	0	2	0	0	0	0	0	0	0	0	0	0	0	0	0	0	0	0	2	0	0	0	0	0	0	0	0	0	0	0	0	0	0	0	0	0	0	0	52
CG8449	CG8449	TBC1D5	TBC1D5	0	0	0	0	0	0	0	0	0	4	3	0	0	0	0	0	0	0	0	0	0	0	48	4	0	0	0	0	0	0	0	0	0	0	0	0	0	0	0	0	0	0	74
CG8454	Vps16A	VPS16A (binds to VPS33A involved in lysosomal delivery -pubmed)	VPS16	0	0	23	0	0	0	0	72	0	0	0	0	0	0	0	0	0	0	0	0	0	0	0	0	0	0	0	0	0	0	0	0	0	0	0	0	0	0	0	0	0	0	96
CG8470	mRpS30		MRPS30	0	0	0	0	0	0	0	0	0	0	0	0	0	0	0	0	0	0	0	0	0	0	3	0	0	0	0	0	0	0	0	0	0	2	0	0	0	0	0	0	0	10	65
CG8475	CG8475		PHKB, PHKB	0	0	0	0	0	0	0	2	0	8	0	0	0	0	0	0	2	0	0	0	0	0	0	0	0	0	0	0	0	0	12	0	0	2	0	0	0	0	0	0	0	5	125
CG8479	opa1-like	optic atrophy 1-like,dynamin-like	OPA1	5	0	4	0	0	0	0	0	0	6	0	0	0	0	0	0	0	0	4	0	0	0	0	0	0	0	0	0	0	0	0	0	0	0	0	0	0	0	2	0	0	2	112
CG8487	garz	GBF1	GBF1	6	2	44	0	0	0	0	0	0	117	0	0	0	0	2	0	0	0	7	0	6	0	0	0	9	0	0	0	0	0	0	0	0	8	0	0	2	0	15	0	0	0	221
CG8491	kto		MED12, MED12L	3	0	0	0	0	0	0	0	0	0	0	0	0	0	3	0	2	0	2	0	0	0	0	0	0	0	0	0	0	0	0	0	0	0	0	0	0	0	0	0	0	0	279
CG8506	Rbsn	Rabenosyn5	ZFYVE20	0	0	0	0	0	0	0	10	36	0	0	0	0	0	0	0	0	0	0	0	0	0	0	0	0	0	0	0	0	0	0	0	0	0	0	0	0	0	0	0	0	0	57
CG8542	Hsc70-5		HSPA9	0	3	16	8	0	21	15	46	15	15	10	0	18	8	28	0	5	0	11	19	21	17	31	0	0	4	0	12	5	7	5	39	0	11	0	9	0	0	0	3	14	63	74
CG8545	CG8545		NOP2	29	0	0	0	0	4	0	0	0	0	0	3	0	4	60	6	30	0	30	0	11	0	5	0	49	0	10	0	4	0	0	0	0	3	0	0	13	0	30	0	0	3	100
CG8552	CG8552	sec23 interacting protein	DDHD2, SEC23IP	7	0	0	0	0	0	0	0	0	0	0	0	0	0	2	0	0	0	6	0	3	0	0	0	0	0	0	0	0	0	0	0	0	0	0	0	0	0	4	0	0	2	214
CG8566	unc-104	Unc104 KIF1A	KIF1C, KIF1B, KIF1A	0	0	0	0	0	0	0	0	0	0	0	0	0	0	0	0	0	0	0	0	0	0	0	0	0	0	0	0	0	0	0	0	0	0	0	0	0	0	118	0	0	0	197
CG8571	smid		NVL	14	0	10	0	0	15	0	19	0	0	0	7	0	0	12	0	20	0	16	0	21	0	18	0	28	0	24	0	13	0	7	0	0	15	0	0	25	0	19	0	0	11	104
CG8573	su(Hw)		GZF1, ZNF398, ZNF749, ZNF324, ZNF530, ZNF502, ZNF45, ZNF208, ZNF429, ZNF322P1, ZNF229, ZNF697, ZNF649, ZNF322, ZNF384, ZNF136, PRDM14, ZNF726	0	0	0	0	0	0	0	0	0	0	0	0	0	0	2	0	0	0	0	0	0	0	0	0	0	0	0	0	0	0	0	0	0	0	0	0	0	0	0	0	0	0	106
CG8578	CG8578	coiled-coil ortho Leucine-rich repeat flightless-interacting protein 1/2 (Y2H) in metaz only	LRRFIP1, LRRFIP2	0	0	0	0	0	0	0	0	0	0	9	0	0	0	0	0	0	0	0	0	0	0	0	0	0	0	0	0	0	0	0	0	0	0	0	0	0	0	0	0	0	0	45
CG8583	sec63		SEC63	9	0	0	0	0	0	0	0	0	0	0	3	0	0	4	0	4	0	10	0	10	0	0	0	10	0	2	0	0	0	0	0	0	0	0	0	5	0	8	0	0	0	86
CG8590	Klp3A		KIF4B, KIF4A	0	0	0	0	0	0	0	0	0	2	0	0	0	0	0	0	0	0	3	0	5	0	0	0	4	0	0	0	0	0	0	0	0	0	0	0	0	0	0	0	0	0	136
CG8597	lark		RBM4, RBM14, RBM4B	0	0	0	0	0	0	0	0	0	0	0	0	0	0	0	2	0	0	0	0	0	0	0	0	0	0	0	0	0	0	0	0	0	0	0	0	0	0	0	0	0	0	40
CG8599	Su(var)3-7			0	0	0	0	0	0	0	0	0	0	0	0	0	0	0	0	2	0	0	0	0	0	0	0	0	0	0	0	0	0	0	0	0	0	0	0	7	0	2	0	0	0	140
CG8605	CG8605	RINT1 RAD50-interacting protein 1	RINT1	0	0	0	0	0	0	0	0	0	18	0	0	0	0	0	0	0	0	0	0	0	0	274	0	0	0	0	0	0	0	0	0	0	0	0	0	0	0	0	0	0	0	84
CG8609	MED4		MED4	0	0	0	0	0	5	0	0	0	0	0	0	0	0	0	0	0	0	0	0	0	0	0	0	0	0	0	0	0	0	0	0	0	0	0	0	0	0	0	0	0	0	28
CG8611	CG8611		DDX31	0	0	0	0	0	2	0	0	0	0	0	0	0	0	0	0	0	0	0	0	0	0	0	0	0	0	0	0	0	0	0	0	0	0	0	0	0	0	0	0	0	0	108
CG8613	CG8613		SPATA20	0	0	0	0	0	0	0	0	0	0	0	0	0	0	0	0	0	0	0	0	0	0	0	0	0	0	8	0	0	0	0	0	0	0	0	0	0	0	0	0	0	0	92
CG8625	Iswi		SMARCA5, SMARCA1	0	0	0	0	0	0	0	0	0	0	0	0	0	0	0	0	0	0	2	0	0	0	0	0	0	0	2	0	0	0	0	0	0	0	0	0	0	0	2	0	0	0	119
CG8636	CG8636		EIF3G	0	0	0	0	0	0	0	0	0	0	2	0	0	0	0	0	0	0	0	0	0	0	0	0	0	0	0	0	0	0	0	0	0	0	0	0	0	0	0	0	0	0	30
CG8637	trc		STK38L, STK38	0	0	0	0	0	0	0	0	0	0	0	0	0	0	0	0	0	0	0	0	0	0	2	0	0	0	0	0	3	0	0	0	0	0	0	0	0	0	0	0	0	0	53
CG8668	CG8668		B3GALT1, B3GALNT1	0	0	0	0	0	4	0	0	0	0	0	0	0	0	0	0	0	0	0	0	0	0	3	0	0	0	0	0	5	0	0	0	0	0	0	0	0	0	0	0	0	0	65
CG8683	CG8683	Mon2	MON2	2	0	60	0	0	6	0	46	0	18	0	0	0	0	6	0	7	0	15	0	10	0	8	0	13	0	13	0	0	0	10	0	0	7	0	0	24	0	31	0	0	15	186
CG8705	pnut	septin-7	Sep-07	0	0	0	0	0	7	0	0	0	2	0	0	0	0	0	0	0	0	0	0	0	0	11	0	0	0	0	0	0	0	0	0	0	9	0	0	0	0	0	0	0	13	60
CG8709	CG8709		LPIN1, LPIN2, LPIN3	0	0	0	0	0	0	0	0	0	0	0	0	0	0	5	0	4	0	8	0	3	0	0	0	13	0	0	0	0	0	0	0	0	0	0	0	12	0	17	0	0	0	115
CG8711	cul-4		CUL4A, CUL4B	0	0	0	0	0	6	0	0	0	0	0	0	0	0	0	0	2	0	4	0	0	0	3	0	4	0	2	0	0	0	0	0	0	0	0	0	5	0	2	0	0	6	94
CG8715	lig		UBAP2L, UBAP2	0	0	0	0	0	0	0	0	0	0	0	0	0	0	0	0	0	0	0	0	3	0	0	0	5	0	0	0	0	0	0	0	0	0	0	0	3	0	6	0	0	0	136
CG8732	l(2)44DEa		ACSL4, ACSL3	2	0	0	0	0	16	0	0	0	6	0	4	0	0	0	0	2	0	14	0	13	0	17	0	0	0	0	0	3	0	6	0	0	9	0	0	2	0	3	0	0	14	80
CG8739	stmA	stambha A/EFR3 homolog B transmembrane protein (endocytosis)	EFR3A, EFR3B	7	0	4	0	0	44	0	0	0	8	0	4	0	0	15	0	0	0	62	0	41	0	61	0	73	0	5	0	0	0	14	0	0	126	0	0	0	0	29	0	0	4	89
CG8759	Nacalpha		NACAD, NACA2, NACA	0	0	0	0	0	7	6	0	0	0	0	0	0	0	0	0	0	0	0	4	0	0	2	0	0	0	0	0	3	0	2	0	0	0	0	7	0	0	0	0	0	2	23
CG8771	CG8771		NUP188	5	0	0	0	0	0	0	0	0	3	0	0	0	0	6	0	0	0	4	0	2	0	0	0	0	0	6	0	0	0	0	0	0	0	0	0	3	0	17	0	0	3	208
CG8772	nemy		GLS2, GLS	0	0	10	0	0	10	0	6	0	12	4	0	0	0	0	0	9	0	5	0	9	0	10	0	0	0	0	0	0	0	5	0	0	10	0	0	0	0	0	0	0	7	80
CG8777	CG8777		TTC37	0	0	0	0	0	0	0	0	0	0	0	0	0	0	0	0	0	0	0	0	0	0	0	0	0	0	0	0	0	0	0	0	0	0	0	0	0	0	0	0	0	5	140
CG8778	CG8778		ECHDC2, AUH	0	0	0	0	0	0	0	0	0	0	0	0	0	0	0	0	0	0	0	2	0	0	0	0	0	0	0	0	0	0	0	0	0	0	0	0	0	0	0	0	0	0	32
CG8793	CG8793	TRAPPC8	TRAPPC8	0	0	0	0	0	0	0	0	0	4	0	0	0	0	10	0	0	0	0	0	0	0	0	0	2	0	0	0	0	0	0	0	0	0	0	0	0	0	0	0	0	0	148
CG8798	CG8798		LONP1	15	0	4	0	0	7	0	8	0	14	0	4	0	0	5	0	6	0	9	0	18	0	10	0	18	0	14	0	11	0	9	0	0	8	0	0	14	0	21	0	0	16	113
CG8801	CG8801		GTPBP4	0	0	0	0	0	5	0	0	0	0	0	0	0	0	0	0	3	0	0	0	0	0	0	0	0	0	0	0	0	0	0	0	0	0	0	0	0	0	0	0	0	0	75
CG8815	Sin3A		SIN3B, SIN3A	5	0	0	0	0	9	0	0	0	5	0	0	0	0	3	0	7	0	0	0	0	0	12	0	7	0	6	0	8	0	4	0	0	5	0	0	13	0	28	0	0	0	221
CG8817	lilli		AFF1, AFF2, AFF3, AFF4	2	0	0	0	0	0	0	0	0	0	0	0	0	0	0	0	0	0	0	0	0	0	0	0	0	0	0	0	0	0	0	0	0	0	0	0	2	0	3	0	0	0	180
CG8833	CG8833		GPATCH1	3	0	0	0	0	0	0	0	0	0	0	0	0	0	0	0	0	0	3	0	0	0	0	0	4	0	0	0	0	0	0	0	0	0	0	0	0	0	2	0	0	0	108
CG8839	CG8839		FAAH2	0	0	0	0	0	0	0	0	0	0	0	0	0	0	0	0	0	0	0	0	0	0	0	0	0	0	0	0	5	0	0	0	0	0	0	0	0	0	0	0	0	0	58
CG8843	sec5	SEC5	EXOC2	0	0	0	0	0	0	0	0	0	3	0	2	0	0	0	0	0	0	4	0	2	0	0	0	0	0	0	0	0	0	0	0	0	42	0	0	0	0	2	0	0	2	101
CG8858	CG8858		KIAA0368	29	0	0	2	0	2	0	0	0	8	0	2	0	0	2	0	0	0	18	0	9	0	3	0	20	0	4	0	0	0	4	0	0	0	0	0	8	0	37	0	0	0	212
CG8863	Droj2		DNAJA2, DNAJA1, DNAJA4	0	0	0	2	3	0	8	0	0	0	2	0	8	11	0	0	0	0	0	0	0	9	11	0	0	0	0	10	0	0	0	6	2	0	0	5	0	5	0	0	8	8	45
CG8877	prp8		PRPF8	30	0	3	0	0	5	0	0	0	24	0	10	0	0	39	0	17	0	18	0	18	0	7	0	38	0	16	0	4	0	24	0	0	4	0	0	49	0	75	0	0	0	280
CG8882	Trip1		EIF3I	0	0	0	0	0	0	0	0	0	0	3	0	2	3	0	0	0	0	0	2	0	0	0	0	0	3	0	0	0	0	0	0	0	0	0	0	0	0	0	3	0	0	36
CG8893	Gapdh2		GAPDHS, GAPDH	0	0	0	5	0	0	0	0	0	0	3	0	0	0	0	0	0	0	0	0	0	0	0	0	0	0	0	0	0	0	0	0	0	0	0	0	0	0	0	0	0	0	35
CG8913	Irc		MPO, PXDNL, TPO, LPO, EPX, SCN10A, PTGS2	0	0	0	0	0	2	0	0	0	0	0	0	0	0	0	0	0	0	0	0	0	0	0	0	0	0	0	0	0	0	0	0	0	0	0	0	0	0	0	0	0	0	78
CG8939	CG8939		FTSJ3	8	0	0	0	0	0	0	0	0	0	0	4	0	0	19	0	8	0	3	0	5	0	0	0	10	0	12	0	4	0	0	0	0	0	0	0	15	0	8	0	0	0	93
CG8946	Sply		SGPL1	0	0	2	0	0	8	0	0	0	0	0	0	0	0	0	0	0	0	0	0	0	0	11	0	0	0	0	0	0	0	0	0	0	3	0	0	0	0	0	0	0	9	60
CG8947	26-29-p		CTSF	0	2	0	0	0	0	0	0	0	0	0	0	0	0	0	2	0	0	0	0	0	0	0	0	0	0	0	0	0	0	0	0	0	0	0	2	0	0	0	0	0	0	62
CG8948	Graf	Rho GTPase activator,Arhgap26 protein	OPHN1, ARHGAP42, ARHGAP10, ARHGAP26	2	0	0	0	0	8	0	0	0	0	0	0	0	0	0	0	0	0	2	0	7	0	0	0	0	0	0	0	0	0	0	0	0	0	0	0	0	0	0	0	0	0	115
CG8954	Smg5		SMG5	0	0	0	0	0	8	0	0	0	0	0	0	0	0	4	0	0	0	0	0	2	0	3	0	3	0	0	0	4	0	0	0	0	4	0	0	0	0	9	0	0	0	135
CG8977	Cctgamma		CCT3	0	0	9	9	0	27	0	2	0	19	4	0	0	0	0	0	0	0	0	0	3	0	33	0	0	0	0	0	10	0	0	0	0	26	2	0	0	0	0	0	0	35	59
CG8983	ERp60		PDIA4, P4HB, PDIA3	6	0	0	2	0	4	0	0	0	0	5	12	0	0	3	0	3	0	2	0	3	0	3	0	4	0	4	0	2	0	0	0	0	0	0	0	6	0	8	0	21	3	55
CG8987	tam		POLG	7	0	2	0	0	0	0	2	0	0	0	0	0	0	7	0	12	0	13	0	16	0	2	0	4	0	17	0	0	0	0	0	0	0	0	0	19	0	15	0	0	14	130
CG8996	wal		ETFA	0	0	0	4	0	0	5	0	0	0	0	0	0	3	0	0	0	0	0	3	2	2	0	0	0	0	0	0	0	0	0	0	0	0	0	0	0	0	0	0	0	0	34
CG9006	Egm		ACAD9	0	0	0	0	0	0	0	0	0	5	0	0	0	0	0	0	0	0	0	0	0	0	0	0	0	0	0	0	0	0	0	0	0	0	0	0	0	0	0	0	0	0	71
CG9007	CG9007		MLL5, SETD5	5	0	0	0	0	0	0	0	0	0	0	0	0	0	0	0	0	0	3	0	0	0	0	0	10	0	0	0	0	0	0	0	0	0	0	0	0	0	10	0	0	0	336
CG9012	Chc	clathrin	CLTCL1, CLTC	131	0	89	56	0	186	0	90	5	150	6	53	8	0	69	2	156	2	126	5	154	2	125	0	158	5	116	11	90	3	201	0	0	138	6	0	237	0	208	6	0	172	191
CG9020	Aats-arg		RARS	0	0	2	2	0	13	0	2	0	7	0	0	0	2	0	0	6	0	0	0	2	0	9	0	0	0	0	0	4	0	0	0	0	9	0	0	0	0	0	0	0	26	76
CG9022	Ost48	dolichyl-diphosphooligosaccharide-protein	DDOST	0	0	0	0	0	0	0	0	0	0	0	0	0	0	0	0	0	0	0	0	2	0	6	0	2	0	0	0	0	0	0	0	0	0	0	0	0	0	2	0	0	3	50
CG9062	CG9062		WDR48	0	0	0	0	0	0	0	0	0	0	0	0	0	0	0	0	0	0	0	0	0	0	0	0	0	0	0	0	0	0	3	0	0	0	0	0	0	0	0	0	0	0	75
CG9067	CG9067	TRAPPC2L	TRAPPC2L	0	0	0	0	0	0	0	0	0	0	2	0	0	0	0	0	0	0	0	0	0	0	0	0	0	0	0	0	0	0	0	0	0	0	0	0	0	0	0	0	0	0	15
CG9075	eIF-4a		EIF4A2, EIF4A1	4	0	0	0	0	0	0	0	0	0	0	0	0	0	2	0	0	0	4	0	6	0	6	0	0	0	0	0	0	0	2	0	0	0	0	0	0	0	0	0	0	15	46
CG9086	CG9086	N-recognin, ubiquitin ligase,Ubr1/2 ortholog E3 ligase	UBR1, UBR2	2	0	0	0	0	0	0	131	23	4	0	2	0	0	6	0	3	0	0	0	0	0	0	0	0	0	22	0	0	0	3	0	0	0	0	0	15	0	5	0	0	0	208
CG9088	lid		KDM5B, KDM5D, KDM5A, KDM5C	4	0	0	0	0	0	0	0	0	6	0	0	0	0	3	0	0	0	0	0	0	0	0	0	0	0	0	0	0	0	0	0	0	0	0	0	5	0	5	0	0	2	204
CG9113	AP-1gamma		AP1G2, AP1G1	0	0	0	0	0	2	0	0	0	0	0	0	0	0	0	0	0	0	0	0	0	0	0	0	0	0	0	0	0	0	0	0	0	0	0	0	0	0	0	0	0	0	106
CG9124	eIF-3p40		EIF3H	2	0	0	2	0	0	0	0	0	0	0	0	0	0	0	0	0	0	0	0	2	0	0	0	0	0	0	0	0	0	0	0	0	0	0	0	0	0	0	0	0	2	38
CG9128	Sac1		SACM1L	0	0	0	0	0	3	0	0	0	0	0	0	0	0	0	0	0	0	0	0	0	0	2	0	0	0	0	0	0	0	3	0	0	0	0	0	0	0	0	0	0	0	68
CG9139	CG9139	Rabex5	KCTD7, RABGEF1	0	0	0	0	0	0	0	16	5	0	0	0	0	0	0	0	0	0	0	0	4	9	0	0	0	0	0	0	0	0	0	0	0	0	0	0	16	0	0	0	0	0	77
CG9143	CG9143		DDX24	0	0	0	0	0	3	0	0	0	0	0	0	0	0	2	0	2	0	0	0	0	0	0	0	0	0	3	0	5	0	0	0	0	0	0	0	3	0	0	0	0	0	92
CG9155	Myo61F		MYO1H, MYO1C	2	0	0	0	0	0	0	0	0	0	0	9	0	0	0	0	0	0	0	0	3	0	0	0	3	0	3	0	0	0	0	0	0	0	0	0	3	0	3	0	0	4	118
CG9159	Kr-h2		TMEM33	2	0	0	0	0	0	0	0	0	0	0	0	0	0	0	0	0	0	0	0	0	0	2	0	0	0	0	0	0	0	5	0	0	3	0	0	0	0	4	0	0	2	31
CG9166	312		MALSU1	0	0	0	0	0	0	5	0	0	0	0	0	0	2	0	2	0	0	0	2	0	0	0	0	0	0	0	0	0	0	0	0	0	0	0	0	0	5	0	0	0	0	28
CG9175	CG9175		PREB	0	0	0	0	0	0	0	0	0	0	0	0	0	0	0	0	0	0	0	0	0	0	0	0	0	0	0	0	0	0	0	0	0	0	0	0	0	0	0	0	0	5	49
CG9177	eIF5		EIF5	0	0	0	0	0	0	0	0	0	2	0	0	0	0	0	0	0	0	0	0	0	0	0	0	0	0	0	0	0	0	0	0	0	0	0	0	0	0	0	0	0	0	52
CG9191	Klp61F		KIF11	0	0	0	0	0	0	0	0	0	0	0	0	0	0	5	0	3	0	0	0	0	0	0	0	0	0	2	0	2	0	0	0	0	0	0	0	3	0	0	0	0	0	121
CG9198	shtd		ANAPC1	0	0	0	0	0	0	0	0	0	0	0	0	0	0	2	0	0	0	0	0	0	0	0	0	0	0	0	0	0	0	0	0	0	0	0	0	2	0	0	0	0	0	227
CG9205	CG9205	OSBP related 11? Just PH domain (pseudo gene of CG1513?)	OSBPL11	0	0	0	0	0	0	0	0	8	0	0	0	0	0	0	0	0	0	0	0	0	0	0	0	0	0	0	0	0	0	0	0	0	0	0	0	0	0	0	0	0	0	24
CG9206	Gl		DCTN1	3	0	0	0	0	0	0	0	0	4	0	0	0	0	0	0	6	0	2	0	6	0	0	0	17	0	2	0	0	0	0	0	0	3	0	0	20	0	24	0	0	7	141
CG9212	Nipsnap		NIPSNAP1, GBAS	0	0	0	0	0	0	0	0	0	0	0	0	0	0	0	0	0	0	0	2	0	0	0	0	0	0	0	0	0	0	0	0	0	0	0	0	0	0	0	0	0	0	32
CG9242	bur		GMPS	0	0	2	0	0	0	0	5	0	4	0	0	0	0	0	0	2	0	3	0	4	0	0	0	0	0	0	0	0	0	0	0	0	6	0	0	0	0	0	0	0	4	76
CG9244	Acon		ACO2	0	0	0	0	0	0	0	0	0	0	0	0	0	0	0	0	0	0	2	0	0	0	0	0	0	0	0	0	0	0	0	0	0	0	0	0	0	0	0	0	0	0	85
CG9246	CG9246		NOC2L	6	0	3	0	0	7	0	0	0	0	0	4	0	0	13	0	9	0	6	0	0	0	4	0	5	0	9	0	9	0	3	0	0	2	0	0	12	0	8	0	0	0	87
CG9253	CG9253		DDX47	0	0	0	0	0	11	0	0	0	0	0	0	0	0	0	0	0	0	0	0	0	0	0	0	0	0	0	0	4	0	0	0	0	0	0	0	0	0	0	0	0	0	56
CG9273	RPA2		RPA4, RPA2	0	0	0	0	0	0	2	0	0	0	3	0	0	0	0	0	0	0	0	0	0	0	0	0	0	0	0	0	0	0	0	0	0	0	0	17	0	0	0	0	0	0	26
CG9277	betaTub56D		TUBB2B, TUBB2A, TUBB, TUBB4A, TUBB4B	7	5	46	7	0	83	0	29	5	38	14	2	0	8	2	9	8	0	5	0	13	7	88	0	7	4	7	11	40	2	6	6	0	58	2	5	11	3	4	2	4	71	50
CG9280	Glt		CES1, CES3, CES5A, CES2, CES4A	2	0	0	0	0	0	0	0	0	0	0	15	0	0	2	0	2	0	0	0	2	0	0	0	0	0	4	0	0	0	0	0	0	0	0	0	0	0	0	0	0	0	119
CG9281	CG9281		ABCF2	0	0	8	0	0	12	0	0	0	12	0	0	0	0	0	0	3	0	11	6	6	0	20	0	0	0	0	0	2	0	0	0	0	10	0	0	0	0	0	0	0	7	70
CG9285	Dip-B		NPEPL1, LAP3	0	0	0	0	0	0	0	0	0	2	0	0	0	0	0	0	0	0	0	0	0	0	0	0	0	0	0	0	0	0	0	0	0	0	0	0	0	0	0	0	0	0	56
CG9298	CG9298	TRAPPC4	TRAPPC4	0	0	0	0	0	0	0	0	0	4	14	0	0	0	0	0	0	0	0	0	0	0	0	0	0	0	0	0	0	0	0	0	0	0	0	0	0	0	0	0	0	0	25
CG9300	CG9300		NOL11	0	0	0	0	0	0	0	0	0	0	0	0	0	0	0	0	2	0	0	0	0	0	0	0	0	0	0	0	0	0	0	0	0	0	0	0	0	0	0	0	0	0	76
CG9302	CG9302		PDIA5	0	0	19	2	0	14	0	0	0	5	0	0	0	0	0	0	0	0	0	0	0	0	13	0	0	0	0	0	7	0	0	0	0	6	0	0	0	0	0	0	0	3	58
CG9320	CG9320		GNL1	0	0	0	0	0	0	0	0	0	0	0	0	0	0	0	0	5	0	0	0	0	0	0	0	0	0	0	0	0	0	0	0	0	0	0	0	0	0	0	0	0	2	67
CG9325	hts		ADD3, ADD2, ADD1	2	0	0	0	0	0	0	0	0	0	0	4	0	0	0	0	3	0	0	0	0	0	0	0	7	0	2	0	0	0	0	0	0	0	0	0	2	0	5	0	0	3	74
CG9327	Pros29		PSMA4	0	0	0	5	0	0	0	0	0	0	0	0	0	0	0	0	0	0	0	0	0	0	0	0	0	0	0	0	0	0	0	0	0	0	0	0	0	0	0	0	0	0	29
CG9351	flfl		SMEK2, SMEK1	0	0	0	0	0	0	0	0	0	0	0	2	0	0	0	0	0	0	7	0	6	0	0	0	2	0	0	0	0	0	0	0	0	0	0	0	3	0	0	0	0	2	109
CG9356	CG9356	Golgin-45	BLZF1	0	0	3	35	0	0	0	0	0	0	0	0	0	0	0	0	0	0	0	0	0	0	0	0	0	0	0	0	0	0	0	0	0	0	0	0	0	0	0	0	0	0	50
CG9372	CG9372		PRSS48, PRSS46, PRSS42, PRSS45, PRSS12	0	0	0	0	0	0	0	0	0	0	0	0	0	0	0	0	0	0	0	0	0	0	0	0	0	0	0	0	0	0	0	0	0	0	0	0	0	0	0	0	0	4	46
CG9373	Hrp59		HNRNPM, MYEF2	0	0	0	0	0	0	0	0	0	0	0	0	0	0	0	3	4	0	0	0	0	0	0	0	0	0	0	0	2	0	0	0	0	0	0	2	0	0	0	0	0	0	67
CG9386	CG9386		TRMT44	0	0	0	0	0	0	0	0	0	0	0	0	0	0	0	0	0	0	0	0	0	0	6	0	0	0	0	0	0	0	0	0	0	0	0	0	0	0	0	0	0	5	59
CG9390	AcCoAS		ACSS1, ACSS2	0	0	0	0	0	0	0	0	0	0	0	0	0	0	3	0	0	0	0	0	0	0	0	0	0	0	0	0	0	0	0	0	0	0	0	0	0	0	0	0	0	0	76
CG9412	rin		G3BP1, G3BP2	0	0	0	0	0	0	0	0	0	0	0	0	0	0	0	0	0	0	0	0	0	0	0	0	0	0	0	0	0	0	0	0	0	0	0	0	0	0	2	0	0	0	75
CG9423	Kap-alpha3		KPNA6, KPNA5, KPNA3, KPNA4	0	0	0	0	0	0	0	0	0	0	0	0	0	0	0	0	0	0	0	0	0	0	5	0	0	0	0	0	0	0	0	0	0	3	0	0	0	0	0	0	0	0	57
CG9429	Crc		CALR3, CALR	0	0	0	0	0	0	0	0	0	0	0	3	0	0	0	0	0	0	0	0	0	0	0	0	0	0	0	0	0	0	0	0	0	0	0	0	0	0	0	0	0	0	47
CG9433	Xpd		ERCC2	0	0	0	0	0	0	0	0	0	0	0	0	0	0	0	0	0	0	0	0	0	0	0	0	0	0	0	0	0	0	4	0	0	0	0	0	0	0	0	0	0	0	88
CG9484	hyd		UBR5	9	0	0	0	0	9	0	4	0	6	0	0	0	0	2	0	0	0	8	0	5	0	2	0	7	0	7	0	2	0	5	0	0	3	0	0	5	0	14	0	0	11	319
CG9485	CG9485		AGL	0	0	0	0	0	0	0	0	0	0	0	0	0	0	0	0	0	0	0	0	0	0	0	0	0	0	0	0	0	0	0	0	0	0	0	0	0	0	4	0	0	0	174
CG9520	CG9520		C1GALT1	0	0	0	0	0	0	0	0	0	0	0	0	0	0	0	0	0	0	0	0	0	0	4	0	0	0	0	0	0	0	0	0	0	2	0	0	0	0	0	0	0	0	44
CG9521	CG9521		CHDH	0	0	2	0	0	0	0	0	0	2	0	2	0	0	0	0	3	0	0	0	0	0	3	0	0	0	0	0	0	0	7	0	0	0	0	0	0	0	0	0	0	0	70
CG9539	Sec61alpha		SEC61A1, SEC61A2	7	0	0	0	0	0	0	0	0	0	0	2	0	0	0	0	0	0	13	0	12	0	2	0	7	0	2	0	0	0	3	0	0	0	0	0	3	0	6	0	0	0	52
CG9577	CG9577		ECH1	0	0	0	3	0	0	0	0	0	0	9	0	0	0	0	0	0	0	0	0	0	0	0	0	0	0	0	0	0	0	0	0	0	0	0	0	0	0	0	0	0	0	34
CG9588	CG9588		PSMD9	0	3	0	4	0	0	0	0	0	0	3	0	0	0	0	0	0	0	0	0	0	0	0	0	0	0	0	0	0	0	0	0	0	0	0	0	0	0	0	0	0	0	24
CG9590	CG9590	unknown, conserved to plants 2 in humans FAM114A1/2	FAM114A1, FAM114A2	0	0	0	4	0	0	0	0	0	0	0	0	0	0	0	0	0	0	0	0	0	0	0	0	0	0	0	0	0	0	0	0	0	0	0	0	0	0	0	0	0	0	51
CG9591	omd		INTS5	0	0	0	0	0	0	0	0	0	0	0	0	0	0	2	0	0	0	0	0	0	0	0	0	0	0	0	0	0	0	0	0	0	0	0	0	0	0	0	0	0	0	113
CG9601	CG9601		PNKP	0	0	0	0	0	3	0	0	0	3	0	0	0	0	0	0	0	0	0	0	2	0	0	0	0	0	0	0	0	0	0	0	0	0	0	0	0	0	0	0	0	3	59
CG9629	CG9629		ALDH7A1	0	0	0	0	0	3	0	0	0	0	0	0	0	0	0	0	0	0	0	0	0	0	0	0	0	0	0	0	0	0	0	0	0	0	0	0	0	0	0	0	0	6	58
CG9630	CG9630		DDX55	0	0	0	0	0	29	0	0	0	0	0	0	0	4	0	0	5	0	0	4	0	0	18	0	0	0	0	0	13	0	0	0	0	5	0	0	0	0	0	0	0	0	69
CG9633	RpA-70		RPA1	0	0	11	2	0	21	0	8	0	11	9	0	0	7	0	0	16	0	0	6	14	0	24	0	0	0	0	0	4	0	3	0	0	17	4	112	0	0	0	0	0	38	67
CG9635	RhoGEF2		ARHGEF11, ARHGEF12, ARHGEF1	2	0	0	0	0	0	0	0	0	0	0	0	0	0	0	0	0	0	3	0	0	0	0	0	0	0	0	0	0	0	0	0	0	0	0	0	3	0	3	0	0	0	242
CG9641	CG9641			0	0	0	0	0	0	0	0	0	0	0	0	0	0	0	0	0	0	0	0	0	0	2	0	0	0	0	0	0	0	0	0	0	0	0	0	0	0	0	0	0	3	60
CG9674	CG9674		DHODH, DPYD	2	0	2	4	0	0	0	0	0	7	0	0	0	0	0	0	0	0	3	0	9	0	0	0	4	0	2	0	0	0	3	0	0	0	0	0	4	0	11	0	0	0	232
CG9677	Int6		EIF3E	0	0	5	2	0	4	2	0	0	3	2	0	0	0	0	0	0	0	2	0	4	0	3	0	3	0	0	0	0	0	26	0	0	2	0	0	0	0	0	0	0	11	51
CG9680	Dbp73D		DDX51	7	0	4	0	0	15	0	2	0	0	0	4	0	0	19	0	7	0	5	0	5	0	9	0	8	0	16	0	11	0	3	0	0	3	0	0	11	0	11	0	0	2	78
CG9684	CG9684			0	0	0	0	0	0	0	0	0	0	0	0	0	0	0	0	0	0	2	0	3	0	0	0	0	0	0	0	0	0	0	0	0	0	0	0	0	0	0	0	0	0	72
CG9696	dom		SRCAP, EP400	3	0	0	0	0	7	0	0	0	0	0	0	0	0	4	0	0	0	3	0	0	0	4	0	0	0	0	0	6	0	3	0	0	0	0	0	2	0	2	0	0	0	348
CG9710	nudC		NUDC	0	0	0	0	0	0	0	0	0	0	0	0	0	0	0	0	0	0	0	0	0	0	0	0	0	0	0	0	0	0	0	0	0	0	0	0	0	0	0	0	0	2	38
CG9735	Aats-trp		WARS	0	0	0	0	0	4	0	0	0	0	0	0	0	0	0	0	0	0	0	0	0	0	14	0	0	0	0	0	2	0	0	0	0	0	0	0	0	0	0	0	0	10	48
CG9738	Mkk4		MAP2K4	0	0	0	0	0	0	0	0	0	5	2	0	0	0	0	0	0	0	0	0	0	0	0	0	0	0	0	0	0	0	0	0	0	0	0	0	0	0	0	0	0	0	48
CG9746	CG9746	phosphoinositide 3-kinase regulatory subunit 4	PIK3R4	0	0	4	0	0	26	0	68	26	0	0	0	0	0	0	0	0	0	0	0	2	0	29	0	0	0	0	0	0	0	0	0	0	0	0	0	0	0	0	0	0	0	149
CG9748	bel		DDX3Y, DDX3X	14	0	8	3	0	28	0	9	0	12	0	13	0	0	34	4	12	0	18	0	10	0	21	0	16	0	19	0	16	0	21	0	0	16	0	3	18	0	18	0	0	13	85
CG9750	rept		RUVBL2	0	3	0	3	0	12	0	0	0	0	0	0	0	0	0	3	0	0	0	0	0	0	14	0	0	3	0	0	4	0	0	0	0	0	0	0	0	0	0	4	6	7	54
CG9764	yrt		EPB41L5, EPB41L4B	2	0	0	0	0	8	0	0	0	0	0	0	0	0	4	0	3	0	2	0	0	0	8	0	2	0	3	0	0	0	0	0	0	0	0	0	4	0	3	0	0	0	105
CG9765	tacc	centrosomal protein	TACC2, TACC3, TACC1	0	0	0	0	0	0	0	0	4	0	0	0	0	0	0	0	0	0	0	0	0	0	0	0	0	0	0	0	0	0	0	0	0	0	0	0	0	0	0	0	0	0	146
CG9769	CG9769		EIF3F	0	0	0	3	0	0	0	0	2	0	0	0	0	0	0	0	0	0	0	0	0	0	0	0	0	0	0	0	0	0	0	0	0	0	0	0	0	0	0	0	0	0	31
CG9770	p		HPS5	0	0	0	0	0	0	0	0	0	0	2	0	0	0	0	0	0	0	0	0	0	0	0	0	0	0	0	0	0	0	0	0	0	0	0	0	0	0	0	0	0	0	94
CG9774	rok	rho kinase	ROCK1, ROCK2	0	0	0	0	0	0	0	24	0	9	0	0	0	0	0	0	0	0	2	0	2	0	0	0	0	0	0	0	0	0	0	0	0	0	0	0	0	0	16	0	0	2	160
CG9799	CG9799		WDR36	0	0	0	0	0	0	0	0	0	0	0	0	0	0	2	0	0	0	0	0	0	0	0	0	0	0	0	0	0	0	0	0	0	0	0	0	0	0	0	0	0	0	103
CG9802	Cap		SMC3	0	0	0	0	0	3	0	2	0	22	0	0	0	0	0	0	0	0	0	0	0	0	5	0	0	0	0	0	6	0	4	0	0	5	0	0	0	0	0	0	0	12	140
CG9805	eIF3-S10		EIF3A	50	0	25	3	0	46	0	20	0	84	0	16	0	0	39	0	46	0	67	0	65	0	51	0	89	0	31	0	11	0	30	0	0	39	0	0	30	0	89	0	0	62	134
CG9839	CG9839		PGBD4	0	0	0	0	0	0	0	0	0	0	0	0	0	0	0	0	0	0	0	0	0	0	0	0	0	0	0	0	2	0	0	0	0	0	0	0	0	0	0	0	0	0	72
CG9854	hrg		PAPOLB, PAPOLA, PAPOLG	0	0	0	0	0	3	0	0	0	0	0	0	0	0	0	0	0	0	0	0	0	0	0	0	0	0	0	0	0	0	0	0	0	0	0	0	0	0	0	0	0	0	75
CG9888	Fib		FBL	0	0	0	0	0	6	3	0	0	0	0	0	0	6	0	0	0	0	0	2	0	0	3	0	0	0	0	0	0	2	0	0	0	0	0	0	0	0	0	0	0	0	35
CG9900	mit(1)15	ZW-10	ZW10	7	0	5	0	0	7	0	2	0	10	0	12	0	0	11	0	8	0	13	0	8	0	243	0	3	0	5	0	0	0	5	0	0	4	0	0	7	0	6	0	0	5	82
CG9911	CG9911		ERP44	0	0	0	0	0	0	0	0	0	0	0	0	0	0	0	0	0	0	0	0	0	0	0	0	0	0	0	0	0	0	0	0	0	0	0	0	0	0	0	0	14	0	47
CG9915	CG9915		IWS1	0	0	0	0	0	0	0	0	0	0	0	0	0	0	0	0	0	0	0	0	0	0	0	0	0	0	0	0	0	0	0	0	0	0	0	0	0	0	0	0	3	0	91
CG9916	Cyp1		PPIE, PPIF	0	0	0	6	3	0	0	0	0	0	10	0	2	0	0	0	0	0	0	0	0	0	0	0	0	0	0	0	0	0	0	0	0	0	0	0	0	0	0	0	0	0	25
CG9934	CG9934		UBE4B	0	0	0	0	0	0	0	0	0	6	0	0	0	0	0	0	0	0	0	0	3	0	0	0	0	0	0	0	0	0	0	0	0	0	0	0	0	0	0	0	0	7	139
CG9940	CG9940		NADSYN1	0	0	0	0	0	0	0	8	0	0	0	0	0	0	0	0	0	0	0	0	0	0	0	0	0	0	0	0	0	0	0	0	0	0	0	0	0	0	0	0	0	0	88
CG9945	CG9945		DCAF11	0	0	0	0	0	0	0	0	0	0	0	0	0	0	0	0	0	0	0	0	0	0	4	0	0	0	0	0	0	0	0	0	0	0	0	0	0	0	0	0	0	7	59
CG9946	eIF-2alpha		EIF2S1	0	0	0	0	0	0	0	0	0	0	0	0	0	0	0	0	0	0	0	0	0	0	0	0	0	0	0	0	0	0	0	0	0	0	0	0	0	0	0	0	0	2	39
CG9953	CG9953		PRSS16	0	0	5	0	0	6	0	0	0	3	0	0	0	0	0	0	0	0	0	0	0	0	5	0	0	0	0	0	0	0	0	0	0	2	0	0	0	0	0	0	0	2	57
CG9977	CG9977		AHCYL1, AHCYL2	0	0	0	0	0	0	0	0	0	0	0	0	0	0	0	0	0	0	0	0	0	0	0	0	0	0	0	0	0	0	4	0	0	0	0	0	0	0	0	7	0	0	57
CG9986	CG9986	Unknown well conserved vertebrate c12orf4 plus dicty	C12orf4	0	0	0	0	0	0	0	14	31	0	0	0	0	0	0	0	0	0	0	0	0	3	0	0	0	0	0	0	0	0	0	0	0	0	0	0	0	0	0	0	0	0	61
CG9987	CG9987		C22orf28	0	0	0	0	0	4	0	0	0	0	0	0	0	0	0	0	0	0	0	0	0	0	3	0	0	0	0	0	0	0	0	0	0	0	0	0	0	0	0	0	0	2	56
CG9995	htt	huntingtin	HTT	0	0	0	0	0	0	0	72	3	0	0	0	0	0	0	0	0	0	0	0	4	0	0	0	0	0	0	0	0	0	0	0	0	107	0	0	0	0	0	0	0	0	396
CG9998	U2af50		U2AF2	0	0	0	0	0	2	0	0	0	0	0	0	0	0	0	0	0	0	0	0	0	0	3	0	0	0	0	0	0	0	0	0	0	0	0	0	0	0	0	0	0	0	47
CG9999	RanGap		RANGAP1	0	0	0	0	0	3	0	0	0	0	0	0	0	0	0	0	2	0	0	0	0	0	0	0	0	0	0	0	0	0	0	0	0	0	0	0	0	0	0	0	0	0	66
Unknown	yfp			0	0	0	0	0	0	4	0	0	0	0	0	0	0	0	0	0	0	0	0	0	0	0	0	0	0	0	0	0	0	0	0	0	0	0	0	0	0	0	0	0	0	27

## Sheet: S3B - S scores
				CHAPS		CHAPS			CHAPS		CHAPS		CHAPS		CHAPS			CHAPS		CHAPS		CHAPS		CHAPS		CHAPS		CHAPS		CHAPS		CHAPS		CHAPS			CHAPS			CHAPS		CHAPS			CHAPS
Gene	Symbol	Description	Human ortholog(s)	R1C	R1	R2C	R2	R3	R4C	R4	R5C	R5	R6C	R6	R7C	R7	R8	R9C	R9	R10C	R10	R11C	R11	R14C	R14	R18C	R18	R19C	R19	R21C	R21	R23C	R23	R26C	R26B	R27	R30C	R30	R32	R35C	R35	R39C	R39	R40	GST	Mol weight
CG10042	MBD-R2		PHF20, PHF20L1	0	0	0	0	0	3.08	0	0	0	0	0	0	0	0	0	0	0	0	4.87	0	0	0	4.36	0	0	0	0	0	0	0	0	0	0	0	0	0	0	0	6.16	0	0	0	120
CG10045	GstD1		GSTT2, GSTT1, GSTT2B, SRSF2	2.7	2.01	2.42	1.64	1.64	0	3.49	1.71	3.29	1.71	2.01	0	3.29	3.08	1.71	1.64	2.09	3.08	1.71	2.6	3.42	3.08	0	2.01	0	2.01	3.2	3.08	0	0	0	2.33	0	2.42	0	0	3.42	2.33	2.09	0	0	2.96	24
CG10080	CG10080		VPRBP	2.67	0	0	0	0	0	0	0	0	0	0	0	0	0	0	0	3.08	0	2.18	0	2.67	0	0	0	2.67	0	2.67	0	0	0	0	0	0	0	0	0	6.16	0	6.16	0	0	0	172
CG10084	swm		RBM27, RBM26	0	0	0	0	0	0	0	0	0	0	0	0	0	0	0	0	0	0	3.08	0	4.36	0	0	0	3.08	0	0	0	0	0	0	0	0	0	0	0	0	0	3.77	0	0	0	116
CG1009	Psa		NPEPPS	1.95	0	0	0	0	0	0	3.08	0	0	0	2.39	0	0	2.39	0	0	0	2.39	0	3.65	0	0	0	2.39	0	3.38	0	0	0	0	0	0	0	0	0	0	0	4.14	0	0	7.92	123
CG10091	GstD9		GSTT2, GSTT1, GSTT2B	0	3.26	0	3.26	0	0	1.88	0	2.66	0	2.66	0	2.66	3.52	0	0	0	1.88	0	1.88	0	2.66	0	0	0	1.88	0	2.3	0	0	0	0	0	0	0	0	6.16	0	0	2.3	0	0	25
CG10110	cpsf		CPSF1	0	0	0	0	0	0	0	0	0	2.85	0	0	0	0	0	0	3.3	0	4.36	0	4.66	0	0	0	3.3	0	0	0	0	0	0	0	0	0	0	0	2.33	0	5.94	0	0	0	161
CG10120	Men		ME2, ME3, ME1	0	0	0	0	0	0	0	0	0	5.03	0	0	0	0	0	0	0	0	0	0	0	0	0	0	0	0	0	0	0	0	0	0	0	7.12	0	0	0	0	0	0	0	7.96	85
CG10122	RpI1		POLR1A	4.49	0	2.36	0	0	2.59	0	0	0	2.11	0	1.83	0	0	3.66	0	3.51	0	2.59	0	3.51	0	2.59	0	3.66	0	4.09	0	0	0	3.96	0	0	2.8	0	0	6.25	0	5.69	0	0	1.83	185
CG10123	Top3alpha		TOP3A	0	0	0	0	0	0	0	0	0	0	0	0	0	0	0	0	0	0	0	0	3.9	0	0	0	6.16	0	2.76	0	0	0	0	0	0	0	0	0	3.38	0	2.76	0	0	0	136
CG10144	CG10144	vps8-like (CORVET)	VPS8	0	0	0	0	0	0	0	38.25	0	0	0	0	0	0	0	0	0	0	0	0	0	0	0	0	0	0	0	0	0	0	0	0	0	0	0	0	0	0	0	0	0	0	138
CG10149	Rpn6		PSMD11	0	0	0	0	0	0	4.8	0	0	0	4.8	0	0	0	0	0	0	0	0	0	0	0	8.15	0	0	0	0	0	0	0	0	0	0	0	0	0	0	0	0	0	0	13.08	49
CG10153	CG10153	TRAPPC5 (Trs31)	TRAPPC5	0	0	0	0	0	0	0	0	0	0	6.78	0	0	0	0	0	0	0	0	0	0	0	0	0	0	0	0	0	0	0	0	0	0	0	0	0	0	0	0	0	0	0	22
CG10161	eIF-3p66		EIF3D	0	0	2.67	0	0	3.45	0	0	0	0	0	0	0	0	0	0	5.34	0	0	0	5.56	0	2.18	0	0	0	2.18	0	0	0	0	0	0	2.67	0	0	0	0	0	0	0	2.18	64
CG10198	Nup98		NUP98	0	0	0	0	0	2.39	0	1.95	0	0	0	0	0	0	6.47	0	2.76	0	0	0	0	0	2.39	0	1.95	0	2.39	0	0	0	0	0	0	0	0	0	2.39	0	2.39	0	0	3.08	210
CG10206	nop5		NOP58	0	0	0	0	0	5.03	0	0	0	0	0	0	0	0	0	0	3.08	0	0	0	0	0	5.63	0	0	0	0	0	3.98	0	0	0	0	2.52	0	0	0	0	0	0	0	3.08	57
CG10212	SMC2		SMC2	2.24	0	2.24	0	0	3.46	0	3.16	0	5.1	0	4	0	0	1.41	0	2.24	0	2	0	3.46	0	3.87	0	3.61	0	2.24	0	2.24	0	1.73	0	0	4.12	0	0	2.45	0	3.16	0	0	5	134
CG10221	CG10221		SEL1L2, SEL1L	0	0	0	0	0	4.36	0	0	0	0	0	0	0	0	0	0	0	0	0	0	0	0	3.56	0	0	0	0	0	0	0	0	0	0	0	0	0	0	0	0	0	0	3.56	89
CG10223	Top2		TOP2A, TOP2B	13.49	0	5.57	2.97	0	11.45	1.88	7.48	4.41	9.64	0	7.21	2.97	3.99	12.08	7.52	14.18	0	13.04	3.76	14.87	3.99	10.3	0	13.96	0	17.15	3.99	9.33	2.66	12.41	4.21	0	9.75	0	3.52	21.61	0	20.17	1.88	0	11.18	164
CG10230	Rpn9		PSMD13	0	0	0	0	0	0	0	0	0	0	8.31	0	0	0	0	0	0	0	0	0	0	0	0	0	0	0	0	0	0	0	0	0	0	0	0	0	0	0	0	0	0	6.16	44
CG10236	LanA		LAMA4, LAMA3, LAMA5	0	0	0	4.8	0	0	0	0	0	0	0	0	0	0	0	0	2.85	0	4.36	0	0	0	0	0	5.21	4.8	2.33	0	0	0	6.59	0	0	2.33	0	0	2.85	0	0	0	0	0	411
CG10260	CG10260	Phosphatidylinositol 3-/4-kinase,	PI4KA	6.16	0	0	0	0	3.56	0	0	0	7.29	0	4.06	0	0	6.56	0	1.59	0	8.35	0	11.7	0	12.98	0	16.92	0	5.63	0	0	0	9.21	0	0	13.22	0	0	3.18	0	12.23	0	0	0	244
CG10279	Rm62		DDX5, DDX17	0	0	0	0	0	7.73	0	0	0	2.85	0	0	0	3.92	0	9.18	0	0	0	0	0	0	9.32	0	0	0	0	0	8.24	2.77	5.21	3.92	0	5.46	0	7.83	0	4.38	0	0	0	6.59	79
CG10286	CG10286		HEATR3	0	0	0	0	0	6.16	0	0	0	0	0	0	0	0	0	0	0	0	0	0	0	0	0	0	0	0	0	0	0	0	0	0	0	0	0	0	0	0	0	0	0	0	69
CG10289	CG10289		PPP6R1, PPP6R2, PPP6R3	2.05	0	0	0	0	0	0	0	0	0	0	0	0	0	2.05	0	3.25	0	3.56	0	3.25	0	0	0	2.91	0	2.52	0	0	0	0	0	0	0	0	0	5.03	0	4.59	0	0	0	111
CG10302	bsf		LRPPRC	2.99	0	2.11	9.59	0	2.59	0	3.66	0	4.73	0	0	0	0	2.36	0	2.99	0	2.8	0	2.8	0	2.99	0	5.69	0	2.59	0	0	0	4.61	0	0	3.17	0	0	2.8	0	5.69	0	0	3.17	157
CG10306	CG10306		EIF3K	0	0	0	6.78	0	0	0	0	0	0	0	0	0	0	0	0	0	0	0	0	0	0	0	0	0	0	0	0	0	0	0	0	0	0	0	0	0	0	0	0	0	0	26
CG10333	CG10333		DDX23	0	0	0	0	0	3.08	0	0	0	0	0	0	0	0	3.08	0	0	0	0	0	0	0	5.63	0	0	0	0	0	7.76	0	0	0	0	3.56	0	0	0	0	3.08	0	0	0	95
CG10354	CG10354		XRN2	0	0	0	0	0	0	6.78	0	0	0	0	0	0	0	5.77	0	3.08	0	0	0	0	0	3.77	0	0	0	0	0	0	0	0	0	0	0	0	0	3.77	0	0	0	0	0	104
CG10363	TepIV		CD109	0	0	0	0	0	0	0	0	0	0	0	0	0	0	4.36	0	0	0	0	0	3.38	0	0	0	3.38	0	0	0	0	0	3.38	0	0	0	0	0	0	0	5.51	0	0	0	169
CG10370	Tbp-1		PSMC3	0	0	0	0	0	0	0	0	0	0	0	0	0	7.58	0	0	0	0	0	0	0	0	17.97	0	0	0	0	4.8	0	0	0	0	0	0	0	0	0	0	0	0	0	18.49	48
CG10377	Hrb27C		DAZAP1	0	0	0	0	0	0	0	0	0	0	0	0	0	0	0	0	0	0	0	0	6.16	0	0	0	0	0	0	0	0	0	0	0	0	0	0	8.31	0	0	0	0	0	0	45
CG10392	Ogt		OGT	0	0	0	0	0	0	0	0	0	0	0	0	0	0	6.16	0	0	0	0	0	0	0	0	0	0	0	0	0	0	0	0	0	0	0	0	0	0	0	0	0	0	0	119
CG10473	hkl		ACIN1	0	0	0	0	0	0	0	0	0	0	0	0	0	0	0	0	6.16	0	0	0	0	0	0	0	0	0	0	0	0	0	0	0	0	0	0	0	0	0	0	0	0	0	84
CG10484	Dox-A2		PSMD3	0	0	4.36	6.78	0	10.07	0	2.05	0	2.91	0	0	0	0	0	0	0	0	0	0	2.05	0	8.47	0	0	0	0	0	3.84	0	0	0	0	6.97	0	0	0	0	0	0	0	8.84	56
CG10496	CG10496			3.08	0	0	0	0	3.56	0	0	0	0	0	0	0	0	3.33	0	2.52	0	2.18	0	0	0	2.52	0	3.77	0	2.81	0	2.18	0	0	0	0	2.18	0	0	2.52	0	3.56	0	0	0	95
CG10506	Aats-gln		QARS	4.24	0	1.45	0	0	2.3	0	2.3	0	0	0	2.91	0	0	3.98	0	3.41	0	3.7	0	3.08	0	3.41	0	4.48	0	4.71	0	1.78	0	2.3	0	0	3.08	0	0	3.41	0	4.82	0	0	4.48	88
CG10522	sti	citron Rho-interacting kinase	CIT	0	0	0	0	0	0	0	0	0	14.78	0	0	0	0	0	0	0	0	0	0	0	0	0	0	0	0	0	0	0	0	0	0	0	0	0	0	0	0	6.16	0	0	0	211
CG10535	CG10535		IKBKAP	0	0	0	0	0	0	0	3.38	0	3.65	0	0	0	0	2.39	0	0	0	1.95	0	2.76	0	2.39	0	3.38	0	0	0	0	0	3.38	0	0	0	0	0	0	0	1.95	0	0	4.77	143
CG10536	cbx	Ubiquitin-conjugating enzyme, E2,Orthologue of fused toes, part of Hook complex	AKTIP	0	0	0	0	0	0	0	8.72	0	0	0	0	0	0	0	0	0	0	0	0	0	0	0	0	0	0	0	0	0	0	0	0	0	0	0	0	0	0	0	0	0	0	28
CG10539	S6k		RPS6KB2, RPS6KB1	0	0	0	0	0	6.16	0	0	0	0	0	0	0	0	0	0	0	0	0	0	0	0	5.63	0	0	0	0	0	0	0	0	0	0	0	0	0	0	0	0	0	0	5.63	55
CG10542	Bre1		RNF20, RNF40	0	0	0	0	0	0	0	0	0	8.72	0	0	0	0	0	0	0	0	0	0	0	0	0	0	0	0	0	0	0	0	0	0	0	0	0	0	0	0	0	0	0	0	119
CG10576	CG10576		PA2G4	0	0	0	0	0	0	0	0	0	0	0	0	0	0	0	0	0	0	0	0	0	0	0	0	0	0	0	0	0	0	0	0	0	0	0	0	0	0	0	0	0	6.16	43
CG10578	DnaJ-1		DNAJB5, DNAJB1, DNAJB4	0	0	0	0	0	0	9.59	0	0	0	0	0	0	0	0	0	0	0	0	0	0	0	0	0	0	0	0	0	0	0	0	0	0	0	0	0	0	0	0	0	0	0	37
CG1059	Karybeta3		RANBP6, IPO5	5.18	0	1.5	12.69	0	2.36	0	3.51	0	3.81	0	2.36	0	0	6.52	0	2.99	0	3.66	0	3.17	0	0	0	4.09	0	4.49	4.8	2.36	0	0	0	0	2.36	0	0	4.23	0	4.09	0	0	3.17	124
CG10600	CG10600		RSBN1, RSBN1L	5.03	0	0	0	0	2.81	0	0	0	0	0	0	0	9.59	3.08	4.8	4.36	0	3.77	0	3.56	0	1.78	0	7.01	0	3.08	0	3.08	0	0	0	0	0	0	0	4.17	0	8.25	0	0	0	154
CG10622	Sucb		SUCLG2	0	0	0	0	0	0	5.25	0	0	0	3.03	0	0	3.71	0	0	0	0	0	3.03	0	0	5.34	0	0	0	0	3.03	0	0	0	0	0	0	0	0	0	0	0	0	0	9.75	45
CG10627	CG10627		PGM3	0	0	0	0	0	0	0	0	0	0	0	0	0	0	0	0	0	0	0	0	0	0	0	0	0	0	0	0	0	0	0	0	0	6.16	0	0	0	0	0	0	0	0	61
CG10630	CG10630			0	0	0	6.19	0	0	3.92	0	0	0	0	0	0	0	0	0	0	0	0	0	0	0	0	0	0	0	0	0	0	0	0	0	0	0	0	9.98	0	0	0	0	0	0	36
CG10639	CG10639		L2HGDH	0	0	0	0	0	0	0	0	0	0	0	0	0	0	0	0	0	0	0	0	0	0	0	0	0	0	0	0	0	0	0	0	0	0	0	0	0	0	0	0	0	9.75	50
CG1064	Snr1		SMARCB1	0	0	0	0	0	0	0	0	0	0	0	0	0	0	0	0	0	0	0	0	0	0	0	0	0	0	0	0	0	0	0	0	0	0	0	0	0	0	0	0	0	8.72	42
CG10646	CG10646	well conserved hum/plant no fun WD40 repears	TSSC1	0	0	0	0	0	0	9.59	0	0	0	0	0	0	0	0	0	0	0	0	0	0	0	0	0	0	0	0	0	0	0	0	0	0	0	0	0	0	0	0	0	0	0	43
CG1065	Scsalpha		SUCLG1	0	0	0	0	0	0	0	0	0	0	0	0	0	0	0	0	0	0	0	10.72	0	0	0	0	0	0	0	0	0	0	0	0	0	0	0	0	0	0	0	0	0	0	34
CG10652	RpL30		RPL30	0	0	0	0	0	3.56	0	0	0	0	0	0	0	4.8	0	0	0	0	0	0	0	0	0	0	0	5.87	0	0	0	0	3.56	0	0	3.56	0	0	0	0	0	0	0	0	12
CG10653	hk	HOOK	HOOK2, HOOK1, HOOK3	0	0	0	0	0	0	0	31.43	13.56	0	0	0	0	0	0	0	0	0	0	0	0	0	0	0	0	0	0	0	0	0	0	0	0	0	0	0	0	0	0	0	0	0	77
CG10655	l(2)37Bb		FOXRED1	0	0	0	0	0	5.34	0	0	0	0	0	0	0	0	0	0	0	0	0	0	0	0	5.34	0	0	0	0	0	0	0	0	0	0	0	0	0	0	0	0	0	0	0	57
CG10686	tral		LSM14B, LSM14A	0	0	0	0	0	0	0	0	0	0	0	3.38	0	0	3.38	0	0	0	3.38	0	0	0	0	0	3.38	0	0	0	0	0	0	0	0	0	0	0	0	0	3.38	0	0	0	69
CG10687	Aats-asn		NARS	0	0	2.33	0	0	2.85	0	0	0	2.85	0	0	0	0	0	0	2.85	0	0	0	0	0	2.33	0	0	0	0	0	0	0	0	0	0	2.33	0	0	0	0	0	0	0	2.85	64
CG10689	l(2)37Cb		DHX16	3.08	0	0	0	0	0	0	0	0	0	0	1.95	0	0	2.76	0	4.57	0	2.39	0	2.76	0	0	0	4.14	0	4.57	0	0	0	0	0	0	0	0	0	4.97	0	4.57	0	0	0	103
CG10701	Moe		RDX, EZR, MSN	0	0	3.33	0	0	8.35	0	2.81	0	6.78	0	0	0	0	0	0	2.81	0	2.81	0	2.52	0	7.23	0	0	0	0	0	4.71	0	4.17	0	0	5.03	0	10.72	0	0	0	0	0	5.03	76
CG10703	CG10703	GCC88	GCC1	0	0	8.27	12.23	0	0	0	0	0	3.9	0	0	0	0	0	0	0	0	0	0	0	0	0	0	2.76	0	0	0	0	0	0	0	0	15.22	14.78	0	0	0	8.27	0	0	0	79
CG10712	Chro			0	0	0	0	0	0	0	0	0	0	0	0	0	0	0	0	0	0	0	0	0	0	0	0	8.72	0	0	0	0	0	0	0	0	0	0	0	0	0	0	0	0	0	101
CG10722	CG10722		SHCBP1L, SHCBP1	0	0	0	0	0	0	0	0	0	0	0	0	0	0	0	0	0	0	0	0	6.16	0	0	0	0	0	0	0	0	0	0	0	0	0	0	0	0	0	0	0	0	0	68
CG10737	CG10737		C2CD2	3.68	0	0	0	0	0	0	0	0	0	0	0	0	0	4.36	0	3.3	0	0	0	0	0	0	0	4.36	0	3.3	0	0	0	0	0	0	0	0	0	3.68	0	3.68	0	0	0	103
CG10805	l(2)k09022		HEATR1	2.67	0	0	0	0	1.89	0	0	0	1.54	0	1.54	0	0	2.88	0	3.45	0	1.89	0	2.18	0	2.44	0	3.27	0	4.08	0	1.89	0	3.77	0	0	0	0	0	6.72	0	4.36	0	0	1.89	237
CG10811	eIF4G		EIF4G3, EIF4G1	6.01	0	0	0	0	0	0	0	0	0	0	3.08	0	0	3.65	0	4.77	0	4.57	0	5.51	0	0	0	8.83	0	5.51	0	0	0	0	0	0	0	0	0	7.03	0	8.27	0	0	0	211
CG10824	CG10824		CPN2, LRG1, LRRC70, GP5, LRRC15	0	0	0	0	0	0	0	1.86	6.78	1.86	0	1.86	0	0	1.86	0	2.94	0	2.28	0	2.28	0	0	0	0	0	0	0	0	0	0	0	0	2.63	0	0	1.86	0	1.86	0	0	2.94	62
CG10840	eIF5B		EIF5B	0	0	1.5	0	0	2.59	0	2.36	0	4.49	0	1.5	0	0	2.36	0	2.11	0	3.17	0	2.99	0	2.99	0	3.51	0	0	0	2.11	0	2.8	0	0	2.8	0	0	4.36	0	4.49	0	0	4.49	127
CG10849	Sc2		TECRL, TECR	0	0	0	0	0	0	0	0	0	0	0	0	0	0	0	0	0	0	0	0	0	0	0	0	7.55	0	0	0	0	0	0	0	0	0	0	0	0	0	0	0	0	0	34
CG1088	Vha26		ATP6V1E2, ATP6V1E1	0	0	0	5.54	0	0	0	0	3.92	0	6.19	0	0	0	0	0	0	0	0	0	0	0	0	0	0	0	0	0	0	0	0	0	0	0	0	0	0	0	0	0	0	0	26
CG10882	CG10882	Sec24 related protein Sec24B/C	SEC24D, SEC24C	0	0	2.76	0	0	3.38	0	0	0	4.36	0	0	0	0	0	0	0	0	0	0	0	0	0	0	0	0	0	0	0	0	0	0	0	0	0	0	0	0	4.36	0	0	5.16	129
CG1091	CG1091		MTPAP, TUT1	0	0	0	0	0	5.63	0	0	0	0	0	0	0	0	0	0	0	0	0	0	0	0	5.03	0	0	0	0	0	5.03	0	0	0	0	0	0	0	0	0	0	0	0	0	64
CG1092	CG1092			0	0	0	0	0	0	0	0	0	0	0	0	0	0	0	0	0	0	0	0	0	0	0	0	0	0	0	0	0	0	0	0	0	0	0	0	0	0	0	0	0	8.72	45
CG10922	La		SSB	0	0	3.08	3.39	0	3.56	0	0	0	0	0	0	0	6.78	0	0	0	0	0	0	0	0	8.9	0	0	0	0	3.39	3.08	0	0	0	0	4.36	0	12.46	0	0	0	0	0	6.16	45
CG1093	plx	Pollux RAB GAP TBC1D1/4	TBC1D1, TBC1D4	0	0	0	0	0	0	0	0	0	0	0	0	0	0	0	0	0	0	0	0	0	0	0	0	39.23	6.78	0	0	0	0	0	0	0	0	0	0	0	0	0	0	0	0	154
CG10938	ProsMA5		PSMA5	0	0	0	6.78	0	0	0	0	0	0	7.58	0	0	0	0	0	0	0	0	0	0	0	0	0	0	0	0	0	0	0	0	0	0	0	0	0	0	0	0	0	0	0	27
CG10944	RpS6		RPS6	0	0	0	0	0	0	0	0	0	0	0	0	0	0	0	0	0	0	0	0	0	0	0	0	0	0	0	0	0	0	0	0	0	0	0	0	6.16	0	0	0	0	0	28
CG10958	CG10958		CCDC164	0	0	0	0	0	0	0	0	0	7.55	0	0	0	0	0	0	0	0	0	0	0	0	0	0	0	0	0	0	0	0	0	0	0	0	0	0	0	0	0	0	0	0	88
CG10971	CG10971		HIP1R, HIP1	0	0	0	0	0	0	0	0	0	4.36	0	0	0	0	0	0	0	0	0	0	0	0	0	0	0	0	0	0	0	0	0	0	0	0	0	0	0	0	0	0	0	6.89	128
CG10988	l(1)dd4	Gamma tubulin complex protein 3	TUBGCP3	0	0	19	10.72	0	15.51	0	0	0	0	0	0	0	0	0	0	0	0	0	0	0	0	0	0	0	0	0	0	0	0	0	0	0	0	0	0	0	0	4.36	0	0	0	104
CG1099	Dap160		ITSN2, ITSN1	0	0	0	0	0	0	0	0	0	0	0	0	0	0	0	0	0	0	3.56	0	0	0	0	0	0	0	0	0	0	0	0	0	0	0	0	0	3.56	0	5.63	0	0	0	121
CG10990	CG10990		PDCD4	0	0	0	0	0	0	0	0	0	0	0	0	0	0	0	0	0	0	0	0	0	0	5.34	0	0	0	0	0	0	0	0	0	0	0	0	0	0	0	0	0	0	6.16	56
CG1100	Rpn5		PSMD12	1.86	0	5.09	6.78	0	7.78	0	2.28	0	4.74	5.87	0	0	0	0	0	0	0	0	0	2.94	0	7.66	0	0	0	0	0	2.63	0	1.86	0	0	6.16	0	0	0	0	0	0	0	6.44	58
CG1101	Aly		ALYREF	0	0	0	0	0	0	0	0	0	0	0	0	0	0	0	7.33	0	0	0	3.92	0	0	0	0	0	0	0	0	0	0	0	4.8	0	0	0	0	0	0	0	0	0	0	28
CG11033	CG11033		KDM2B, KDM2A	0	0	0	0	0	0	0	0	0	0	0	0	0	0	0	0	0	0	0	0	0	0	0	0	0	0	0	0	0	0	0	0	0	0	0	0	0	0	6.16	0	0	0	149
CG1104	CG1104		UFL1	4.36	0	0	0	0	0	0	0	0	0	0	0	0	0	0	0	0	0	4.36	0	3.08	0	0	0	0	0	0	0	0	0	0	0	0	0	0	0	0	0	0	0	0	4.36	83
CG11055	CG11055	hormone sensitive lipase	LIPE	0	0	19	0	0	0	0	0	0	0	0	0	0	0	0	0	0	0	0	0	0	0	0	0	0	0	0	0	0	0	0	0	0	0	0	0	0	0	0	0	0	0	97
CG1106	Gel		VILL, SCIN, VIL1, AVIL, GSN	0	0	0	0	0	0	0	0	0	0	0	4.36	0	0	0	0	3.9	0	0	0	0	0	0	0	3.9	0	6.47	0	0	0	0	0	0	0	0	0	3.9	0	0	0	0	0	98
CG11061	GM130	GM130	GOLGA2	4.36	0	2.39	0	0	0	0	0	0	1.95	0	1.95	0	0	14.78	0	0	0	3.08	0	1.95	0	0	0	0	0	0	0	0	0	0	0	0	14.12	8.31	0	1.95	0	2.76	0	0	0	87
CG11064	Rfabg		APOB	0	6.78	0	0	0	0	0	0	0	0	0	0	0	0	0	0	0	0	0	0	0	0	0	0	0	0	0	0	0	0	0	0	0	0	0	0	0	0	0	0	0	0	373
CG11092	CG11092		NUP93	2.6	0	0	0	0	0	0	0	0	2.02	0	0	0	0	2.85	0	2.02	0	3.08	0	3.3	0	1.65	0	3.68	0	2.6	0	0	0	2.33	0	0	1.65	0	0	3.08	0	4.51	0	0	2.02	94
CG11098	Tango1		CTAGE1, CTAGE4, CTAGE9, MIA3, CTAGE5	2.44	0	1.54	0	0	0	0	0	0	2.18	0	1.54	0	0	1.89	0	3.61	0	2.88	0	2.44	0	3.08	0	3.77	0	2.88	0	2.18	0	3.27	0	0	2.88	0	0	4.08	0	4.62	0	0	0	159
CG11107	CG11107		DHX15	0	0	0	0	0	4.04	0	0	0	0	0	0	0	0	0	0	2.85	0	3.68	0	2.85	0	0	0	0	0	0	0	2.33	0	2.33	0	0	2.33	0	0	0	0	0	0	0	0	83
CG1112	alpha-Est7		CES1, CES5A, CES4A, CES3	0	0	0	0	0	0	0	0	0	0	0	0	0	0	0	0	0	0	0	0	0	0	0	0	0	0	0	0	8.72	0	0	0	0	0	0	0	0	0	0	0	0	0	65
CG11138	CG11138		IRF2BP1, IRF2BP2, IRF2BPL	0	0	0	0	0	0	0	0	0	0	0	0	0	0	0	0	0	0	0	0	0	0	0	0	0	0	0	0	0	0	0	9.59	0	0	0	0	0	0	0	0	0	0	60
CG11140	Aldh-III		ALDH3B1, ALDH3B2, ALDH3A1, ALDH3A2	0	0	0	0	0	5.85	0	0	0	0	0	0	0	0	0	0	0	0	0	0	0	0	8.72	0	0	0	0	0	2.76	0	0	0	0	3.9	0	0	0	0	0	0	0	8.27	70
CG11143	Inos	inositol-3-phosphate synthase	ISYNA1	0	0	0	6.78	0	3.38	0	0	0	2.76	0	0	0	0	0	0	0	0	0	0	0	0	5.16	0	0	0	0	0	0	0	0	0	0	3.9	0	0	0	0	0	0	0	6.75	62
CG11154	ATPsyn-beta		ATP5B	0	0	5.34	0	0	7.76	0	3.77	0	5.34	6.78	0	0	0	0	0	0	0	1.78	0	3.98	0	10.9	0	0	0	0	0	5.34	0	3.08	0	0	5.03	0	0	1.78	0	0	0	0	9.42	54
CG11184	Upf3		UPF3A, UPF3B	0	0	0	0	0	0	0	0	0	0	0	0	0	6.78	0	0	0	0	0	0	0	0	0	0	0	0	0	0	0	0	0	0	0	0	0	0	0	0	0	0	0	0	56
CG1119	Gnf1		RFC1	3.08	0	0	0	0	2.39	0	0	0	0	0	1.95	0	0	3.65	0	0	0	3.65	0	4.77	0	0	0	4.77	0	2.39	0	0	0	0	0	0	0	0	0	3.38	0	4.14	0	0	0	109
CG11198	CG11198		ACACB, ACACA	5	0	2.24	0	0	2.83	0	1.41	0	6.56	0	4	0	0	10.3	0	4.69	0	20.1	0	5	0	3	0	4.8	0	5.1	0	2.45	0	4.69	0	0	3.87	0	0	7.35	0	7.94	0	0	3.32	279
CG11259	MICAL-like		MICALL2, MICALL1	0	0	0	6.19	0	0	0	0	0	0	3.92	0	0	0	0	0	0	0	0	0	0	0	0	0	0	0	0	0	0	0	0	0	0	11.53	3.92	0	0	0	0	0	0	0	114
CG11266	CG11266		RBM23, RBM39	0	0	0	0	0	5.16	0	0	0	0	0	0	0	0	0	0	3.38	0	0	0	3.38	0	2.76	0	0	0	0	0	2.76	0	0	0	0	0	0	0	0	0	0	0	0	0	66
CG11276	RpS4		RPS4Y2, RPS4Y1, RPS4X	2.33	0	0	4.8	0	3.3	0	0	0	0	0	0	0	0	0	0	0	0	0	0	2.85	0	2.33	0	0	0	3.3	0	0	0	0	0	0	4.04	0	4.8	3.3	0	0	0	0	0	29
CG1129	CG1129		GMPPB	0	0	0	0	0	0	0	0	0	0	0	0	0	0	0	0	0	0	0	0	0	0	0	0	0	0	0	0	0	0	0	0	0	0	0	0	0	0	0	0	0	8.72	40
CG11309	CG11309		SERHL2	0	0	0	0	0	0	0	0	0	0	0	0	0	0	0	0	0	0	0	0	0	0	0	0	0	0	0	0	0	6.78	0	0	0	0	0	0	0	0	0	0	0	0	40
CG11324	homer		HOMER3, HOMER1, HOMER2	0	0	0	0	4.8	0	3.39	2.33	0	7.9	0	0	0	5.54	0	0	0	0	4.66	9.59	0	0	5.71	2.77	0	0	2.33	3.92	0	0	5.71	0	0	0	0	0	0	0	0	0	0	6.38	43
CG11375	polybromo		PBRM1	4.14	0	0	0	0	0	0	0	0	0	0	1.95	0	0	3.38	0	4.36	0	3.38	0	4.14	0	0	0	4.57	0	4.36	0	0	0	0	0	0	0	0	0	7.03	0	6.89	0	0	0	190
CG11397	glu		SMC4	3.32	0	2.24	0	0	2.24	0	1.41	0	5	0	3.32	0	0	2.24	0	2.65	0	2.24	0	2.24	0	3.87	0	3.87	0	3	0	1.41	0	4.12	0	0	3.46	0	0	4.36	0	5.92	0	0	3.46	160
CG11414	CG11414		ZNF598	0	0	0	0	0	0	0	0	0	0	0	0	0	0	6.16	0	0	0	0	0	0	0	0	0	0	0	0	0	0	0	0	0	0	0	0	0	0	0	0	0	0	0	96
CG11471	Aats-ile		IARS	6.16	0	3.74	11.75	0	6	0	5.57	0	8.06	0	2.83	0	0	5.66	0	7.48	0	6.78	0	7.14	0	6.56	0	9.27	0	6.4	0	4	0	7.21	0	0	6.4	0	0	8.19	0	10.44	0	0	7.94	141
CG11490	CG11490	TBC1D15/17 ortholog (rab7 gap)	TBC1D15, TBC1D17	3.38	0	0	0	0	0	0	11.37	18.26	0	0	4.36	0	0	0	0	0	0	0	0	19.97	13.13	0	0	0	0	0	0	0	0	0	0	0	0	0	0	0	0	2.76	0	0	0	82
CG11512	GstD4		GSTT2, GSTT1, GSTT2B	0	2.56	0	0	0	0	2.56	0	0	0	2.56	0	3.14	2.56	0	0	0	0	0	2.56	0	3.14	0	0	0	0	0	0	0	0	0	0	0	0	0	0	0	0	0	0	0	0	25
CG11527	Tig	tiggrin insect specific	TRIP11	0	0	2.85	0	0	4.36	0	4.36	0	3.68	0	0	0	0	0	0	0	0	0	0	0	0	0	0	0	0	0	0	2.33	0	12.55	0	0	2.33	0	0	0	0	0	0	0	0	257
CG11534	CG11534		DEF8	0	0	0	0	0	0	0	0	0	0	0	0	6.78	0	0	0	0	0	0	0	0	0	0	0	0	0	0	0	0	0	0	0	0	0	0	0	0	0	0	0	0	0	55
CG11567	Cpr		POR	0	0	0	0	0	0	0	0	0	3.56	0	0	0	0	0	0	0	0	0	0	5.03	0	0	0	0	0	0	0	0	0	0	0	0	0	0	0	0	0	0	0	0	3.56	76
CG11583	CG11583		BRIX1	0	0	0	0	0	7.55	0	0	0	0	0	0	0	6.78	0	0	0	0	0	0	0	0	6.16	0	0	0	0	0	0	0	0	0	0	0	0	0	0	0	0	0	0	0	41
CG11654	Ahcy13		AHCY	0	0	0	0	0	0	0	0	0	0	0	0	0	0	0	0	0	0	0	0	0	0	0	0	0	0	0	0	0	0	0	0	0	0	0	0	0	0	8.72	0	0	4.36	47
CG11661	Nc73EF		OGDHL, OGDH	2.8	0	1.83	6.78	0	1.5	0	2.8	0	4.09	0	2.11	0	0	2.36	0	2.99	0	2.59	0	3.81	0	0	0	3.51	0	3.96	0	0	0	2.36	0	0	2.11	0	0	3.34	0	4.61	0	0	4.61	114
CG11680	mle		DHX9	0	0	0	0	0	0	0	0	0	0	0	0	0	0	0	0	0	0	0	0	4.36	0	0	0	4.36	0	0	0	0	0	3.08	0	0	0	0	0	0	0	6.54	0	0	0	144
CG1172	CG1172		UBTD2, UBTD1	0	0	0	0	0	0	0	0	0	0	0	0	0	0	0	0	0	0	0	0	0	0	0	0	0	0	0	0	0	0	0	0	0	0	0	0	0	6.78	0	0	0	0	27
CG11727	CG11727	Evi5L	EVI5L, EVI5	0	0	0	0	0	0	0	0	0	0	15.17	0	0	0	0	0	0	0	0	4.8	8.72	0	0	0	0	0	0	0	0	0	8.72	0	0	0	0	0	0	0	0	0	0	0	93
CG11763	CG42236		RANBP10, RANBP9	0	0	0	0	0	0	0	0	0	0	0	0	0	0	0	0	4.36	0	0	0	3.56	0	0	0	0	0	0	0	0	0	0	0	0	0	0	0	0	0	0	0	0	5.63	106
CG11765	Prx2540-2		PRDX6, PRDX6	0	0	0	9.59	0	0	0	0	0	0	0	0	0	0	0	0	0	0	0	0	0	0	0	0	0	0	0	0	0	0	0	0	0	0	0	0	0	0	0	0	0	0	25
CG11784	CG11784		GSTT2, GSTT2B	0	6.78	0	4.8	0	0	0	0	0	0	5.76	0	0	3.2	0	0	0	0	0	2.26	0	2.26	0	2.26	0	5.06	0	0	0	0	0	0	0	0	0	0	10.68	0	0	3.92	0	0	26
CG11804	ced-6		GULP1	0	0	0	0	0	4.36	0	0	0	0	0	0	0	0	0	0	0	0	0	0	0	0	0	0	0	0	0	0	4.36	0	0	0	0	0	0	0	0	0	0	0	0	0	56
CG11807	CG11807		NISCH	0	0	6.16	6.78	0	0	0	0	0	0	0	0	0	0	0	0	0	0	0	0	0	0	0	0	0	0	0	0	0	0	0	0	0	0	0	0	0	0	0	0	0	0	55
CG11837	CG11837		DIMT1	5.63	1.75	0	2.14	0	0	5.25	0	1.75	0	0	0	3.03	3.92	0	3.92	0	3.71	0	3.5	0	3.03	6.16	0	0	0	0	0	0	4.63	5.03	3.71	5.54	0	0	4.29	0	4.46	0	0	0	0	35
CG11847	Clbn	caliban, colon cancer antigen 1	NEMF	6.35	0	1.89	0	0	8.65	0	2.18	0	0	0	0	0	0	5.66	0	1.89	0	7.39	0	3.27	0	4.36	0	8.37	0	2.67	0	5.56	0	1.54	0	0	3.77	0	0	3.27	0	5.56	0	0	0	110
CG11856	Nup358		RGPD2, RGPD5, RGPD6, RGPD1, RGPD8, RGPD4, RGPD3, RANBP2	4.36	0	0	0	0	0	0	2.02	0	3.49	0	0	0	0	3.49	0	4.04	0	5.08	0	3.68	0	2.02	0	3.86	0	2.02	0	0	0	3.08	0	0	0	0	0	4.36	0	4.51	0	0	2.33	296
CG11876	CG11876		PDHB	0	0	0	0	0	0	5.87	0	0	0	4.8	0	0	0	0	0	0	0	0	0	0	0	0	0	0	0	0	0	0	0	0	0	0	0	0	0	0	0	0	0	0	0	39
CG11877	CG11877		ATG14	0	0	0	0	0	0	0	0	0	0	0	0	0	0	0	0	0	0	0	0	0	0	10.68	0	0	0	0	0	0	0	0	0	0	0	0	0	0	0	0	0	0	0	57
CG11887	StIP		ELP2	0	0	0	0	0	0	0	0	0	0	0	0	0	0	0	0	0	0	3.56	0	0	0	0	0	4.36	0	0	0	0	0	0	0	0	0	0	0	3.56	0	0	0	0	0	89
CG11888	Rpn2		PSMD1	8.12	0	5.66	8.97	0	10.34	0	7.48	0	9.49	4.8	3.32	0	0	8.12	0	6.93	0	6.48	0	7.94	0	7.62	0	8.12	0	9.11	0	6.93	0	6.56	0	0	8.25	0	0	7.94	0	8.43	0	0	9.43	113
CG11897	CG11897		ABCC4	0	0	0	0	0	0	0	0	0	0	0	0	0	0	0	0	0	0	0	0	0	0	0	0	0	0	0	0	0	0	0	0	0	0	0	0	0	0	6.16	0	0	0	155
CG11901	Ef1gamma		EEF1G	0	0	0	6.01	0	0	5.13	0	0	0	6.28	0	0	4.44	0	0	0	0	0	3.14	0	0	3.56	0	0	0	0	5.73	0	0	0	2.56	0	3.56	0	0	0	0	0	0	0	11.8	49
CG11920	CG11920		IMP4	0	0	0	0	0	0	0	0	0	0	0	0	0	6.78	0	0	0	0	0	0	0	0	0	0	0	0	0	0	0	0	0	0	0	0	0	0	0	0	0	0	0	0	35
CG11926	CG11926	MON1	MON1B, MON1A	0	0	0	0	0	0	0	10.68	0	0	0	0	0	0	0	0	0	0	0	0	0	0	0	0	0	0	0	0	0	0	0	0	0	0	0	0	0	0	0	0	0	0	60
CG11943	CG11943		NUP205	6.58	0	3.7	0	0	2.72	0	2.52	0	5.44	0	4.11	0	0	5.63	0	3.56	0	3.98	0	5.63	0	2.52	0	6.08	0	4.93	0	0	0	4.59	0	0	1.45	0	0	6.82	0	7.76	0	0	2.05	235
CG11949	cora		EPB41L1, EPB41L2, EPB41L3, EPB41	6.79	0	0	0	0	3.68	0	0	0	0	0	2.02	0	15.91	5.82	0	5.82	0	4.66	4.8	4.36	0	2.6	0	9.82	0	7.18	0	1.65	0	2.02	0	0	0	0	0	8.32	0	11.17	0	0	0	184
CG11958	Cnx99A		CANX, CLGN	2.52	0	0	0	0	0	0	0	0	0	0	2.18	0	0	2.18	0	3.77	0	2.81	0	2.52	0	2.52	0	3.33	0	3.33	0	0	0	0	0	0	0	0	0	3.56	0	3.56	0	0	2.18	68
CG11963	CG11963		SUCLA2	0	0	0	3.39	0	0	4.8	0	0	0	0	0	0	3.39	0	0	0	0	0	5.54	0	0	4.36	0	0	0	0	3.39	0	0	0	2.77	0	0	0	0	0	0	0	0	0	9.25	55
CG11999	CG11999		SDF2L1, SDF2	0	3.1	0	3.39	2.77	0	0	0	1.96	0	2.4	0	2.4	0	0	0	0	0	0	3.39	0	2.4	0	3.1	0	2.4	0	0	0	0	0	0	1.96	0	0	0	0	2.4	0	0	0	0	24
CG12000	Prosbeta4		PSMB4	0	0	0	6.78	0	0	0	0	0	0	4.8	0	0	0	0	0	0	0	0	0	0	0	0	0	0	0	0	0	0	0	0	0	0	0	0	0	0	0	0	0	0	0	30
CG12001	CG12001	spastic paraplegia 20, spartin	SPG20	0	0	0	0	0	0	0	0	0	0	0	0	0	0	0	0	0	0	0	0	0	0	6.16	8.31	0	0	0	0	0	0	0	0	0	0	0	0	0	0	0	0	0	0	60
CG12002	Pxn		PXDNL, PXDN	0	0	0	0	0	0	0	0	0	0	0	0	0	0	0	0	0	0	0	0	0	0	0	0	0	0	0	0	0	0	14.46	0	0	0	0	0	0	0	0	0	0	0	171
CG12005	Mms19		MMS19	2.91	0	0	0	0	2.05	0	0	0	2.05	0	0	0	0	3.25	0	0	0	2.52	0	2.52	0	0	0	3.56	0	2.05	0	0	0	0	0	0	0	0	0	0	0	2.91	0	0	0	107
CG12008	kst	spectrin beta chain, brain 4	SPTBN5	4.8	0	2.24	8.31	0	4	0	2.24	0	4	0	5.29	0	0	4.24	0	3.74	0	2.24	0	1.73	0	2.83	0	2.24	0	5.48	0	2.83	0	9	0	0	6.24	0	0	4.24	0	3.46	0	0	3.46	497
CG12019	Cdc37		CDC37L1, CDC37	0	0	0	0	0	0	0	0	0	8.72	27.13	0	0	0	0	0	0	0	0	0	0	0	0	0	0	0	0	0	0	0	0	0	0	0	0	0	0	0	0	0	0	0	45
CG12031	MED14		MED14	3.77	0	3.08	0	0	4.99	0	0	0	1.54	0	0	0	0	3.08	0	0	0	3.45	0	3.08	0	3.61	0	2.44	0	1.54	0	3.08	0	3.61	0	0	2.88	0	0	3.08	0	4.99	0	0	2.18	172
CG12047	mud		GOLGB1, CENPF, CENPE, GOLGA4, EEA1, CDC42BPA, GCC2, CEP290, DSP,	0	0	0	0	0	0	0	0	0	0	0	0	0	0	3.56	0	0	0	0	0	0	0	0	0	0	0	0	0	0	0	0	0	0	3.56	0	0	0	0	3.56	0	0	0	216
CG12050	CG12050	unknown WD repeat domain 75	WDR75	0	0	0	0	0	4.08	0	0	0	0	0	0	0	0	0	0	2.18	0	0	0	0	0	5.11	0	2.18	0	2.67	0	4.62	0	0	0	0	2.67	0	0	0	0	2.18	0	0	0	120
CG12058	mxc		LARP7, TCOF1, LARP7, NPAT	0	0	0	0	0	0	0	0	0	0	0	0	0	0	7.55	0	0	0	0	0	0	0	0	0	0	0	0	0	0	0	0	0	0	0	0	0	0	0	0	0	0	0	67
CG12065	CG12065			0	0	2.85	0	0	3.68	0	0	0	2.85	0	0	0	0	0	0	0	0	2.33	0	0	0	0	0	0	0	0	0	5.21	0	0	0	0	2.85	0	0	0	0	0	0	0	4.04	71
CG12070	Sap-r		PSAPL1, PSAP	0	0	0	0	0	0	0	0	0	0	0	0	0	0	8.72	0	0	0	0	0	0	0	0	0	0	0	0	0	0	0	0	0	0	0	0	0	0	0	0	0	0	0	98
CG12076	YT521-B		YTHDC1	3.08	0	0	0	0	0	0	0	0	0	0	0	0	0	0	0	0	0	3.08	0	0	0	0	0	3.08	0	0	0	0	0	0	0	0	0	0	0	0	0	3.08	0	0	0	76
CG12082	CG12082		USP13, USP5	0	0	0	0	0	0	0	0	0	0	0	0	0	0	0	0	0	0	0	0	0	0	0	0	0	0	6.16	0	0	0	0	0	0	0	0	0	0	0	0	0	0	0	92
CG12085	pUf68		PUF60	0	0	0	0	0	6.54	0	0	0	0	0	0	0	9.59	0	0	5.34	0	0	4.8	3.08	0	6.89	0	0	0	0	0	0	0	0	0	0	0	0	0	0	0	0	0	0	0	68
CG12090	CG12090		DEPDC5, DEPDC5	0	0	0	0	0	0	0	0	0	0	0	0	0	0	0	0	0	0	0	0	0	0	0	0	0	0	0	0	0	0	0	0	0	0	0	0	7.55	0	0	0	0	0	169
CG12096	CG12096		PSMD5	0	0	0	0	0	5.77	0	0	0	0	0	0	0	0	0	0	0	0	0	0	0	0	4.36	0	0	0	0	0	0	0	0	0	0	3.77	0	0	0	0	0	0	0	5.34	57
CG12101	Hsp60		HSPD1	0	2.56	0	7.47	0	3.77	0	0	0	0	5.73	0	0	0	0	0	0	0	0	0	0	2.56	3.08	0	0	0	0	0	0	0	0	3.14	0	3.77	2.56	0	0	0	0	2.56	0	8.72	61
CG12109	Caf1-180		CHAF1A	0	0	0	0	0	0	0	0	0	0	0	0	0	0	0	0	0	0	0	0	3.56	0	0	0	0	0	0	0	0	0	0	0	0	0	0	0	3.56	0	4.36	0	0	0	133
CG12113	l(1)G0095		INTS4	0	0	0	0	0	0	0	0	0	0	0	0	0	0	4.36	0	0	0	0	0	0	0	0	0	0	0	0	0	0	0	0	0	0	0	0	0	0	0	5.34	0	0	0	113
CG12128	CG12128		C9orf114	0	0	0	0	0	0	0	0	0	0	0	0	0	0	0	0	0	0	0	0	0	0	4.36	0	0	0	0	0	4.36	0	0	0	0	0	0	0	0	0	0	0	0	0	54
CG12132	c11.1	c11.1 CG12132 Large HEAT repeat containing protein. In verts (2)	C8orf73, HEATR7B1, HEATR7B2, HEATR7A	4.08	0	2.88	0	0	0	0	1.89	0	2.88	0	16.81	11.75	0	2.18	0	2.67	0	3.77	0	4.49	0	1.89	0	6.35	0	3.27	0	0	0	2.18	0	0	1.54	0	0	5.77	0	6.45	0	0	0	193
CG12141	Aats-lys		KARS	0	0	0	0	0	4.94	0	0	0	3.68	0	0	0	6.78	0	0	3.3	0	0	0	4.66	0	4.36	0	0	0	0	0	0	0	0	0	0	4.94	0	0	0	0	0	0	0	6.16	65
CG12149	c12.2		VWA8	0	0	0	0	0	0	0	0	0	0	0	0	0	0	0	0	0	0	0	0	0	0	0	0	0	0	6.16	0	0	0	0	0	0	0	0	0	0	0	0	0	0	0	156
CG12162	CG12162		POLDIP2	0	0	0	0	0	0	0	0	0	4.36	15.91	0	0	0	0	0	0	0	0	0	0	0	4.36	0	0	0	0	0	0	0	0	0	0	0	0	0	0	0	0	0	0	0	46
CG12163	CG12163		CTSF,	0	0	0	0	0	0	0	0	0	0	0	0	0	0	0	0	0	0	0	0	0	0	0	0	0	0	0	0	0	0	0	0	0	0	0	15.17	0	0	0	0	0	0	54
CG12176	Lig4		LIG4	0	0	0	0	0	0	0	0	0	0	0	0	0	0	3.56	0	0	0	0	0	0	0	0	0	0	0	3.56	0	0	0	0	0	0	0	0	0	4.36	0	0	0	0	0	105
CG12186	Aats-pro		PARS2	0	0	0	0	0	0	0	0	0	0	0	0	0	0	0	0	0	0	0	0	0	0	0	0	0	0	0	0	0	0	0	0	0	0	0	0	0	0	0	0	0	11.53	51
CG12202	Nat1		NAA16, NAA15	2.52	0	0	0	0	2.18	0	0	0	2.18	0	2.81	0	0	0	0	1.78	0	2.18	0	2.81	0	1.78	0	2.52	0	2.52	0	0	0	0	0	0	0	0	0	2.81	0	0	0	0	1.78	103
CG12225	Spt6		SUPT6H	2.18	0	0	0	0	2.18	0	0	0	0	0	0	0	0	2.18	0	0	0	0	0	0	0	0	0	2.18	0	2.67	0	0	0	5.56	0	0	0	0	0	4.08	0	4.08	0	0	0	209
CG12230	car	VPS33A	VPS33A	0	0	19	9.59	0	0	0	22.01	0	0	0	0	0	0	0	0	0	0	0	0	0	0	0	0	0	0	0	0	0	0	0	0	0	0	0	0	0	0	0	0	0	0	69
CG12233	l(1)G0156		IDH3A	0	0	0	0	0	0	0	0	0	0	0	0	0	5.87	0	0	0	0	0	4.8	0	0	0	0	0	0	0	0	0	0	0	0	0	0	0	0	0	0	0	0	0	0	41
CG12238	e(y)3		PHF10	0	0	0	0	0	0	0	0	0	0	0	0	0	0	0	0	0	0	0	0	0	0	0	0	0	0	0	0	0	0	0	0	0	0	0	0	6.16	0	0	0	0	0	213
CG12241	CG12241	SGSM3	SGSM3	0	0	0	0	0	0	0	0	0	0	0	0	0	0	8.72	0	0	0	0	0	0	0	0	0	0	0	0	0	0	0	0	0	0	0	0	0	0	0	0	0	0	0	92
CG12242	GstD5		GSTT2, GSTT1, GSTT2B	4.36	1.75	0	2.14	2.48	0	3.28	0	3.28	0	2.14	0	3.5	3.5	4.36	0	0	3.03	0	4.11	0	4.29	0	2.77	0	0	0	3.03	0	0	0	1.75	0	0	0	0	0	2.48	0	0	0	0	25
CG12261	mRpS22		MRPS22	0	0	0	0	0	0	0	0	0	0	0	0	0	0	0	0	0	0	0	0	0	0	0	0	0	0	0	0	0	0	0	0	0	0	0	0	0	0	0	0	0	8.72	46
CG12262	CG12262		ACADM	0	0	0	0	0	0	0	0	0	0	0	0	0	0	0	0	0	0	0	0	0	0	6.16	0	0	0	0	0	0	0	0	6.78	0	0	0	0	0	0	0	0	0	8.72	46
CG12264	CG12264		NFS1	0	0	0	0	0	0	0	0	0	0	0	0	0	0	0	0	0	0	0	0	0	0	0	0	0	0	0	0	0	0	0	0	0	0	0	0	0	0	0	0	0	9.75	51
CG12288	CG12288		RBM34	0	0	0	0	0	6.16	0	0	0	0	0	0	0	0	0	0	0	0	0	0	0	0	0	0	0	0	0	0	0	0	0	0	0	0	0	0	0	0	0	0	0	0	48
CG12301	CG12301		UTP14C, UTP14A	0	0	0	0	0	0	0	0	0	0	0	0	0	0	0	0	0	0	0	0	0	0	0	0	6.16	0	0	0	0	0	0	0	0	0	0	0	0	0	0	0	0	0	89
CG12306	polo		PLK2, PLK3, PLK1	0	0	0	0	0	0	0	0	0	0	0	0	0	0	0	0	0	0	0	0	0	0	0	0	0	0	0	0	0	0	0	0	0	0	0	0	0	0	0	0	0	7.55	67
CG12323	Prosbeta5		PSMB11, PSMB8, PSMB5	0	0	0	5.87	0	0	0	0	0	0	4.8	0	0	0	0	0	0	0	0	0	0	0	0	0	0	0	0	0	0	0	0	0	0	0	0	0	0	0	0	0	0	0	31
CG12325	CG12325		PWP2	0	0	0	0	0	0	0	0	0	0	0	0	0	0	0	0	0	0	0	0	0	0	0	0	0	0	0	0	0	0	0	0	0	7.55	0	0	0	0	0	0	0	0	106
CG1234	CG1234		NOC3L	0	0	0	0	0	0	0	0	0	0	0	0	0	0	7.55	0	0	0	0	0	0	0	0	0	0	0	0	0	0	0	0	0	0	0	0	0	0	0	0	0	0	0	94
CG12359	Ulp1		SENP1, SENP2	0	0	0	0	0	0	0	6.16	0	4.36	0	0	0	0	0	0	0	0	0	0	0	0	0	0	0	0	0	0	0	0	0	0	0	0	0	0	0	0	0	0	0	4.36	172
CG12360	CG12360		TRABD	0	0	0	0	0	0	0	0	0	0	0	0	0	0	0	0	0	0	0	0	0	0	0	0	0	0	0	0	0	0	0	0	0	0	0	0	0	0	0	0	0	6.16	59
CG12389	Fpps		FDPS	0	0	0	0	0	0	0	0	0	0	0	0	0	0	0	0	0	0	0	0	0	0	0	0	0	0	0	0	0	0	0	0	0	0	0	0	0	0	0	0	0	6.16	48
CG12396	Nnp-1		RRP1B, RRP1	2.76	0	0	0	0	0	0	0	0	0	0	0	0	0	4.77	0	2.76	0	0	0	0	0	0	0	0	0	3.38	0	0	0	0	0	0	0	0	0	2.76	0	0	0	0	0	79
CG1241	Atg2		ATG2A, ATG2B	0	0	0	0	0	0	0	0	0	0	0	0	0	0	0	0	0	0	0	0	0	0	0	0	0	0	0	0	0	0	0	0	0	0	0	0	0	0	6.16	0	0	0	215
CG1242	Hsp83		HSP90AA1, HSP90AB1	8.25	5.87	4.69	7.19	0	6.4	0	5.57	0	5.48	0	4.8	0	3.39	6	0	5.92	0	7.28	0	6.63	0	7.35	0	7.75	3.39	6.24	0	3.16	0	4.69	3.39	0	6.24	2.94	3.39	5.57	0	8.89	5.36	0	7.94	82
CG1244	CG1244			0	0	0	0	0	0	0	0	0	0	0	0	0	0	0	0	0	0	3.38	0	0	0	0	0	3.9	0	3.9	0	0	0	0	0	0	0	0	0	4.77	0	6.75	0	0	0	124
CG1249	snRNP2		SNRPD2	0	0	0	0	0	0	0	0	0	0	0	0	0	8.31	0	0	0	0	0	0	0	0	0	0	0	0	0	0	0	0	0	0	0	0	0	0	0	0	0	0	0	0	14
CG12499	CG12499		URB1	4.51	0	2.33	0	0	2.85	0	0	0	0	0	1.65	0	0	6.16	0	4.2	0	0	0	2.33	0	1.65	0	3.3	0	4.2	0	4.8	0	4.2	0	0	0	0	0	7.28	0	6.27	0	0	0	237
CG1250	sec23	sec23	SEC23B, SEC23A	1.83	0	2.36	6.19	0	4.23	0	1.5	0	3.66	0	7.32	5.54	0	1.83	0	1.5	0	1.83	0	2.59	0	5.59	0	4.23	0	2.11	0	0	0	2.59	0	0	0	0	0	1.5	0	6.93	3.92	0	3.17	87
CG12512	CG12512		ACSF2	0	0	2.85	0	0	5.21	0	0	0	2.33	0	0	0	0	0	0	0	0	0	0	0	0	5.94	0	0	0	0	0	2.33	0	0	0	0	2.85	0	0	0	0	0	0	0	4.94	65
CG12532	Bap		AP2B1, AP1B1	1.78	0	2.52	0	0	4.36	0	1.45	0	2.3	0	2.91	0	0	2.05	0	2.52	0	2.05	0	2.05	0	3.25	0	3.08	0	3.41	0	4.11	0	2.72	0	0	0	0	0	2.72	0	4.24	0	0	2.52	101
CG1258	pav		KIF23	0	0	0	0	0	0	0	0	0	0	0	4.36	0	0	0	0	0	0	0	0	0	0	0	0	0	0	0	0	0	0	0	0	0	0	0	0	4.36	0	0	0	0	0	101
CG12582	CG12582		MANBA	0	0	8.72	0	0	0	0	0	0	0	0	0	0	0	0	0	0	0	0	0	0	0	0	0	0	0	0	0	0	0	0	0	0	0	0	0	0	0	0	0	0	0	104
CG1263	RpL8		RPL8	0	0	0	4.8	0	0	0	0	0	0	0	0	4.8	0	0	0	0	0	0	0	0	0	0	0	0	0	0	0	0	0	0	0	0	0	0	0	0	0	0	0	0	0	28
CG12702	CG12702	ABC fatty acid transporter	KIAA1524	0	0	8.99	19.77	0	0	0	0	0	11.94	0	0	0	0	5.77	0	0	0	0	0	0	0	0	0	0	0	0	0	0	0	0	0	0	0	0	0	0	0	3.77	0	0	0	97
CG12703	CG12703		ABCD2, ABCD1, ABCD3	0	0	0	0	0	6.16	0	0	0	0	0	0	0	0	0	0	0	0	0	0	0	0	0	0	0	0	0	0	0	0	0	0	0	0	0	0	0	0	0	0	0	0	75
CG12737	Crag	Crag	DENND4B, DENND4C, DENND4A	0	0	0	0	0	0	0	0	0	6.16	0	0	0	0	0	0	0	0	0	0	0	0	0	0	0	0	0	0	5.34	0	0	0	0	0	0	0	0	0	0	0	0	0	184
CG1274	Jafrac2		PRDX4	0	0	0	6.78	0	0	0	0	0	0	0	0	0	0	0	0	0	0	0	0	0	0	0	0	0	0	0	0	0	0	0	0	0	0	0	0	0	0	0	0	0	0	27
CG12749	Hrb87F		HNRNPA0, HNRNPA1L2, HNRNPA1, HNRNPA2B1, HNRNPA3	0	0	0	0	0	3.56	0	0	0	0	0	0	0	0	0	0	0	0	0	0	0	0	3.56	0	0	0	0	0	3.56	0	0	0	0	0	0	0	0	0	0	0	0	0	39
CG12753	CG12753	CLEC16A-like KIAA0350, Ema	CLEC16A	0	0	0	0	0	0	0	0	0	0	0	0	0	0	0	0	0	0	0	0	0	0	0	0	4.36	0	0	0	0	0	0	0	0	0	0	0	0	0	15.41	0	0	0	112
CG12759	Dbp45A		DDX49	0	0	0	0	0	0	0	0	0	4.36	0	0	0	0	0	0	0	0	0	0	0	0	0	0	0	0	0	0	5.34	0	0	0	0	0	0	0	0	0	0	0	0	0	60
CG12772	CG12772		KIAA0226L, KIAA0226	0	0	0	0	0	0	0	0	0	0	0	6.16	0	0	0	0	0	0	0	0	0	0	0	0	0	0	0	0	0	0	0	0	0	0	0	0	0	0	0	0	0	0	94
CG12785	CG12785		NOL6	3.08	0	0	0	0	0	0	0	0	0	0	2.18	0	0	5.03	0	2.81	0	3.08	0	2.81	0	1.78	0	3.08	0	3.56	0	3.56	0	0	0	0	0	0	0	3.56	0	4.17	0	0	0	136
CG12792	l(2)09851	glutamate-rich WD repeat-containing protein 1,KIAA1942 protein	GRWD1	0	0	0	0	0	6.16	0	0	0	0	0	0	0	0	0	0	3.08	0	0	0	0	0	3.08	0	0	0	0	0	0	0	0	0	0	3.08	0	0	0	0	0	0	0	0	51
CG12819	sle			0	0	0	0	0	0	0	0	0	0	0	0	0	0	3.08	0	4.71	0	0	0	0	0	0	0	4.36	0	5.03	0	0	0	0	0	0	0	0	0	5.03	0	6.42	0	0	0	160
CG12891	CPTI		CHKB, CPT1C, CPT1B, CPT1A	3.56	0	3.33	0	0	4.71	0	0	0	0	0	0	0	0	0	0	4.71	0	5.03	0	5.34	0	4.71	0	2.81	0	0	0	0	0	2.81	0	0	3.56	0	0	0	0	2.18	0	0	3.56	89
CG1309	CG1309	HLA-B associated transcript 5	ABHD16B, ABHD16A	0	0	0	0	0	0	0	0	0	0	0	0	0	0	0	0	0	0	0	0	0	0	6.89	0	0	0	0	0	0	0	0	0	0	0	0	0	0	0	0	0	0	5.34	58
CG13090	CG13090		MOCS3	0	0	0	0	0	0	0	0	0	0	0	0	0	0	0	8.31	0	0	0	0	0	0	0	0	0	0	0	0	0	0	0	0	0	0	0	0	0	0	0	0	0	0	50
CG13096	CG13096		RSL1D1	5.03	0	0	0	0	4.06	0	0	0	0	0	1.59	0	0	5.51	0	3.56	0	4.5	0	2.98	0	4.91	0	2.76	0	2.98	0	1.59	0	0	0	0	1.95	0	0	3.18	0	4.5	0	0	3.18	74
CG13097	CG13097		MPHOSPH10	0	0	0	0	0	0	0	0	0	0	0	0	0	0	7.55	0	0	0	0	0	0	0	0	0	0	0	0	0	0	0	0	0	0	0	0	0	0	0	0	0	0	0	76
CG13126	CG13126		METTL17	0	0	0	0	0	3.77	0	0	0	0	0	0	0	0	0	0	0	0	0	0	0	0	4.87	0	0	0	0	0	4.36	0	0	0	0	0	0	0	0	0	0	0	0	3.77	54
CG13162	ana3		RTTN	0	0	0	0	0	0	0	0	0	4.36	0	0	0	0	0	0	0	0	0	0	0	0	0	0	0	0	0	0	0	0	5.34	0	0	0	0	0	0	0	0	0	0	0	226
CG1333	Ero1L		ERO1L, ERO1LB	0	0	0	0	0	0	0	0	0	0	0	0	0	0	0	0	0	0	0	0	0	0	0	0	0	0	0	0	0	0	0	0	0	0	0	0	0	0	0	0	0	7.55	56
CG13349	CG13349		ADRM1	0	0	0	0	0	0	5.54	0	0	0	0	0	0	4.8	0	0	0	0	0	0	0	0	0	0	0	0	0	4.8	0	0	0	0	0	0	0	0	0	0	0	0	0	7.55	42
CG13387	emb		XPO1	2.52	0	1.59	0	0	1.95	0	1.95	0	0	0	0	0	0	2.25	0	2.25	0	2.52	0	2.25	0	0	0	2.98	0	2.52	0	0	0	1.59	0	0	1.59	0	0	2.52	0	3.18	0	0	1.95	123
CG13388	Akap200	CG13388 MARCKS/MARCKSL acidic latter on endsomes in mammals	MARCKS, MARCKSL1, GAP43, BASP1, UNC79	1.78	0	2.05	0	0	0	0	1.78	0	2.52	0	2.3	0	4.8	1.45	0	1.78	0	2.3	5.87	1.78	0	1.45	0	2.3	0	2.3	0	2.3	0	1.78	0	0	2.05	0	0	2.91	0	2.91	0	0	2.52	88
CG1341	Rpt1		PSMC2	0	0	0	0	0	0	0	0	0	0	0	0	0	0	0	0	0	0	0	0	0	0	9.25	0	0	0	0	0	0	0	0	0	0	0	0	0	0	0	0	0	0	15.41	49
CG1345	Gfat2		GFPT1, GFPT2	0	0	2.18	0	0	4.87	0	0	0	2.18	0	0	0	0	0	0	2.18	0	4.08	0	3.45	0	0	0	0	0	0	0	0	0	0	0	0	2.18	0	0	0	0	0	0	0	6.16	77
CG1347	CG1347	ATG11	RB1CC1	0	0	0	0	0	0	0	0	0	0	0	0	0	0	0	0	0	0	0	0	0	0	0	0	0	0	0	0	0	0	0	0	0	10.22	0	0	0	0	5.34	0	0	0	143
CG13531	CG13531	SPG11 protein	SPG11	0	0	0	0	0	0	0	0	0	0	0	7.55	0	0	0	0	0	0	0	0	0	0	0	0	0	0	0	0	0	0	16.88	0	0	0	0	0	0	0	0	0	0	0	208
CG1359	CG1359	TRAPPC1 (Bet5)	TRAPPC1	0	0	0	0	0	0	0	0	0	0	6.78	0	0	0	0	0	0	0	0	0	0	0	0	0	0	0	0	0	0	0	0	0	0	0	0	0	0	0	0	0	0	0	17
CG13626	Syx18	syntaxin18	STX18	0	0	0	0	0	0	0	0	0	0	0	0	0	0	0	0	0	0	0	0	0	0	11.53	0	0	0	0	0	0	0	0	0	0	0	0	0	0	0	0	0	0	0	45
CG1371	CG1371		NOMO3, NOMO1, NOMO2	4.58	0	2.83	0	0	4.36	0	3.16	0	5.83	0	2.83	0	0	3.16	0	4.36	0	5	0	4.9	0	4.69	0	6.16	0	3.87	0	3	0	4.58	0	0	5	0	0	5	0	6.56	0	0	5.29	131
CG13745	CG13745		FANCI	0	0	0	0	0	0	0	0	0	0	0	0	0	0	0	0	0	0	0	0	6.16	0	0	0	0	0	0	0	0	0	0	0	0	0	0	0	0	0	0	0	0	0	170
CG13849	Nop56		NOP56	0	0	0	0	0	8.99	0	0	0	0	0	0	0	0	0	0	0	0	0	0	0	0	8.99	0	0	0	0	0	5.34	0	0	0	0	0	0	0	0	0	0	0	0	6.16	55
CG13900	CG13900		SF3B3	3.56	0	1.45	0	0	3.25	0	1.78	0	3.08	0	0	0	0	3.84	0	4.24	0	3.41	0	3.56	0	3.08	0	4.48	0	3.41	0	4.48	0	3.56	0	0	3.08	0	0	3.98	0	5.72	0	0	3.08	137
CG1399	CG1399	?CARMIL Leu rich repeat protein - actin capping Trio regulation	RLTPR, LRRC16B, LRRC16A	0	0	0	0	16.26	0	0	0	0	5.34	0	3.77	0	0	0	0	0	0	0	0	0	0	0	0	0	0	0	0	0	0	0	0	0	12.71	0	0	0	0	31.51	4.8	0	0	158
CG1403	2001-09-01		Sep-02	0	0	0	0	0	0	0	0	0	0	0	0	0	0	0	0	0	0	0	0	0	0	0	0	0	0	0	0	0	0	0	0	0	0	0	0	0	0	0	0	0	6.16	41
CG1404	ran		RAN	6.16	0	0	0	0	0	0	0	0	0	0	0	0	0	0	0	0	0	0	0	0	0	0	0	0	0	0	0	0	0	0	0	0	0	0	0	0	0	0	0	0	0	25
CG14065	CG14065		LARP1B, LARP1	0	0	0	0	0	0	0	0	0	0	0	0	0	0	0	0	0	0	0	0	0	0	0	0	4.36	0	0	0	0	0	0	0	0	0	0	0	4.36	0	4.36	0	0	0	28
CG14066	larp		LARP1B, LARP1	6.01	0	0	0	0	0	0	0	0	0	0	3.65	0	0	5.34	0	7.29	0	4.97	0	6.01	0	0	0	7.03	0	7.55	0	0	0	0	0	0	0	0	0	9.94	0	8.15	0	0	0	151
CG1410	waw		GUF1	0	0	0	0	0	0	0	0	0	0	0	0	0	0	0	0	0	0	0	8.31	0	0	0	0	0	0	0	0	0	0	0	0	0	0	0	0	0	0	0	0	0	0	78
CG1417	slgA		PRODH	0	0	2.52	0	0	3.98	0	0	0	0	0	0	0	0	0	0	3.08	0	0	0	0	0	3.98	0	0	0	0	0	2.52	0	0	0	0	0	0	0	0	0	0	0	0	3.98	76
CG14215	CG14215		AHCTF1	0	0	0	0	0	0	0	0	0	0	0	0	0	0	6.16	0	0	0	0	0	0	0	0	0	0	0	0	0	0	0	0	0	0	0	0	0	0	0	0	0	0	0	235
CG14217	Tao-1		TAOK2, TAOK3, TAOK1	0	0	0	0	0	3.77	0	0	0	0	0	0	0	0	0	0	0	0	0	0	0	0	4.36	0	0	0	0	0	3.08	0	0	0	0	0	0	0	0	0	3.08	0	0	0	118
CG1422	p115	p115	USO1	2.76	0	20.45	29.56	0	2.76	0	0	0	0	0	0	0	0	0	0	0	0	0	0	0	0	0	0	0	0	0	0	2.76	0	0	0	0	40	25.83	0	0	0	0	0	0	0	92
CG14228	Mer		NF2	0	0	0	0	0	7.55	0	0	0	0	0	0	0	0	3.9	0	0	0	0	0	0	0	3.9	0	0	0	0	0	5.16	0	0	0	0	2.76	0	0	0	0	0	0	0	0	74
CG14299	CG14299	Uncharacterised,autophagy, human orthologue KIAA1632 ectopic P granules protein 5 homologue	EPG5	2.33	0	0	0	0	3.3	0	0	0	2.85	0	15.19	0	0	11.05	0	0	0	2.33	0	0	0	0	0	0	0	0	0	0	0	0	0	0	0	0	0	0	0	3.3	0	0	0	281
CG14472	poe		UBR4	2.09	0	4.36	0	0	5.13	0	3.63	0	7.55	0	0	0	0	2.09	0	0	0	1.71	0	1.71	0	5.67	0	0	0	0	0	3.63	0	6.4	0	0	4.98	0	0	0	0	0	0	0	5.41	591
CG14476	CG14476		GANC, GANAB	5.57	0	1.41	6.78	0	2.83	0	2	0	2	0	5.92	0	0	5.2	0	5.74	0	3	0	3.32	0	1.73	0	7	0	5.57	0	1.41	0	2	0	0	3	0	0	5.83	0	6.32	0	0	4.12	106
CG1453	Klp10A		HERPUD1, HERPUD2, KIF2C, KIF2B, KIF2A	0	0	0	0	0	0	0	0	0	0	0	0	0	0	0	0	0	0	0	0	4.36	0	0	0	0	0	0	0	0	0	0	0	0	0	0	0	0	0	0	0	0	4.36	89
CG14562	CG14562		HPS3	0	0	0	0	0	0	0	0	0	0	0	0	0	0	13.08	0	0	0	0	0	0	0	0	0	0	0	0	0	0	0	0	0	0	0	0	0	0	0	0	0	0	0	172
CG14616	l(1)G0196		PPIP5K2, PPIP5K1	0	0	0	0	0	0	0	0	0	2.33	0	1.65	0	0	2.33	0	2.02	0	3.86	0	3.3	0	1.65	0	3.86	0	2.85	0	0	0	1.65	0	0	1.65	0	0	4.51	0	4.51	0	0	2.02	189
CG14648	growl		MTHFSD	1.89	0	1.89	2.22	0	5.23	5.28	2.18	0	0	0	1.89	2.56	4.62	3.08	3.63	5.77	2.22	6.63	3.14	4.08	2.22	6.54	0	0	0	0	2.56	3.77	0	1.54	3.63	2.56	4.08	0	4.62	2.18	2.87	1.89	1.81	0	2.88	60
CG1472	sec24	sec24	SEC24B, SEC24A	0	0	0	0	0	5.21	0	0	0	5.21	0	6.79	10.72	0	0	0	0	0	0	0	4.36	0	9.17	0	5.94	0	0	0	0	0	0	0	0	0	0	0	0	0	8.72	0	0	0	129
CG14782	CG14782		PLEKHF2	0	0	0	0	0	0	0	0	0	0	0	0	0	0	0	0	0	0	0	0	0	0	0	0	0	0	0	0	0	0	0	0	0	0	0	0	0	0	0	0	0	6.16	34
CG14786	CG14786		LRPPRC	0	0	0	0	0	0	0	3.08	0	0	0	0	0	0	3.98	0	0	0	0	0	0	0	0	0	2.52	0	3.56	0	0	0	3.98	0	0	0	0	0	0	0	2.52	0	0	0	120
CG14792	sta		RPSA	0	2.26	0	3.57	0	0	3.2	0	0	0	3.57	0	2.26	3.57	0	0	0	0	0	0	0	0	0	0	0	0	0	0	0	2.77	0	0	0	0	0	5.06	0	0	0	2.26	0	6.16	30
CG14804	CG14804	VPS26 (Vps26A/B in mammals)	VPS26A, VPS26B	0	0	0	0	0	0	0	0	0	15.1	9.59	0	0	0	0	0	0	0	0	0	0	0	0	4.8	0	0	0	0	0	0	0	0	0	0	0	0	0	0	0	0	0	0	53
CG14813	deltaCOP		ARCN1	0	0	0	0	0	0	0	0	0	0	0	0	0	0	0	0	0	0	0	0	5.77	0	3.08	0	0	0	0	0	0	0	0	0	0	3.08	0	0	0	0	0	0	0	3.77	58
CG14816	CG14816		PGAM5	0	0	0	0	0	0	0	0	0	0	0	0	0	0	0	0	0	0	0	0	0	0	0	0	0	0	0	0	0	0	17.97	0	0	0	0	0	0	0	0	0	0	0	33
CG1483	Map205		MUC16	2.05	0	0	0	0	0	0	0	0	0	0	2.52	0	0	0	0	2.91	0	2.52	0	2.05	0	0	0	3.56	0	3.25	0	0	0	0	0	0	0	0	0	4.36	0	5.03	0	0	0	124
CG1484	fliI		FLII	0	0	0	0	0	0	0	0	0	0	0	17.97	0	0	0	0	0	0	0	0	0	0	0	0	0	0	0	0	0	0	0	0	0	0	0	0	0	0	0	0	0	0	144
CG1486	CG1486		PDXDC1	0	0	0	0	0	3.56	0	0	0	0	0	0	0	0	0	0	0	0	0	0	3.56	0	0	0	0	0	0	0	0	0	0	0	0	0	0	0	3.56	0	0	0	0	0	92
CG1489	Pros45		PSMC5	0	0	0	0	0	0	4.8	0	0	0	4.8	0	0	0	0	0	0	0	0	0	0	0	5.03	0	0	0	0	0	0	0	0	0	0	3.56	0	0	0	0	0	0	0	12.58	46
CG1490	Usp7		USP7	0	0	0	0	0	0	0	6.89	0	7.55	0	0	0	0	0	0	0	0	2.52	0	0	0	0	0	0	0	0	0	0	0	0	0	0	4.71	0	0	0	0	2.52	0	0	3.98	130
CG14939	CG14939		CCNYL2, CCNYL1, CCNY	0	0	0	0	0	0	0	0	0	0	0	0	0	0	0	0	0	0	0	0	0	0	0	0	0	0	0	0	7.55	0	0	0	0	0	0	0	0	0	0	0	0	0	45
CG14967	CG14967		KIAA0100	4.36	0	2.52	0	0	0	0	0	0	2.52	0	0	0	0	0	0	0	0	3.08	0	0	0	0	0	3.08	0	0	0	0	0	0	0	0	0	0	0	0	0	6.42	0	0	0	260
CG14980	CG14980	Ccz1, Conserved in humans C7orf28, plants and Dicty. PSI blasts to CCZ1! (Fly MON1 is CG11926 not found)	CCZ1, CCZ1B	0	0	0	0	0	0	0	6.16	15.91	0	0	0	0	0	0	0	0	0	0	0	0	0	0	0	0	0	0	0	0	0	0	0	0	0	0	0	0	0	0	0	0	0	56
CG14996	Chd64		TAGLN, TAGLN2, TAGLN3	0	0	0	0	0	5.51	0	0	0	0	0	0	0	0	0	0	0	0	0	0	0	0	3.38	0	0	0	0	0	3.38	0	0	0	0	2.76	0	0	0	0	0	0	0	2.76	21
CG14997	CG14997		SQRDL	0	0	0	0	0	0	0	0	0	0	0	0	0	0	0	0	0	0	0	0	0	0	0	0	0	0	0	0	0	0	0	0	0	0	0	0	0	0	0	0	0	10.68	51
CG14998	CG14998		MAP7D1, MAP7D2, MAP7D3, MAP7	0	0	0	0	0	0	0	0	0	0	0	0	0	0	0	0	0	0	3.56	0	0	0	0	0	5.03	0	0	0	0	0	0	0	0	0	0	0	0	0	5.63	0	0	0	94
CG15087	CG15087	vps51 Fat Free ANG2	VPS51	0	0	0	0	0	10.9	14.39	0	0	3.08	0	0	0	0	0	0	0	0	0	0	3.77	0	0	0	0	0	0	0	0	0	0	0	0	6.54	0	0	0	0	0	0	0	0	84
CG15099	CG15099	Dop1	DOPEY2, DOPEY1	3.84	0	10.82	0	0	4.48	0	6.33	0	4.24	0	0	0	0	3.08	0	3.7	0	3.7	0	3.25	0	2.91	0	3.56	0	2.72	0	1.45	0	2.3	0	0	3.08	0	0	4.11	0	4.71	0	0	4.36	291
CG15100	CG15100		MARS	4.69	0	3.61	13.56	0	5.48	0	4.58	0	6	0	3.32	0	0	5	0	5.29	0	5.2	0	5.57	0	5	0	5.48	0	6.4	0	3.74	0	3.46	0	0	6.32	0	0	5.57	0	5.66	0	0	7.28	112
CG15101	Jheh1		EPHX1	0	0	0	0	0	0	0	0	0	0	0	0	0	0	0	0	0	0	0	0	0	0	6.89	0	0	0	0	0	0	0	0	0	0	0	0	0	0	0	0	0	0	6.16	55
CG15106	Jheh3		EPHX1	0	0	0	0	0	0	0	0	0	0	0	0	0	0	0	0	0	0	0	0	0	0	0	0	0	0	0	0	0	0	0	0	0	0	0	0	0	0	0	0	0	6.16	54
CG1512	cul-2		CUL2	0	0	0	0	0	0	0	0	0	0	0	0	0	0	4.36	0	0	0	0	0	0	0	0	0	0	0	0	0	0	0	0	0	0	0	0	0	0	0	0	0	0	4.36	87
CG1513	CG1513	Oxysterol-binding protein-related protein, Ortholgue of Orp9/10/11 Has FFAT (and PH)	OSBPL9	0	0	6.89	0	0	0	0	10.22	16.61	0	0	0	0	0	0	0	0	0	0	0	0	0	0	0	0	0	0	0	0	0	0	0	0	0	0	0	0	0	0	0	0	0	87
CG1514	CG1514	SNX25	SNX25	0	0	7.96	0	0	0	0	0	0	14.67	0	0	0	0	0	0	0	0	6.16	0	0	0	0	0	0	0	0	0	0	0	0	0	0	0	0	0	0	0	0	0	0	0	125
CG1516	CG1516		PC	5.1	0	4.12	3.39	0	5.74	5.87	6.32	0	8.6	0	2.45	0	0	3.46	0	6.24	0	5.66	0	6.48	0	6.4	0	7.42	6.34	5.66	4.15	3.61	0	5.92	0	0	6.63	0	0	5.2	0	5.92	0	0	7.55	133
CG1519	Prosalpha7		PSMA3	0	0	0	0	0	0	0	0	0	0	8.31	0	0	0	0	0	0	0	0	0	0	0	0	0	0	0	0	0	0	0	0	0	0	0	0	0	0	0	0	0	0	0	26
CG15220	CG15220		RPA3	0	0	0	0	0	0	0	0	0	0	0	0	0	0	0	0	0	0	0	0	0	0	0	0	0	0	0	0	0	0	0	0	0	0	0	13.56	0	0	0	0	0	0	12
CG1524	RpS14a		RPS14	0	0	0	0	0	0	0	0	0	0	0	0	0	0	0	0	0	0	0	0	0	0	0	0	0	0	0	0	0	0	0	0	0	0	0	0	4.36	0	0	0	0	4.36	16
CG1528	gammaCop	dgammaCO	COPG2, COPG1	7	0	5.29	6.78	0	6.32	0	3.61	0	5.2	8.97	4.24	0	0	5	0	4.9	0	7	0	7.14	0	6.78	0	6.86	0	5.92	0	4.9	0	4.58	0	0	5.48	0	0	5.39	0	7.81	0	0	6.08	97
CG1542	CG1542		EBNA1BP2	0	0	0	0	0	7.55	0	0	0	0	0	0	0	8.31	0	0	0	0	0	0	0	0	0	0	0	0	0	0	0	0	0	0	0	0	0	0	0	0	0	0	0	0	35
CG15433	Elp3		ELP3	0	0	0	0	0	6.16	0	0	0	0	0	0	0	0	0	0	0	0	0	0	0	0	0	0	0	0	0	0	0	0	0	0	0	0	0	0	0	0	0	0	0	0	63
CG15439	CG15439		PHF14	0	0	0	0	0	0	0	0	0	0	0	0	0	0	3.08	0	3.77	0	0	0	0	0	0	0	0	0	0	0	0	0	0	0	0	0	0	0	7.23	0	5.77	0	0	0	110
CG1544	CG1544		DHTKD1	0	0	0	0	0	0	0	0	0	0	0	0	0	0	16.31	0	0	0	0	0	0	0	0	0	0	0	0	0	0	0	0	0	0	0	0	0	0	0	0	0	0	0	104
CG1548	cathD		REN, CTSE, NAPSA, CTSD	0	3.03	0	3.03	0	0	4.29	0	0	0	3.03	0	3.71	0	0	0	0	0	0	0	0	0	0	0	0	0	0	0	0	0	0	0	0	0	0	0	0	0	0	0	0	0	42
CG15523	CG15523	VPS13B	VPS13B	0	0	12.33	9.59	0	0	0	0	0	0	0	0	0	0	0	0	0	0	0	0	0	0	0	0	0	0	0	0	0	0	10.68	0	0	0	0	0	0	0	0	0	0	0	425
CG15532	hdc		HECA	0	0	0	0	0	0	0	0	0	0	0	0	0	0	0	0	0	0	0	0	0	0	0	0	0	0	0	0	0	0	0	0	0	0	0	0	0	0	0	6.78	0	0	117
CG1554	RpII215		POLR3A, SLC35G6, POLR2A	3.61	0	1.54	0	0	0	0	1.54	0	2.44	0	1.54	0	0	1.54	0	2.18	0	1.89	0	1.89	0	1.54	0	3.08	0	2.18	0	0	0	2.67	0	0	0	0	0	4.75	0	3.61	0	0	1.89	209
CG1559	Upf1		UPF1	0	0	0	0	0	2.33	0	0	0	0	0	0	0	0	2.85	0	0	0	0	0	0	0	2.85	0	0	0	0	0	3.68	0	2.33	0	0	2.33	0	0	0	0	0	0	0	2.85	130
CG1560	mys		ITGB4, ITGB8, ITGB6, ITGB5, ITGB3, ITGB7, ITGB2, ITGB1	2.02	0	0	0	0	0	0	1.65	0	2.6	0	2.33	0	0	0	0	0	0	1.65	0	1.65	0	2.33	0	2.6	0	2.6	0	1.65	0	0	0	0	2.02	0	0	2.33	0	3.08	0	0	2.6	93
CG15618	CG15618	KIAA1767,thyroid adenoma-associated protein [Homo sapiens]	THADA	2.33	0	0	0	0	0	0	0	0	0	0	0	0	0	0	0	3.68	0	0	0	3.3	0	0	0	3.3	0	3.3	0	0	0	0	0	0	0	0	0	5.71	0	5.71	0	0	0	197
CG1569	rod	rough deal, kinetochore associated 1	KNTC1	2.91	0	2.05	0	0	3.08	0	1.45	0	2.91	0	2.05	0	0	2.05	0	2.91	0	2.05	0	3.08	0	10.92	0	3.08	0	3.08	0	0	0	3.08	0	0	2.05	0	0	5.34	0	4.11	0	0	2.3	240
CG15693	RpS20		RPS20	0	0	0	0	0	0	0	0	0	0	0	0	0	0	0	0	0	0	0	0	0	0	0	0	0	0	0	0	0	0	0	0	0	0	6.78	0	0	0	0	0	0	0	13
CG15792	zip	zipper	MYH14, MYH11, MYH9, MYH10	5.44	0	3.25	0	0	4.24	0	1.78	0	12.33	0	11.35	0	10.17	3.84	0	7.41	0	4.36	0	5.81	0	5.03	0	8.09	0	7.26	0	5.81	0	8.53	12.23	0	5.14	0	0	6.82	0	9.85	0	0	0	231
CG15811	Rop	MUNC18/SEC1	STXBP2, STXBP1	0	0	0	0	0	5.34	0	0	0	0	0	0	0	0	0	0	0	0	0	0	0	0	0	0	0	0	0	0	0	0	0	0	0	6.16	0	0	0	0	0	0	0	0	68
CG1582	CG1582		DHX57	0	0	0	0	0	0	0	0	0	3.9	0	0	0	0	0	0	0	0	0	0	3.38	0	2.76	0	2.76	0	0	0	0	0	0	0	0	0	0	0	0	0	3.38	0	0	0	146
CG15871	mRpL38		MRPL38	0	0	0	0	0	0	0	0	0	0	0	0	0	0	0	0	0	0	0	0	0	0	0	0	0	0	0	0	0	0	0	0	0	0	0	0	0	0	0	0	0	6.16	48
CG1600	CG1600			0	0	0	0	0	0	0	0	0	0	0	0	0	0	0	0	0	0	0	0	0	0	0	0	0	0	0	0	0	0	0	0	0	0	0	0	0	0	0	0	0	9.75	41
CG1616	dpa		MCM4	2.52	0	0	0	0	2.25	0	0	0	2.25	0	2.25	0	0	1.95	0	0	0	2.52	0	2.98	0	2.52	0	2.52	0	2.25	0	0	0	1.59	0	0	1.95	0	0	2.25	0	3.56	0	0	1.95	97
CG1633	Jafrac1		PRDX2, PRDX1	0	2.77	0	5.18	0	0	0	0	3.92	0	4.38	0	0	0	0	0	0	0	0	2.77	0	0	0	0	0	3.39	0	0	0	0	0	0	0	0	0	0	0	0	0	0	0	0	22
CG1640	CG1640		GPT, GPT2	0	0	0	0	0	0	0	0	0	0	0	0	0	0	0	0	0	0	0	0	0	0	0	0	0	0	0	0	0	0	0	0	0	0	0	0	0	0	0	0	0	8.72	64
CG1643	Atg5	ATG5	ATG5	0	5.87	0	0	0	0	0	0	0	0	0	0	0	0	0	0	0	0	0	0	0	0	0	0	9.75	16.61	0	0	0	0	0	0	0	0	0	0	0	0	0	0	0	0	31
CG1646	CG1646		PRPF39	0	0	0	0	0	0	0	0	0	2.91	0	0	0	0	0	0	3.84	0	2.52	0	2.91	0	0	0	3.56	0	4.36	0	0	0	0	0	0	0	0	0	5.44	0	5.24	0	0	2.52	121
CG1651	Ank	ankyrin	ANK1	0	0	0	0	0	0	0	0	0	2.67	0	0	0	0	2.18	0	0	0	2.67	0	2.18	0	0	0	2.18	0	0	0	0	0	5.56	0	0	0	0	0	3.08	0	3.77	0	0	0	170
CG1657	CG1657		GAPVD1	0	0	0	0	0	0	0	0	0	0	0	0	0	0	0	0	0	0	0	0	0	0	0	0	4.36	0	0	0	0	0	0	0	0	0	0	0	0	0	4.36	0	0	0	191
CG1664	sbr		NXF2B, NXF2, NXF3, NXF5, NXF1	0	0	0	0	0	5.51	0	0	0	0	0	0	0	0	0	0	2.76	0	3.38	0	0	0	3.38	0	0	0	0	0	0	0	0	0	0	3.38	0	0	0	0	0	0	0	0	76
CG16708	CG16708		CERK	0	0	0	0	0	6.16	0	0	0	0	0	0	0	0	0	0	0	0	0	0	0	0	0	0	0	0	0	0	0	0	0	0	0	0	0	0	0	0	0	0	0	0	76
CG1673	CG1673		BCAT2, BCAT1	0	0	0	0	0	0	0	0	0	0	6.78	0	0	0	0	0	0	0	0	0	0	0	0	0	0	0	0	0	0	0	0	0	0	0	0	0	0	0	0	0	0	6.16	50
CG16757	Spn		, PPP1R9A	3.77	0	0	0	0	0	0	0	0	0	0	0	0	0	0	0	0	0	3.77	0	0	0	0	0	3.08	0	0	0	0	0	0	0	0	0	0	0	0	0	4.36	0	0	0	233
CG16833	CG16833		TTLL4	0	0	0	0	0	7.55	0	0	0	0	0	0	0	0	0	0	0	0	0	0	0	0	0	0	0	0	0	0	0	0	0	0	0	0	0	0	0	0	0	0	0	0	123
CG1685	pen		KIAA0020	0	0	0	0	0	2.52	0	0	0	0	0	2.52	0	0	3.84	0	4.59	0	0	0	0	0	0	0	2.52	0	3.84	0	0	0	0	0	0	0	0	0	5.03	0	2.05	0	0	2.05	81
CG16858	vkg		COL7A1, COL4A6, COL4A4, COL4A2, COL1A1	4.59	0	0	0	0	1.45	0	2.52	0	2.3	0	7.62	0	6.78	3.08	0	9.13	0	2.3	0	4.11	0	2.52	0	11.11	0	11.44	4.8	1.78	0	3.41	0	0	2.05	0	0	11.11	0	11.35	0	0	2.72	194
CG16901	sqd		HNRPDL, HNRNPD, HNRNPAB	1.78	0	1.78	0	0	3.56	0	0	0	2.18	0	0	0	4.8	1.78	0	0	0	0	0	3.77	0	2.81	4.8	0	0	1.78	0	2.18	0	0	0	0	2.81	0	0	2.18	0	0	0	0	1.78	33
CG1691	Imp		IGF2BP1, IGF2BP3, IGF2BP2	0	0	0	0	0	0	0	0	0	0	0	0	0	0	0	0	5.34	0	0	0	0	0	0	0	0	0	0	0	6.89	0	0	0	0	0	0	0	0	0	0	0	0	0	62
CG16916	Rpt3	26S protease regulatory subunit 6B	PSMC4	0	0	0	0	0	0	0	0	0	0	0	0	0	0	0	0	0	0	0	0	0	0	12.71	0	0	0	0	0	0	0	0	0	0	0	0	0	0	0	0	0	0	14.46	47
CG16932	Eps-15	EPS15	EPS15, EPS15L1	0	0	0	0	0	0	0	0	0	0	0	0	0	0	0	0	0	0	0	0	0	0	0	0	0	0	0	0	0	0	0	0	0	0	0	0	0	0	9.75	0	0	0	132
CG16940	CG16940		DIS3L2	1.95	0	0	0	0	2.39	0	0	0	0	0	1.95	0	0	1.95	0	1.95	0	0	0	1.95	0	0	0	1.95	0	2.39	0	0	0	0	0	0	0	0	0	2.76	0	1.95	0	0	0	117
CG16944	sesB		SLC25A31, SLC25A6, SLC25A5, SLC25A4	3.66	0	1.83	0	0	3.66	0	0	0	2.8	0	2.8	0	0	2.36	0	2.8	0	2.59	0	3.66	0	3.81	0	3.66	0	3.96	0	0	0	3.17	0	0	3.17	0	0	5.18	0	4.36	0	0	3.17	33
CG16969	dgt2			0	0	0	6.78	0	0	0	0	0	0	0	0	0	0	0	0	0	0	0	0	0	0	0	0	0	0	0	0	0	0	0	0	0	0	0	0	0	0	0	0	0	0	26
CG16973	msn		NRK, TNIK, MINK1, MAP4K4	3.49	0	0	0	0	3.3	0	0	0	0	0	2.02	0	5.87	4.8	0	2.85	0	4.2	0	3.68	0	2.02	0	4.66	0	2.33	0	2.02	0	3.68	0	0	0	0	4.8	3.3	0	5.08	0	0	0	162
CG16983	skpA		SKP1	0	0	0	6.78	0	0	0	0	0	0	0	0	0	0	0	0	0	0	0	0	0	0	0	0	0	0	0	0	0	0	0	0	0	0	0	0	0	0	0	0	0	0	19
CG16986	CG16986		ACOT13	0	0	0	0	0	0	0	0	0	0	8.31	0	0	0	0	0	0	0	0	0	0	0	0	0	0	0	0	0	0	0	0	0	0	0	0	0	0	0	0	0	0	0	16
CG17033	CG17033		RNF41	0	0	0	0	0	0	0	0	0	0	6.78	0	0	0	0	0	0	0	0	0	0	0	0	0	0	0	0	0	0	0	0	0	0	0	0	0	0	0	0	0	0	0	36
CG1707	CG1707	Glo1	GLO1	0	4.05	0	4.44	0	0	0	0	0	0	5.44	0	4.05	0	0	0	0	0	0	0	0	0	0	2.56	0	2.56	0	2.56	0	0	0	0	0	0	0	0	0	0	0	0	0	0	20
CG1710	Hcf		HCFC1, HCFC2	0	0	0	0	0	7.55	0	0	0	0	0	0	0	0	0	0	0	0	0	0	0	0	0	0	0	0	0	0	0	0	0	0	0	0	0	0	0	0	0	0	0	0	160
CG17158	cpb		CAPZB	0	0	0	5.87	7.58	0	0	0	0	0	0	0	0	0	0	0	0	0	0	0	0	0	0	0	0	0	0	0	0	0	0	0	0	0	0	0	0	0	0	0	0	0	31
CG17209	CG17209		POLR3A	0	0	0	0	0	0	0	1.95	0	1.95	0	0	0	0	3.38	0	3.38	0	2.39	0	3.08	0	0	0	1.95	0	1.95	0	0	0	0	0	0	0	0	0	4.57	0	3.38	0	0	0	154
CG17227	lig3		LIG3	3.08	0	0	0	0	0	0	0	0	0	0	0	0	0	0	0	2.67	0	3.77	0	3.45	0	0	0	4.08	0	2.67	0	0	0	0	0	0	0	0	0	3.77	0	2.67	0	0	0	91
CG17246	Scs-fp		SDHA	0	0	1.95	5.87	0	5.51	0	2.39	0	4.97	5.87	0	0	0	0	0	2.76	0	0	0	3.9	0	5.34	0	3.65	0	0	0	0	0	0	0	0	3.38	0	0	0	0	0	0	0	4.57	72
CG17255	CG17255		PRRC2A, PRRC2C	0	0	0	0	0	0	0	0	0	0	0	0	0	0	0	0	0	0	0	0	0	0	0	0	8.72	0	0	0	0	0	0	0	0	0	0	0	0	0	0	0	0	0	236
CG17259	CG17259		SARS	0	0	4.36	0	0	5.03	0	0	0	3.56	0	0	0	0	0	0	0	0	0	0	0	0	0	0	0	0	0	0	0	0	0	0	0	0	0	0	0	0	0	0	0	0	56
CG17269	Fancd2		FANCD2	0	0	0	0	0	0	0	0	0	0	0	0	0	0	0	0	0	0	0	0	0	0	0	0	0	0	0	0	0	0	0	0	0	0	0	0	0	0	7.55	0	0	0	167
CG17291	Pp2A-29B		PPP2R1B, PPP2R1A	0	0	4.87	8.31	0	6.89	0	4.62	0	4.08	5.87	0	0	0	0	0	0	0	0	0	0	0	5.97	0	0	0	0	0	4.62	0	0	0	0	5.56	0	0	0	0	0	0	0	6.35	65
CG17320	ScpX		SCP2	0	0	0	0	0	0	0	0	0	0	0	0	0	0	0	0	0	0	0	0	0	0	0	0	0	0	0	0	0	0	0	0	0	0	0	0	0	0	0	0	0	13.08	59
CG17331	CG17331		PSMB2	0	0	0	0	0	0	0	0	0	0	6.78	0	0	0	0	0	0	0	0	0	0	0	0	0	0	0	0	0	0	0	0	0	0	0	0	0	0	0	0	0	0	0	22
CG17332	VhaSFD		ATP6V1H	0	0	0	0	0	0	0	0	0	3.56	0	0	0	0	0	0	0	0	0	0	0	0	3.56	0	0	0	0	0	0	0	0	0	0	0	0	0	0	0	0	0	0	6.66	51
CG17360	CG17360	PLEKHM2-like	PLEKHM2	0	0	0	0	0	0	0	0	0	0	0	0	0	0	0	0	0	0	0	0	0	0	0	0	0	0	0	0	0	0	0	0	0	0	0	0	0	0	24.66	0	0	0	150
CG17369	Vha55		ATP6V1B1, ATP6V1B2	0	0	2.33	0	0	5.71	0	0	0	2.85	0	0	0	0	0	0	0	0	0	0	0	0	5.46	0	0	0	0	0	2.33	0	0	0	0	4.94	0	0	0	0	0	0	0	6.79	55
CG17420	RpL15		RPL15	0	0	0	0	0	0	0	0	0	0	0	0	0	0	0	0	0	0	0	0	0	0	0	0	8.72	0	0	0	0	0	0	0	0	0	0	0	0	0	0	0	0	0	28
CG17471	CG17471	PIP4K2	PIP4K2C, PIP4K2B, PIP4K2A	0	0	0	0	0	8.72	0	0	0	0	0	0	0	0	0	0	0	0	0	0	0	0	0	0	0	0	0	0	0	0	0	0	0	0	0	0	0	0	0	0	0	0	47
CG17489	RpL5		RPL5	0	0	0	0	0	0	0	0	0	0	0	0	0	0	0	0	0	0	0	0	3.38	0	0	0	2.76	0	3.9	0	0	0	0	0	0	0	0	9.59	2.76	0	0	0	0	3.9	34
CG1749	CG1749		UBA5	0	0	11.8	8.31	0	0	0	0	0	0	0	0	0	0	0	0	0	0	0	0	0	0	0	0	0	0	0	0	0	0	0	0	0	7.96	0	0	0	0	0	0	0	5.63	44
CG17509	pds5		PDS5A, PDS5B	2.85	0	0	0	0	0	0	0	0	4.66	0	0	0	0	0	0	0	0	3.3	0	3.3	0	3.68	0	2.33	0	0	0	0	0	0	0	0	0	0	0	0	0	0	0	0	3.3	139
CG17510	CG17510		FIS1	0	0	0	0	0	0	0	0	0	0	0	0	0	0	0	0	0	0	0	0	0	6.78	0	0	0	0	0	0	0	0	0	0	0	9.75	0	0	0	0	0	0	0	0	18
CG17514	CG17514		GCN1L1	4.9	0	4.24	0	0	4	0	2.83	0	3.16	0	3.16	0	0	4.12	0	4.24	0	4	0	3.74	0	3.87	0	5.1	0	5	0	2.65	0	4.36	0	0	3	0	0	3.61	0	1.41	0	0	3.87	294
CG17521	Qm		RPL10, RPL10L	0	0	0	8.31	0	0	0	0	0	0	0	0	0	0	0	0	0	0	0	0	0	0	0	0	0	0	0	0	0	0	0	0	0	0	0	0	0	0	0	0	0	0	26
CG17524	GstE3		GSTT2, GSTT2B	0	3.92	0	3.92	0	0	0	0	0	0	4.8	0	0	0	0	0	0	0	0	0	0	0	0	0	0	0	0	0	0	0	0	0	0	0	0	0	0	0	0	0	0	0	25
CG17530	GstE6		GSTT2, GSTT2B	0	5.54	0	9.59	0	2.39	0	0	0	2.39	9.18	0	0	0	1.95	0	3.65	0	0	0	0	0	2.39	0	1.95	0	5.16	0	0	0	3.08	0	0	3.08	0	0	6.32	0	0	0	0	0	25
CG17531	GstE7		GSTT2, GSTT2B	0	0	0	11.75	0	0	0	0	0	0	0	0	0	0	0	0	0	0	0	0	0	0	0	0	0	0	0	0	0	0	0	0	0	0	0	0	0	0	0	0	0	0	26
CG17569	gry	TRAPPC11	TRAPPC11	0	0	0	0	0	0	0	0	0	6.89	0	0	0	0	0	0	0	0	0	0	0	0	0	0	0	0	0	0	0	0	0	0	0	0	0	0	0	0	0	0	0	6.16	151
CG17596	S6kII		RPS6KA1, RPS6KA6, RPS6KA2, RPS6KA3	0	0	0	0	0	0	0	0	0	0	0	0	0	0	0	0	0	0	0	0	3.08	0	0	0	3.08	0	3.08	0	0	0	12.33	0	0	0	0	0	0	0	0	0	0	0	100
CG17598	CG17598	Protein phosphatase 2-like	PPM1M, PPM1J, PPM1H	0	0	16.88	17.29	0	0	0	0	0	0	0	0	0	0	0	0	0	0	0	0	0	0	0	0	0	0	0	0	0	0	0	0	0	0	0	0	0	0	0	0	0	0	73
CG17603	Taf1		TAF1L, TAF1	6.16	0	0	0	0	0	0	0	0	0	0	0	0	0	0	0	0	0	0	0	0	0	0	0	0	0	0	0	0	0	0	0	0	0	0	0	0	0	0	0	0	0	232
CG17665	CG17665		INTS3	3.56	0	0	0	0	0	0	0	0	0	0	0	0	0	0	0	0	0	0	0	0	0	4.36	0	0	0	0	0	0	0	0	0	0	0	0	0	0	0	4.36	0	0	0	124
CG1768	dia		DIAPH1, DIAPH3, DIAPH2	0	0	0	0	0	0	0	0	0	0	0	9.25	0	0	0	0	0	0	0	0	0	0	0	0	0	0	6.16	0	0	0	0	0	0	0	0	0	0	0	0	0	0	0	123
CG17704	Nipped-B		NIPBL	3.08	0	4.08	0	0	2.18	0	1.89	0	3.45	0	0	0	0	1.89	0	0	0	1.89	0	2.67	0	3.27	0	3.08	0	3.08	0	0	0	2.88	0	0	1.89	0	0	1.54	0	2.18	0	0	2.67	237
CG17766	CG17766	rabconnectin 3B	WDR72, WDR7	0	0	0	0	0	0	0	0	16.61	8.72	0	0	0	0	0	0	0	0	0	0	6.54	0	0	0	4.87	0	0	0	0	0	0	0	0	0	0	0	0	0	6.16	0	0	0	168
CG17800	Dscam	Down syndrome cell adhesion molecule (fibronectin)	DSCAM, DSCAML1	0	0	3.38	0	0	0	0	0	0	5.51	0	0	0	0	0	0	0	0	3.38	0	0	0	0	0	0	0	0	0	0	0	6.75	0	0	0	0	0	0	0	5.85	0	0	0	222
CG1782	Uba1		UBA6, UBA7, UBA1	3.87	0	2.24	9.59	0	3.16	0	3.87	0	5	0	2.45	0	0	4.36	0	3.61	0	4.69	0	4.36	0	2.65	0	5.29	0	5.66	0	2	0	2.24	0	0	4.24	0	0	4.12	0	6.16	0	0	3.46	131
CG17838	CG17838		RBM47, SYNCRIP, HNRNPR	0	0	0	0	0	6.16	0	0	0	0	0	0	0	0	0	0	0	0	0	0	0	0	0	0	0	0	0	0	0	0	0	0	0	0	0	0	0	0	0	0	0	0	64
CG17866	kl-2		DNAH2	0	0	0	0	0	0	0	0	0	0	0	0	0	0	0	0	0	6.78	0	0	0	0	0	0	0	0	0	0	0	0	0	0	0	0	0	0	0	0	0	0	0	0	453
CG1787	Hexo2		HEXB, HEXA	0	0	0	0	0	0	0	0	0	0	0	0	0	0	0	0	0	0	7.12	17.29	0	0	7.55	0	0	0	0	0	0	0	7.12	0	0	0	0	0	0	0	0	0	0	0	71
CG17870	14-3-3zeta		SFN, YWHAE, YWHAB, YWHAZ	0	0	0	4.8	0	0	0	0	0	0	4.8	0	4.15	0	0	0	0	0	0	4.15	0	0	0	0	0	0	0	0	0	0	0	0	0	0	0	0	0	0	0	0	0	0	28
CG17896	CG17896		ALDH6A1	0	0	0	0	0	6.89	0	0	0	0	0	0	0	0	0	0	0	0	0	0	0	0	0	0	0	0	0	0	0	0	0	0	0	0	0	0	0	0	0	0	0	4.36	56
CG17949	His2B:CG17949		HIST1H2BO, HIST3H2BB	0	0	0	0	0	0	0	0	0	0	0	0	0	4.8	0	4.8	0	0	0	0	0	0	0	0	0	0	0	0	0	0	0	0	0	0	0	0	0	0	0	0	0	0	14
CG17970	Cyp4ac2		CYP4F3, CYP4F12, CYP4F22, CYP4F8, CYP4F2, CYP4F11, CYP4V2	0	0	0	0	0	0	0	0	0	0	0	0	0	0	0	0	0	0	0	0	0	0	6.16	0	0	0	0	0	0	0	0	0	0	0	0	0	0	0	0	0	0	0	58
CG18000	sw		DYNC1I1, DYNC1I2	0	0	0	0	0	0	0	0	0	0	0	0	0	0	0	0	0	0	4.36	0	4.36	0	0	0	0	0	0	0	0	0	0	0	0	0	0	0	0	0	0	0	0	0	70
CG18028	lt	VPS41	VPS41	0	0	20.45	0	0	0	0	0	0	0	0	0	0	0	0	0	0	0	0	0	0	0	0	0	0	0	0	0	0	0	0	0	0	0	0	0	0	0	0	0	0	0	97
CG1803	regucalcin		RGN	0	0	0	6.78	0	0	0	0	0	0	0	0	0	0	0	0	0	0	0	0	0	0	0	0	0	0	0	0	0	0	0	0	0	0	0	0	0	0	0	0	0	0	34
CG18041	dgt1		KANSL2	0	0	0	0	0	7.55	0	0	0	0	0	0	0	0	0	0	0	0	0	0	0	0	0	0	0	0	0	0	0	0	0	0	0	0	0	0	0	0	0	0	0	0	56
CG18069	CaMKII	Calcium/calmodulin-dependent protein kinase II	CAMK2B, CAMK2A, CAMK2G, CAMK2D	0	0	0	0	0	5.34	0	0	0	0	0	0	0	0	0	0	0	0	0	0	0	0	5.34	0	0	0	0	0	0	0	0	0	0	3.08	0	0	0	0	0	0	0	4.36	58
CG18076	shot		MACF1, DST	0	0	0	0	0	0	0	2.76	0	3.38	0	0	0	0	0	0	0	0	0	0	0	0	0	0	0	0	0	6.78	3.9	0	7.03	0	0	3.38	0	0	0	0	0	0	0	0	990
CG18102	shi		DNM3, DNM2, DNM1	0	0	2.39	6.78	0	2.76	0	3.08	0	1.95	0	0	0	0	0	0	0	0	0	0	0	0	2.39	0	0	0	1.95	0	1.95	0	0	0	0	3.38	0	0	0	0	1.95	0	0	4.57	93
CG18174	Rpn11		PSMD14	0	0	0	0	0	0	0	0	0	0	0	0	0	0	0	0	0	0	0	0	0	0	4.36	0	0	0	0	0	0	0	0	0	0	0	0	0	0	0	0	0	0	4.36	34
CG18176	defl		INTS7	0	0	0	0	0	4.36	0	3.77	0	3.77	0	0	0	0	0	0	0	0	0	0	0	0	0	0	0	0	0	0	0	0	0	0	0	0	0	0	0	0	0	0	0	4.36	112
CG18212	alt		RRBP1, KTN1	3.25	0	2.3	8.31	0	3.08	0	2.05	0	2.72	5.87	2.91	0	0	1.78	0	2.72	0	2.72	0	2.72	0	2.52	0	3.25	0	2.52	0	2.05	0	0	0	0	3.25	0	0	2.3	0	3.41	0	0	3.25	95
CG18214	trio	Trio, GEF with sec14 domain,kalirin	ARHGEF25, KALRN, TRIO	0	0	0	0	0	0	0	0	0	23.27	0	0	0	0	0	0	0	0	0	0	11.53	8.31	0	0	0	0	0	0	0	0	0	0	0	0	0	0	0	0	0	0	0	0	257
CG1822	bif			0	0	0	0	0	0	0	0	0	0	0	9.75	0	0	0	0	0	0	0	0	0	0	0	0	0	0	0	0	0	0	0	0	0	0	0	0	0	0	0	0	0	0	130
CG18273	CG18273			2.59	0	1.5	0	0	4.09	0	0	0	1.83	0	1.83	0	0	6.07	0	3.81	0	2.8	0	3.96	0	3.96	0	3.66	0	4.84	0	4.96	0	2.59	0	0	0	0	0	4.23	0	4.36	0	0	1.83	158
CG1828	dre4		SUPT16H	3.45	0	0	0	0	2.18	0	0	0	2.18	0	1.54	0	0	3.45	0	2.88	0	3.61	0	3.45	0	2.67	0	3.08	0	2.44	0	1.89	0	1.89	0	0	0	0	8.31	1.89	0	4.87	0	0	3.08	128
CG18332	CSN3		COPS3	0	0	0	0	0	0	0	0	0	0	0	0	0	0	0	0	0	0	0	0	0	0	0	0	0	0	0	0	0	0	0	0	0	0	0	0	0	0	0	0	0	6.16	51
CG1845	CG1845		BRPF3, BRD1, BRPF1	6.16	0	0	0	0	0	0	0	0	0	0	0	0	0	0	0	0	0	0	0	0	0	0	0	0	0	0	0	0	0	0	0	0	0	0	0	0	0	0	0	0	0	157
CG18497	spen		SPEN	0	0	0	0	0	0	0	0	0	0	0	0	0	0	0	0	0	0	7.55	0	0	0	0	0	0	0	0	0	0	0	0	0	0	0	0	0	0	0	0	0	0	0	597
CG18550	yellow-f			0	0	0	0	0	0	0	0	0	0	0	0	0	0	0	0	0	0	0	0	0	0	0	0	0	0	0	0	0	0	0	0	0	23.87	8.31	0	0	0	0	0	0	0	49
CG1856	ttk		ZBTB39, ZBTB37, ZBTB17, NACC1, ZBTB24, ZBTB45	0	0	0	0	0	0	0	0	0	0	0	0	0	0	0	0	0	0	0	0	0	0	0	0	0	0	0	0	0	0	0	0	0	0	0	0	7.55	0	0	0	0	0	69
CG18572	r		CPS1, CAD	4.69	0	6.56	13.56	0	4.36	0	3	0	5	0	3.16	0	0	5.1	0	5.92	0	5.29	0	5.39	0	4	0	6.48	0	5.83	0	1.73	0	6.08	0	0	3.74	0	0	8.77	0	7.28	0	0	3.32	247
CG18596	CG18596		TARBP1	0	0	0	0	0	0	0	0	0	19.49	0	0	0	0	0	0	0	0	0	0	0	0	0	0	0	0	0	0	0	0	0	0	0	6.89	0	0	0	0	0	0	0	0	130
CG18616	CG18616		CNOT10	0	0	0	8.31	0	0	0	0	0	0	0	0	0	0	0	0	0	0	0	0	0	0	0	0	0	0	0	0	0	0	0	0	0	0	0	0	0	0	0	0	0	0	70
CG18617	Vha100-2		TCIRG1, ATP6V0A2, ATP6V0A1, ATP6V0A4	0	0	0	0	0	0	0	0	0	0	0	0	0	0	0	0	0	0	0	0	0	0	0	0	0	0	0	0	0	0	0	0	0	0	0	0	0	0	6.16	0	0	0	95
CG18661	CG18661		C16orf13	0	1.81	0	2.56	1.81	0	2.87	0	2.22	0	2.56	0	2.87	3.14	0	0	0	1.81	0	2.22	0	2.56	0	2.22	0	1.81	0	0	0	0	0	0	0	0	0	0	0	2.22	0	0	0	0	25
CG18729	zwilch	zwilch,RZZ complex	ZWILCH	0	0	0	0	0	2.76	0	0	0	0	0	0	0	0	3.9	0	2.76	0	0	0	4.77	0	11.53	0	0	0	0	0	0	0	0	0	0	0	0	0	0	0	0	0	0	0	72
CG18731	CG18731		C19orf25	0	0	0	0	0	0	0	0	0	0	0	0	0	0	0	0	0	0	0	0	0	0	7.55	0	0	0	0	0	0	0	0	0	0	0	0	0	0	0	0	0	0	0	14
CG18740	mor		SMARCC1, SMARCC2	4.75	0	0	0	0	1.89	0	1.54	0	3.27	0	0	0	0	3.61	0	3.93	0	4.49	0	4.87	0	2.88	0	5.87	0	5.66	0	0	0	1.54	0	0	1.54	0	0	6.72	0	7.78	0	0	3.08	131
CG18743	Hsp70Ab		HSPA6, HSPA8, HSPA1L, HSPA1B, HSPA1A	0	0	0	0	0	0	0	0	0	0	0	0	0	0	0	0	8.72	0	6.16	0	9.42	0	0	0	0	0	0	0	0	0	0	0	0	0	0	0	0	0	0	0	0	0	70
CG1877	lin19		CUL1	4.36	0	0	0	0	0	0	0	0	0	0	0	0	0	0	0	0	0	0	0	0	0	0	0	0	0	0	0	0	0	0	0	0	0	0	0	4.36	0	0	0	0	0	90
CG18801	Ku80		XRCC5	4.77	0	0	0	0	0	0	0	0	0	0	2.76	0	0	4.97	0	7.03	0	4.36	0	5.34	0	0	0	0	0	5.85	0	0	0	0	0	0	0	0	0	7.67	0	5.16	0	0	2.39	80
CG1883	RpS7		RPS7	0	0	0	4.29	3.03	2.52	3.71	0	0	0	0	0	0	0	0	0	0	0	0	4.29	0	0	2.52	0	0	0	5.34	0	0	0	3.08	0	0	4.36	0	0	5.34	0	0	3.71	0	0	22
CG1903	sno		SBNO2, SBNO1	0	0	0	0	0	0	0	0	0	0	0	0	0	0	0	0	0	0	0	0	0	0	0	0	0	0	0	0	0	0	0	0	0	0	0	0	4.36	0	5.34	0	0	0	201
CG1910	CG1910		SMTNL1	0	0	0	0	0	0	0	0	0	4.36	0	0	0	0	0	0	0	0	0	0	0	0	0	0	0	0	0	0	4.36	0	0	0	0	0	0	0	0	0	0	0	0	0	52
CG1911	CAP-D2		NCAPD2	3.22	0	0	0	0	0	0	0	0	3.22	0	0	0	0	3.72	0	1.86	0	3.48	0	2.94	0	0	0	3.48	0	2.94	0	0	0	0	0	0	0	0	0	4.92	0	5.88	0	0	2.28	158
CG1925	mus205		REV3L	0	0	0	0	0	0	0	0	0	0	0	0	0	0	0	0	0	0	0	0	0	0	0	0	0	0	0	0	0	0	0	0	0	0	0	6.78	0	0	0	0	0	0	240
CG1938	Dlic2		DYNC1LI1, DYNC1LI2	0	0	0	0	0	0	0	0	0	0	0	0	0	0	0	0	0	0	0	0	0	0	4.36	0	0	0	0	0	0	0	0	0	0	0	0	0	0	0	0	0	0	5.34	54
CG1945	faf	fat facets CG1945 endo via liq facets ortho is FAM (on Golgi!) Ubiquitin carboxyl-terminal hydrolase Usp24/Usp9x	USP9Y, USP9X	4.04	0	2.33	0	0	2.6	0	5.21	0	20.04	16.61	1.65	0	0	4.94	0	3.3	0	3.68	0	2.33	0	2.6	0	0	0	0	0	0	0	13.88	0	0	4.94	0	0	0	0	0	0	0	1.65	304
CG1957	CG1957		CPSF2	0	0	0	0	0	0	0	0	0	0	0	0	0	0	0	0	3.56	0	4.36	0	0	0	0	0	0	0	3.56	0	0	0	0	0	0	0	0	0	0	0	0	0	0	0	85
CG1960	mu2		PAXIP1, MDC1	0	0	0	0	0	0	0	0	0	0	0	0	0	0	0	0	0	0	0	0	0	0	0	0	0	0	0	0	0	0	0	0	0	0	0	0	0	0	6.16	0	0	0	141
CG1965	CG1965		GCFC2, GCFC1	3.08	0	0	0	0	0	0	0	0	0	0	0	0	0	2.52	0	2.52	0	0	0	0	0	0	0	2.52	0	0	0	0	0	0	0	0	0	0	0	2.52	0	2.52	0	0	0	103
CG1966	Acf1		BAZ1A	0	0	0	0	0	0	0	0	0	0	0	0	0	0	0	0	0	0	0	0	0	0	0	0	0	0	0	0	0	0	0	0	0	0	0	0	0	0	7.55	0	0	0	170
CG1968	CG1968	cog6	COG6	0	0	3.56	0	0	0	0	0	0	6.16	0	0	0	0	0	0	0	0	0	0	0	0	0	0	0	0	0	0	0	0	0	0	0	3.56	0	0	0	0	0	0	0	0	71
CG1973	CG1973	SCYL1 kinase (Cex1p in Sc)	SCYL1	2.83	0	3.74	5.54	0	4.12	0	1.41	0	6.56	7.33	3.32	0	0	2.24	0	1.73	0	2	0	2.45	0	5.48	0	3	0	2.65	0	1.73	0	3.61	0	0	3.74	0	0	2.45	0	3.61	4.8	0	6.24	97
CG1977	alpha-Spec	spectrin	CDAN1, SPTA1, SPTAN1	13.27	0	4.12	10.72	0	8.72	0	3.32	0	8.49	0	16.28	0	0	10.68	0	14.66	0	10.91	0	8.66	0	8.12	0	12.57	0	17.32	0	6.63	0	11.27	0	0	9	0	0	14.83	0	14.07	4.8	0	4.24	278
CG1994	l(1)G0020		NAT10	3.66	0	0	0	0	2.99	0	0	0	2.36	0	2.8	0	0	4.61	0	1.83	0	4.49	0	3.51	0	2.36	0	2.99	0	1.83	0	2.11	0	3.17	0	0	1.5	0	0	3.34	0	4.61	0	0	2.99	113
CG2025	CG2025		NRD1	0	0	0	0	0	0	0	0	0	0	0	0	0	0	0	0	4.36	0	0	0	0	0	0	0	0	0	0	0	0	0	0	0	0	0	0	0	0	0	5.34	0	0	0	133
CG2028	CkIalpha		CSNK1D, CSNK1E, CSNK1A1L, CSNK1A1	0	0	0	0	0	0	6.78	0	0	0	0	0	0	0	0	0	0	0	0	0	0	0	0	0	0	0	0	0	0	0	0	0	0	0	0	0	0	0	0	0	0	0	40
CG2031	Hpr1		THOC1	3.56	0	0	0	0	0	0	0	0	0	0	0	0	0	3.25	0	3.25	0	0	0	3.84	0	0	0	3.25	0	4.82	0	0	0	0	0	0	0	0	0	3.84	0	3.84	0	0	2.52	81
CG2033	RpS15Aa		RPS15A	0	3.92	0	0	0	0	0	0	0	0	3.92	0	0	0	0	0	0	0	0	3.92	0	0	0	0	0	0	0	0	0	0	0	0	0	0	0	0	0	0	0	0	0	0	15
CG2050	mod		NCL	0	0	2.09	0	0	5.27	0	1.71	0	3.82	0	0	0	0	2.09	0	2.96	0	2.09	0	2.42	0	5.67	0	0	0	0	0	5.41	0	3.2	0	0	3.2	0	0	0	0	0	0	0	4.52	60
CG2061	CG2061		LANCL2, LANCL3	0	0	0	2.94	0	0	3.79	0	0	0	0	0	0	0	0	2.4	0	2.4	0	0	5.16	0	4.36	2.94	0	0	0	3.79	0	0	0	4.15	0	0	0	0	3.38	2.94	2.76	0	0	10.68	48
CG2072	TXBP181-like		MAD1L1	0	0	0	0	0	0	0	0	0	10.68	0	0	0	0	0	0	0	0	0	0	0	0	0	0	0	0	0	0	0	0	0	0	0	0	0	0	0	0	0	0	0	0	85
CG2093	CG2093	VPS13A/C	VPS13C, VPS13A	0	0	0	0	0	0	0	0	0	4.36	0	0	0	0	8.35	0	0	0	0	0	0	0	0	0	0	0	0	0	0	6.78	5.63	0	0	0	0	0	0	0	0	0	0	0	375
CG2095	sec8	SEC8	EXOC4	0	0	0	0	0	0	0	0	0	0	0	0	0	0	0	0	0	0	0	0	0	0	0	0	0	0	0	0	0	0	0	0	0	20.21	0	0	0	0	0	0	0	5.34	112
CG2097	CG2097		SYMPK	0	0	0	0	0	0	0	0	0	3.77	0	0	0	0	0	0	0	0	3.08	0	3.08	0	0	0	0	0	0	0	0	0	0	0	0	0	0	0	0	0	0	0	0	3.08	132
CG2107	CG2107		CPT2	0	0	4.54	0	0	5.03	0	3.33	0	6.29	0	0	0	9.59	0	0	3.33	0	4.71	0	4.87	0	7.12	0	0	0	3.33	0	2.18	0	2.52	0	0	5.19	0	0	0	0	0	0	0	0	75
CG2118	CG2118		PCCA, MCCC1	0	0	0	0	0	3.38	0	0	0	0	0	0	0	0	0	0	2.76	0	3.9	0	0	0	0	0	0	0	0	0	0	0	0	0	0	2.76	0	0	0	0	0	0	0	3.38	69
CG2124	CG2124		FASTKD5	0	0	0	0	0	0	0	0	0	4.36	0	0	0	0	0	0	0	0	0	0	0	0	0	0	0	0	0	0	0	0	9.42	0	0	7.12	0	0	0	0	0	0	0	0	74
CG2139	aralar1		SLC25A13, SLC25A12	0	0	0	0	0	0	0	0	0	0	0	0	0	0	0	0	5.34	0	0	0	4.36	0	0	0	0	0	0	0	0	0	0	0	0	0	0	0	0	0	0	0	0	0	75
CG2146	didum		MYO5B, MYO5C, MYO5A	4.36	0	0	0	0	0	0	0	0	0	0	5.51	0	0	0	0	0	0	0	0	0	0	0	0	4.36	0	3.38	0	0	0	0	0	0	0	0	0	0	0	5.16	0	0	0	208
CG2165	CG42314		ATP2B2, ATP2B1, ATP2B3, ATP2B4	2.52	0	0	0	0	0	0	0	0	2.52	0	0	0	0	0	0	0	0	0	0	3.08	0	0	0	4.36	0	0	0	0	0	0	0	0	0	0	0	0	0	6.42	0	0	3.98	137
CG2168	RpS3A		RPS3A	0	1.7	0	2.94	1.7	0	3.6	0	0	0	5.09	0	1.7	0	0	2.68	0	1.7	0	3.39	0	2.68	3.08	0	0	0	0	0	0	1.7	0	2.94	2.68	3.08	1.7	1.7	5.34	3.39	0	0	0	7.86	30
CG2173	Rs1		DDX27	3.3	0	0	0	0	0	0	0	0	0	0	0	0	0	3.68	0	0	0	3.3	0	0	0	0	0	3.68	0	3.3	0	0	0	0	0	0	0	0	0	2.85	0	3.68	0	0	0	88
CG2194	su(r)		DPYD	0	0	0	0	0	0	0	0	0	5.34	0	2.52	0	0	0	0	0	0	0	0	3.08	0	0	0	2.52	0	0	0	0	0	0	0	0	4.71	0	0	0	0	0	0	0	6.16	111
CG2206	l(1)G0193	hypothetical		0	0	5.11	0	0	2.18	0	0	0	3.45	0	0	0	0	0	0	2.18	0	0	0	7.86	0	2.67	0	0	0	0	0	0	0	2.67	0	0	0	0	0	0	0	0	0	0	3.08	75
CG2210	awd		NME2, NME3, NME1-NME2, NME1	0	0	0	0	0	0	0	0	0	0	8.31	0	0	0	0	0	0	0	0	0	0	0	0	0	0	0	0	0	0	0	0	0	0	0	0	0	0	0	0	0	0	0	19
CG2212	sws		PNPLA6, PNPLA7	0	0	0	0	0	0	0	0	0	0	0	0	0	0	0	0	0	0	0	0	0	0	0	0	6.89	0	0	0	0	0	0	0	0	0	0	0	0	0	5.34	0	0	0	161
CG2216	Fer1HCH		FTH1	0	0	0	0	0	0	0	0	0	5.34	0	0	0	0	0	0	0	0	0	6.78	0	0	6.16	0	0	0	0	0	0	0	0	0	0	0	0	0	0	0	0	0	0	0	23
CG2221	l(1)G0289		PLXDC2, PLXDC1	0	0	0	0	0	0	0	0	0	0	0	0	0	0	0	0	0	0	0	0	0	0	0	0	0	0	0	0	0	0	0	0	0	6.16	0	0	0	0	0	0	0	0	67
CG2238	Ef2b		EEF2	11.96	2.77	7.62	7.33	0	11.66	3.39	6.63	0	7.62	0	9.7	0	2.77	12.33	0	11.53	0	11.31	0	12.92	0	9.17	0	11.87	0	13.6	2.77	6.71	0	7.87	0	0	10.1	2.77	0	13.38	0	13.15	0	0	11.7	94
CG2244	MTA1-like		MTA2, MTA1, MTA3	0	0	0	0	0	0	0	0	0	0	0	0	0	0	0	0	0	0	0	0	0	0	0	0	0	0	0	0	0	0	0	0	0	0	0	0	0	0	0	0	0	8.72	97
CG2247	CG2247			0	0	0	0	0	0	0	0	0	0	6.78	0	0	0	0	0	0	0	0	0	0	0	0	0	0	0	0	0	0	0	0	0	0	0	0	0	0	0	0	0	0	0	116
CG2253	Upf2		UPF2	3.56	0	0	0	0	3.56	0	0	0	0	0	0	0	0	2.76	0	2.76	0	3.18	0	2.25	0	3.18	0	4.77	0	2.98	0	2.98	0	1.95	0	0	1.59	0	0	4.06	0	6.06	0	0	1.59	140
CG2286	ND75		NDUFS1	0	0	0	0	0	0	0	0	0	0	0	0	0	0	0	0	3.56	0	6.66	0	7.12	0	0	0	0	0	0	0	0	0	0	0	0	0	0	0	0	0	0	0	0	0	79
CG2331	TER94	p97	VCP	6.08	0	6.4	8.65	4.15	8	0	7.21	0	4.9	0	4.58	0	0	6.08	0	5.92	0	5	0	5.39	0	6.86	0	6.56	0	7.35	0	5.66	0	5.83	3.39	0	7.35	0	4.15	6.56	0	6.4	0	0	7.87	89
CG2469	CG2469		CTR9	0	0	0	0	0	3.9	0	0	0	0	0	0	0	0	0	0	0	0	0	0	3.38	0	0	0	3.9	0	0	0	0	0	2.76	0	0	0	0	0	2.76	0	0	0	0	0	130
CG2478	CG2478	TRAPPC9 Trs120	TRAPPC9	2.76	0	0	0	0	0	0	0	0	18.18	21.98	0	0	0	0	0	0	0	2.76	0	2.76	0	0	0	0	0	0	0	0	0	0	0	0	0	0	0	0	0	3.38	0	0	0	146
CG2508	cdc23		CDC23	0	0	0	0	0	0	0	6.16	0	0	0	0	0	0	0	0	0	0	0	0	0	0	0	0	0	0	0	0	0	0	0	0	0	0	0	0	0	0	0	0	0	0	78
CG2512	alphaTub84D		TUBA1C, TUBA3E, TUBA3D, TUBA3C	3.32	3.2	7.07	2.77	0	9.22	0	5.57	0	7.35	3.2	2.45	0	4.52	2.65	3.57	3	0	3.61	0	4.69	0	10.05	0	3.74	2.26	3.87	5.3	6.63	0	4.47	0	0	8.37	0	0	4	2.26	2.83	2.26	0	8.43	50
CG2522	Gtp-bp		SRPR	0	0	0	0	0	0	0	0	0	0	0	0	0	0	0	0	3.56	0	4.36	0	4.36	0	0	0	0	0	0	0	0	0	0	0	0	0	0	0	0	0	0	0	0	0	68
CG2615	ik2	IK2 I kappa kinase	IKBKE, TBK1	0	0	0	0	0	0	0	0	0	4.36	0	0	0	0	0	0	0	0	0	0	0	0	0	0	0	0	0	0	0	0	0	0	0	32.76	6.78	0	0	0	0	0	0	0	81
CG2621	sgg	Serine/threonine-protein kinase	GSK3A, GSK3B	0	0	0	0	0	0	0	0	0	0	0	0	0	0	0	0	0	0	0	0	0	0	0	0	0	0	0	0	0	0	21.79	0	0	0	0	0	0	0	0	0	0	0	52
CG2637	Fs(2)Ket		KPNB1	0	0	0	0	0	0	0	0	0	0	0	0	0	0	0	0	0	0	0	0	0	0	0	0	4.36	0	0	0	0	0	0	0	0	0	0	0	0	0	4.36	0	0	0	99
CG2671	l(2)gl		LLGL2, LLGL1	1.89	0	0	0	0	2.67	0	0	0	1.54	0	0	0	0	1.89	0	1.54	0	3.08	0	3.61	0	2.18	0	3.27	0	1.89	0	2.67	0	2.44	0	0	1.54	0	0	3.27	0	3.27	0	0	2.18	127
CG2674	M(2)21AB		MAT1A, MAT2A	0	0	0	0	0	0	22.49	0	0	0	0	0	0	0	0	0	0	0	0	0	0	0	0	0	0	0	0	0	0	0	0	0	0	0	0	0	0	0	0	0	0	10.68	45
CG2691	CG2691		RRP12	3.34	0	1.83	0	0	3.51	0	0	0	2.8	0	0	0	0	8.52	0	5.07	0	4.36	0	3.51	0	2.8	0	6.07	0	3.51	0	2.36	0	2.8	0	0	2.11	0	0	7.91	0	7.09	0	0	2.59	154
CG2720	Hop		STIP1	0	0	0	9.59	0	0	0	0	0	0	0	0	0	0	0	0	0	0	0	0	0	0	0	0	0	0	0	0	0	0	0	0	0	0	0	0	0	0	0	0	0	0	56
CG2747	CG2747		HEATR5A, HEATR5B	0	0	0	0	0	0	0	0	0	0	0	0	0	0	0	0	0	0	0	0	6.16	0	0	0	0	0	0	0	0	0	0	0	0	0	0	0	0	0	0	0	0	0	231
CG2762	ush		ZFPM2, ZFPM1	0	0	0	0	0	0	0	0	0	0	0	0	0	0	0	0	0	0	0	0	0	0	0	0	0	0	0	0	0	0	0	0	0	0	0	0	6.16	0	0	0	0	0	125
CG2774	CG2774		SNX1, SNX2	0	0	0	4.8	0	0	0	0	0	0	4.8	0	0	0	0	0	0	0	0	0	0	0	0	0	0	0	0	0	0	0	0	0	0	0	0	0	0	0	0	0	0	0	52
CG2788	Dot		UGT2A2, UGT2B11, UGT2B15, UGT3A2, UGT8, UGT3A1	0	0	0	0	0	4.36	0	0	0	0	0	0	0	0	0	0	0	0	0	0	0	0	4.36	0	0	0	0	0	0	0	0	0	0	0	0	0	0	0	0	0	0	0	60
CG2807	CG2807		SF3B1	4.64	0	0	0	0	3.38	0	0	0	0	0	1.59	0	0	5.63	0	3.73	0	4.91	0	5.28	0	2.76	0	4.64	0	4.36	0	3.38	0	3.18	0	0	0	0	0	5.4	0	6.75	0	0	1.59	150
CG2848	Trn-SR		TNPO3	0	0	0	0	0	0	0	0	0	6.16	0	0	0	0	0	0	0	0	0	0	0	0	0	0	0	0	0	0	0	0	0	0	0	0	0	0	0	0	0	0	0	0	106
CG2852	CG2852		PPIC, PPIB	0	0	0	8.97	0	0	0	0	0	0	6.78	0	0	0	0	0	0	0	0	0	0	0	0	0	0	0	0	0	0	0	0	0	0	0	0	0	0	0	0	0	0	0	22
CG2867	Prat		PPAT	0	0	0	0	0	0	0	0	0	0	0	0	0	0	0	0	0	0	0	0	0	0	4.36	0	0	0	0	0	0	0	0	0	0	0	0	0	0	0	0	0	0	4.36	60
CG2875	CG2875		NOC4L	0	0	0	0	0	0	0	0	0	0	0	0	0	0	0	0	0	0	0	0	0	0	0	0	0	0	0	0	6.16	0	0	0	0	0	0	0	0	0	0	0	0	0	57
CG2910	nito		RBM15B, RBM15	2.63	0	0	0	0	0	0	0	0	0	0	2.63	0	0	2.28	0	2.28	0	2.28	0	1.86	0	0	0	3.22	0	2.94	0	0	0	3.48	0	0	0	0	0	2.28	0	2.94	0	0	0	89
CG2913	yin		SLC15A2, SLC15A1	0	0	0	0	0	0	0	0	0	0	0	0	0	0	0	0	0	0	0	0	0	0	0	0	0	0	0	0	0	0	0	0	0	0	0	0	0	0	0	0	0	6.16	81
CG2918	CG2918		HYOU1	4.12	0	3.16	0	0	5	0	5.1	0	7.14	0	3.74	0	0	5.29	0	4.12	0	4.58	0	5.57	0	4.58	0	5.2	0	4.8	0	3	0	5.29	6.78	0	4.9	0	0	4.47	0	6.56	0	0	6.08	103
CG2919	CG2919		CEP152, GOLGA3, KTN1	0	0	4.36	13.56	0	0	0	0	0	6.16	0	0	0	0	0	0	0	0	0	0	0	0	0	0	0	0	0	0	0	0	0	0	0	0	0	0	0	0	0	0	0	0	117
CG2943	CG2943		EMC1	0	0	0	0	0	0	0	0	0	0	0	0	0	0	0	0	0	0	0	0	0	0	3.56	0	4.36	0	0	0	0	0	0	0	0	0	0	0	0	0	3.56	0	0	0	101
CG2945	cin		GPHN	0	0	0	0	0	0	0	0	0	17.97	0	0	0	0	0	0	0	0	0	0	0	0	0	0	0	0	0	0	0	0	0	0	0	0	0	0	0	0	0	0	0	0	66
CG2960	RpL40		UBA52	0	0	0	0	0	0	0	2.39	0	1.95	0	0	0	0	0	0	3.08	0	0	0	0	0	3.38	0	2.76	0	0	0	0	0	1.95	0	0	3.08	0	0	3.08	0	3.08	0	0	2.76	15
CG2976	CG2976		FNTA	0	0	0	0	0	0	0	0	0	0	5.87	0	8.31	0	0	0	0	0	0	0	0	0	0	0	0	0	0	0	0	0	0	0	0	0	0	0	0	0	0	0	0	0	39
CG2980	thoc5		THOC5	0	0	4.36	0	0	3.08	0	0	0	0	0	0	0	0	0	0	4.36	0	0	0	0	0	0	0	0	0	0	0	0	0	0	0	0	0	0	0	0	0	0	0	0	3.08	71
CG2982	CG2982		MINA	0	0	0	0	0	6.16	0	0	0	0	0	0	0	0	0	0	0	0	0	0	0	0	0	0	0	0	0	0	0	0	0	0	0	0	0	0	0	0	0	0	0	0	73
CG2990	CG2990		DNA2	0	0	0	0	0	0	0	0	0	0	0	0	0	0	0	0	0	0	0	0	4.36	0	0	0	0	0	3.56	0	0	0	0	0	0	0	0	0	0	0	0	0	0	3.56	125
CG30085	CG30085		RIF1	0	0	0	0	0	0	0	0	0	4.36	0	0	0	0	0	0	0	0	0	0	0	0	5.03	0	0	0	0	0	0	0	0	0	0	3.56	0	0	0	0	0	0	0	0	157
CG3011	CG3011		SHMT2, SHMT1	0	0	0	0	0	0	0	0	0	0	0	0	0	0	0	0	0	0	0	0	0	0	5.34	0	0	0	0	0	0	0	0	0	0	0	0	0	0	0	0	0	0	6.16	59
CG30122	CG30122		HNRNPUL2, HNRNPU, HNRNPUL1	4.71	0	0	0	0	1.78	0	1.78	0	2.91	0	2.72	0	6.78	4.48	0	5.03	0	4.36	0	4.36	0	1.78	0	6.08	0	6.16	0	2.91	0	4.59	0	0	2.52	0	0	7.19	0	7.04	0	0	2.3	140
CG30149	rig		GEMIN5	0	0	0	0	0	0	0	0	0	0	0	0	0	0	0	0	0	0	0	0	0	0	0	0	0	0	0	0	5.34	0	0	0	0	0	0	0	0	0	4.36	0	0	0	138
CG30185	CG30185		EEF1E1	0	0	0	0	0	0	0	0	0	0	6.78	0	0	0	0	0	0	0	0	0	0	0	0	0	0	0	0	0	0	0	0	0	0	0	0	0	0	0	0	0	0	0	20
CG30349	CG30349		WDR43	0	0	0	0	0	0	0	0	0	0	0	0	0	0	0	0	0	0	0	0	7.55	0	0	0	0	0	0	0	0	0	0	0	0	0	0	0	0	0	0	0	0	0	68
CG30382	CG30382		PSMA6	0	0	0	3.71	0	0	0	0	0	0	4.8	0	3.03	0	0	0	0	0	0	0	0	0	0	0	0	3.03	0	3.03	0	0	0	0	0	0	0	0	0	0	0	0	0	0	27
CG30410	CG30410		RPIA	0	0	0	12.69	0	0	0	0	0	0	0	0	0	0	0	0	0	0	0	0	0	0	0	0	0	0	0	0	0	0	0	0	0	0	0	0	0	0	0	0	0	0	31
CG3056	CG3056		ELAVL4, ELAVL1, ELAVL3, ELAVL2	0	0	0	0	0	0	0	0	0	0	0	0	0	0	0	0	0	0	0	0	0	0	0	0	0	0	0	0	6.16	0	0	0	0	0	0	0	0	0	0	0	0	0	53
CG3059	NTPase		ENTPD5, ENTPD6	0	0	0	0	0	0	0	0	0	0	0	0	0	0	0	0	0	0	0	0	0	0	5.34	0	0	0	0	0	0	0	0	0	0	0	0	0	0	0	0	0	0	6.89	51
CG3074	CG3074		TINAG, TINAGL1	0	0	3.68	0	0	7.55	0	4.04	0	0	0	0	0	0	0	0	0	0	0	0	0	0	7.55	0	0	0	0	6.78	6.79	0	0	0	0	4.36	0	0	0	0	0	0	0	7.37	49
CG3093	dor	VPS18 (deep orange (delivered to lysosomes by VPS16A see above))	VPS18	0	0	12.07	11.75	0	0	0	21.35	0	0	0	3.56	0	0	0	0	0	0	0	0	0	0	0	0	0	0	0	0	0	0	0	0	0	0	0	0	0	0	0	0	0	0	115
CG3095	hfw		LRRC17, LRRC3B	0	0	0	0	0	0	0	0	0	0	0	0	0	0	0	0	0	0	0	0	0	0	6.16	0	0	0	0	0	0	0	0	0	0	0	0	0	0	0	0	0	0	0	69
CG31012	CG31012		CD2AP, SH3KBP1	0	0	0	0	0	0	0	0	0	0	0	0	0	0	0	0	0	0	0	0	0	0	0	0	0	0	0	0	0	0	0	0	0	0	0	0	0	0	7.55	0	0	0	92
CG31022	PH4alphaEFB		P4HA2, P4HA1	0	0	0	5.87	0	2.67	0	2.67	0	0	4.8	3.08	0	0	0	0	5.97	0	0	0	0	0	3.08	0	0	0	2.18	0	0	0	0	0	0	3.08	0	0	0	0	0	0	0	5.77	63
CG31033	CG31033	ATG16-like	ATG16L2, ATG16L1	0	5.54	0	0	0	0	0	0	0	0	0	0	0	0	0	0	0	0	0	7.83	0	0	0	0	32.62	19.58	0	0	0	0	0	0	0	0	0	0	0	0	0	0	0	0	67
CG31037	ca		RCBTB2, RCBTB1	0	0	0	0	0	0	0	0	0	0	0	0	0	0	3.56	0	0	0	0	0	0	0	0	0	0	0	0	0	0	0	6.66	0	0	0	0	0	0	0	0	0	0	3.56	218
CG31045	Mhcl	myosin-18A	MYO18B, MYO18A	0	0	0	0	0	0	0	8.72	0	14.12	0	0	0	0	0	0	0	0	0	0	0	0	0	0	0	0	0	0	0	0	0	0	0	0	0	0	0	0	0	0	0	0	240
CG31048	CG31048	dedicator of cytokinesis protein 1	DOCK4, DOCK3	3.16	0	1.41	0	0	2	0	5.48	0	5.92	0	2.24	0	0	3	0	2.45	0	2	0	3.32	0	1.73	0	3	0	2.65	0	2	0	3.16	0	0	2	0	0	4.9	0	6.08	0	0	4.69	246
CG31064	CG31064	RUFY2 RUN and FYVE domain containing 2 RYFY2/3	RUFY1, RUFY3, RUFY2	0	0	0	0	0	45.51	35.24	0	0	0	0	0	0	0	0	0	0	0	0	0	0	0	0	0	0	0	0	0	0	0	0	0	0	0	0	0	0	0	0	0	0	0	81
CG3107	CG3107		PITRM1	0	0	0	0	0	0	0	0	0	0	0	0	0	0	0	0	0	0	0	0	0	0	0	0	0	0	0	0	0	0	0	0	0	0	0	0	0	0	0	0	0	6.16	119
CG31082	CG31082		LRRC1, SCRIB	0	0	0	0	0	0	0	0	0	0	0	0	0	0	0	0	0	0	0	0	0	0	0	0	0	0	0	0	0	0	0	0	0	0	0	0	0	0	0	0	0	6.16	89
CG31092	LpR2		LDLR, LRP8, VLDLR	3.08	0	0	0	0	0	0	0	0	3.08	0	0	0	0	0	0	0	0	2.67	0	2.67	0	0	0	2.67	0	3.08	0	0	0	0	0	0	0	0	0	2.18	0	3.08	0	0	0	117
CG31137	twin		CNOT6L, CNOT6	0	0	0	0	0	6.16	0	0	0	0	0	0	0	0	0	0	0	0	0	0	0	0	0	0	0	0	0	0	0	0	0	0	0	0	0	0	0	0	0	0	0	0	63
CG31150	CG31150			2.05	0	2.05	0	0	2.52	0	0	0	3.25	0	0	0	0	0	0	0	0	2.05	0	0	0	0	0	0	0	2.05	0	0	0	2.52	0	0	2.05	0	0	0	0	2.52	0	0	0	168
CG31152	rumi		POGLUT1	0	0	0	0	0	0	0	0	0	0	0	0	0	0	0	0	0	0	0	0	0	0	0	0	0	0	0	0	0	0	0	0	0	0	0	0	0	0	0	0	0	8.72	48
CG31156	CG31156		SRBD1	0	0	0	0	0	0	0	0	0	0	0	0	0	0	0	0	0	0	0	0	0	0	0	0	0	0	0	0	4.36	0	0	0	0	0	0	0	0	0	4.36	0	0	0	106
CG31196	14-3-3epsilon		YWHAB, YWHAZ, YWHAE	0	0	0	7.83	0	0	0	0	0	0	6.19	0	0	0	0	0	0	0	0	0	0	0	0	0	0	0	0	0	0	0	0	0	0	0	0	3.92	0	0	0	0	0	0	30
CG31212	Ino80		INO80	0	0	0	0	0	0	0	0	0	0	0	0	0	0	0	0	0	0	0	0	0	0	0	0	0	0	0	0	0	0	0	0	0	0	0	0	4.36	0	4.36	0	0	0	187
CG3126	C3G		RAPGEF1	0	0	0	0	0	0	0	0	0	0	0	0	0	0	0	0	0	0	0	0	0	0	0	0	0	0	0	0	0	0	0	0	0	0	0	0	0	0	8.72	0	0	0	172
CG31304	CG31304		FRMPD3, FRMPD4	0	0	0	0	0	0	0	0	0	0	0	0	0	0	6.16	0	0	0	0	0	0	0	0	0	0	0	0	0	0	0	0	0	0	0	0	0	0	0	0	0	0	0	149
CG31349	pyd		TJP1, TJP3, TJP2	5.26	0	0	0	0	2.28	0	0	0	0	0	0	0	0	6.57	0	2.94	0	5.09	0	3.72	0	0	0	7.43	0	3.94	0	2.28	0	0	0	0	0	0	0	4.36	0	7.43	0	0	0	150
CG31368	CG31368		AQR	0	0	1.86	0	0	0	0	0	0	3.48	0	0	0	0	2.28	0	0	0	1.86	0	2.28	0	0	0	3.22	0	3.72	0	0	0	7.78	0	0	0	0	0	5.42	0	6.44	0	0	2.94	172
CG3152	Trap1		TRAP1	0	0	3.08	0	0	0	0	0	0	3.08	0	0	0	0	0	0	0	0	0	0	3.77	0	0	0	0	0	0	0	0	0	0	0	0	4.36	0	0	0	0	0	0	0	0	78
CG31536	Cdep		FARP1, FARP2	0	0	0	0	0	9.75	0	0	0	0	0	0	0	0	0	0	0	0	0	0	0	0	0	0	0	0	0	0	0	0	0	0	0	0	0	8.31	0	0	0	0	0	0	132
CG31549	CG31549		CBR4, HSD17B8, HSD11B1L, DCXR, DHRS2, TTC27, HSD17B14	0	0	0	6.78	0	0	0	0	0	0	0	0	0	0	0	0	0	0	0	0	0	0	0	0	0	0	0	0	0	0	0	0	0	0	0	0	0	0	0	0	0	0	27
CG3157	gammaTub23C	gamma-tubulin23C	TUBG1, TUBG2	0	0	15.41	9.59	0	16.88	0	0	0	0	0	0	0	0	0	0	0	0	0	0	0	0	0	0	0	0	0	0	0	0	0	0	0	0	0	0	0	0	0	0	0	0	53
CG31617	His1:CG31617		HIST1H1E, HIST1H1T, H1F0, HIST1H1B	0	0	0	0	0	0	8.31	0	0	0	0	0	0	0	0	0	0	0	0	0	0	0	0	0	0	0	0	0	0	0	0	0	0	0	0	0	0	0	0	0	0	0	26
CG31619	CG31619		ADAMTSL1, ADAMTSL3	0	0	0	0	0	5.48	0	0	0	0	0	0	0	0	1.78	0	0	0	1.78	0	1.78	0	4.71	0	2.52	0	2.18	0	4.54	0	2.81	0	0	4.17	0	0	2.52	0	3.56	0	0	0	150
CG31651	pgant5		GALNT1, GALNT13	0	0	0	0	0	3.77	0	0	0	0	0	0	0	0	0	0	0	0	4.36	0	3.77	0	3.77	0	0	0	0	0	0	0	0	0	0	0	0	0	0	0	0	0	0	0	72
CG31671	tho2		THOC2	3.84	0	2.05	0	0	1.78	0	1.45	0	3.84	0	0	0	0	2.72	0	4.82	0	3.08	0	3.98	0	2.91	0	5.14	0	4.71	0	1.78	0	2.72	0	0	2.05	0	0	7.12	0	7.26	0	0	3.98	189
CG31678	CG31678	Protein C1orf9-like protein	SUCO	2.18	0	0	0	0	0	0	0	0	0	0	0	0	0	0	0	0	0	3.08	0	3.08	0	0	0	3.77	0	2.18	0	0	0	2.18	0	0	0	0	0	4.36	0	4.36	0	0	0	155
CG31694	CG31694		IFRD2, IFRD1	0	0	2.52	0	0	4.36	0	0	0	0	0	0	0	0	0	0	0	0	0	0	0	0	3.98	0	0	0	0	0	3.56	0	0	0	0	3.56	0	0	0	0	0	0	0	5.03	47
CG3173	CG3173		INTS1	3.08	0	0	0	0	0	0	0	0	2.18	0	0	0	0	2.18	0	1.78	0	2.18	0	2.52	0	0	0	1.78	0	3.08	0	0	0	2.81	0	0	0	0	0	4.54	0	6.66	0	0	1.78	235
CG31738	CG31738		FNDC3B, FNDC3A	2.81	0	0	0	0	0	0	0	0	3.77	0	0	0	0	2.81	0	2.52	0	3.08	0	3.33	0	0	0	4.17	0	2.18	0	0	0	2.81	0	0	0	0	0	4.36	0	5.63	0	0	1.78	190
CG31739	CG31739		DARS2	2.52	0	0	0	0	1.78	0	2.52	0	2.72	0	1.78	0	0	2.72	0	3.56	0	3.25	0	3.25	0	1.78	0	5.14	0	3.7	11.75	1.78	0	4.24	0	0	1.45	0	0	3.7	0	4.48	0	0	1.78	122
CG3178	Rrp1		APEX1	6.42	0	3.08	0	0	4.11	3.03	2.91	0	0	0	3.98	3.03	0	5.44	0	5.81	0	5.14	0	6.42	0	3.84	0	3.41	0	6.25	0	3.25	0	3.41	3.03	0	3.98	0	7.73	7.19	3.03	7.48	0	0	4.59	77
CG3180	RpII140		POLR2B	0	0	0	0	0	3.84	0	3.25	0	4.11	0	0	0	0	0	0	2.05	0	0	0	0	0	4.36	0	2.52	0	0	0	2.52	0	4.11	0	0	0	0	0	0	0	0	0	0	4.36	134
CG31800	CG31800		LOC100129924, C1orf50	0	0	0	0	0	0	0	0	0	0	0	0	0	0	0	0	0	0	0	0	0	0	0	0	0	0	0	0	0	0	0	0	0	0	0	0	0	0	0	6.78	0	0	21
CG31915	CG31915		CERCAM, GLT25D2, GLT25D1	0	0	0	0	0	0	0	0	0	0	0	6.38	0	0	2.33	0	4.04	0	0	0	0	0	0	0	2.33	0	3.68	0	0	0	2.85	0	0	0	0	0	3.3	0	0	0	0	0	71
CG31935	CG31935	Rab3 GTPase-activating protein catalytic subunit	RAB3GAP1	0	0	0	0	0	0	0	18.75	4.8	0	0	0	0	0	0	0	0	0	0	0	0	0	7.55	4.8	0	0	0	0	0	0	0	0	0	0	0	0	0	0	0	0	0	0	104
CG3195	RpL12		RPL12	0	3.39	0	4.8	0	0	0	0	0	0	3.39	0	0	0	0	0	0	0	0	0	0	0	0	0	0	4.15	0	0	0	0	0	0	0	0	0	0	0	0	0	0	0	0	18
CG31992	gw		TNRC6B, TNRC6A, TNRC6C	0	0	0	0	0	0	0	0	0	0	0	0	0	0	0	0	0	0	0	0	0	0	0	0	4.36	0	0	0	0	0	0	0	0	0	0	0	0	0	4.36	0	0	0	143
CG32075	CG32075	las1	LAS1L	0	0	0	0	0	9.25	0	0	0	0	0	0	0	0	0	0	0	0	0	0	0	0	0	0	0	0	0	0	5.34	0	0	0	0	0	0	0	0	0	0	0	0	0	62
CG3210	Drp1	dynamin-like protein 1	DNM1L	0	0	4.36	0	0	6.66	0	0	0	0	0	0	0	0	0	0	0	0	0	0	0	0	6.66	0	0	0	0	0	4.36	0	0	0	0	6.16	0	0	0	0	0	0	0	6.16	83
CG32113	CG32113	Vps13D (ortho of Vps13A/C is CG2093)	VPS13D	0	0	0	0	0	0	0	0	0	11.53	8.31	0	0	0	15.31	0	0	0	0	0	0	0	0	0	0	0	0	0	0	0	0	0	0	3.56	0	0	0	0	0	0	0	0	445
CG32138	CG32138		FMNL2, FMNL3, FMNL1	0	0	0	0	0	0	0	0	0	0	0	2.52	0	0	3.98	0	2.52	0	1.78	0	2.81	0	2.52	0	3.77	0	4.17	0	2.52	0	0	0	0	0	0	0	3.33	0	3.77	0	0	1.78	133
CG32164	CG32164		IPO4	2.94	0	0	0	0	0	0	0	0	2.28	0	1.86	0	0	3.22	0	2.63	0	1.86	0	0	0	0	0	4.16	0	4.16	0	0	0	0	0	0	0	0	0	2.28	0	4.74	0	0	1.86	121
CG32210	CG32210	E3 ubiquitin-protein ligase listerin	LTN1	4.36	0	0	0	0	0	0	0	0	3.82	0	0	0	0	1.71	0	4.36	0	3.82	0	4.19	0	0	0	6.4	0	3.42	0	0	0	2.96	0	0	1.71	0	0	6.73	0	7.83	0	0	2.42	199
CG32226	CG32226		TECPR1	0	0	0	0	0	0	0	0	0	0	0	0	0	0	0	0	0	0	0	0	0	0	0	0	0	0	0	0	0	0	0	0	0	0	0	0	0	0	8.72	0	0	0	149
CG3228	kz		DHX37	0	0	0	0	0	0	0	0	0	0	0	0	0	0	0	0	0	0	0	0	4.36	0	0	0	0	0	4.36	0	0	0	0	0	0	0	0	0	0	0	0	0	0	0	134
CG32306	CG32306		SRRM2	0	0	0	0	0	0	0	0	0	0	0	6.16	0	0	0	0	0	0	0	0	0	0	0	0	0	0	0	0	0	0	0	0	0	0	0	0	0	0	0	0	0	0	237
CG3231	snama		RBBP6	6.16	0	0	0	0	0	0	0	0	0	0	0	0	0	6.33	0	3.56	0	4.11	0	2.91	0	0	0	7.96	0	3.25	0	0	0	0	0	0	0	0	0	4.59	0	9.07	0	0	0	139
CG32344	CG32344		DDX54	3.08	0	0	0	0	3.08	0	0	0	0	0	0	0	0	6.16	0	0	0	0	0	0	0	0	0	0	0	0	0	0	0	0	0	0	0	0	0	3.77	0	0	0	0	0	93
CG32350	CG32350	VPS11	VPS11	0	0	15.72	15.17	0	0	0	0	0	0	0	0	0	0	0	0	0	0	0	0	0	0	0	0	0	0	0	0	0	0	0	0	0	0	0	0	0	0	0	0	0	0	95
CG32409	CG32409		RRS1	0	0	0	0	0	0	0	0	0	0	0	0	0	6.78	0	0	0	0	0	0	0	0	0	0	0	0	0	0	0	0	0	0	0	0	0	0	0	0	0	0	0	0	39
CG32435	chb		CLASP2, CLASP1	3.56	0	0	0	0	0	0	0	0	0	0	0	0	0	2.52	0	0	0	5.34	0	2.52	0	0	0	0	0	0	0	0	0	0	0	0	0	0	0	2.52	0	2.52	0	0	0	166
CG32438	Smc5		SMC5	0	0	3.56	0	0	0	0	0	0	7.55	0	0	0	0	0	0	0	0	0	0	0	0	0	0	0	0	0	0	0	0	0	0	0	0	0	0	0	0	0	0	0	3.56	113
CG32464	l(3)82Fd		C20orf118, OXR1, NCOA7	0	0	0	0	0	0	0	0	0	0	0	0	0	0	0	0	0	0	10.68	0	0	0	0	0	0	0	0	0	0	0	0	0	0	0	0	0	0	0	0	0	0	0	139
CG3248	Cog3	Cog3	COG3	3.08	0	3.08	0	0	0	0	0	0	0	0	0	0	0	0	0	0	0	0	0	0	0	0	0	0	0	0	0	0	0	0	0	0	5.77	0	0	0	0	3.77	0	0	0	101
CG32485	CG32485	Sec14 family phosphoinositide transfer protein	MOSPD2, SEC14L1	0	0	0	9.59	0	0	0	0	0	0	0	0	0	0	0	0	0	0	0	0	0	0	0	0	0	0	0	0	0	0	0	0	0	0	0	0	0	0	0	0	0	0	26
CG32549	CG32549		NT5DC4, NT5C2	0	0	0	0	0	5.16	0	0	0	4.36	0	0	0	0	0	0	0	0	0	0	0	0	7.29	0	0	0	0	0	0	0	0	0	0	3.38	0	0	0	0	0	0	0	4.36	82
CG32555	RhoGAPp190		ARHGAP35, ARHGAP5	0	0	0	0	0	0	0	0	0	0	0	0	0	0	6.16	0	0	0	0	0	0	0	0	0	0	0	0	0	0	0	0	0	0	0	0	0	0	0	0	0	0	0	179
CG32562	xmas-2	MCM3-associated protein i	MCM3AP	4.36	0	0	0	0	0	0	0	0	0	0	0	0	0	0	0	0	0	0	0	0	0	0	0	0	0	0	0	0	0	0	0	0	0	0	0	0	0	7.55	0	0	0	158
CG32575	hang		THBS3, SPEN, ZNF462	5.11	0	0	0	0	0	0	0	0	0	0	0	0	0	3.77	0	4.62	0	4.08	0	4.87	0	0	0	0	0	4.36	0	0	0	0	0	0	0	0	0	8.72	0	6.35	0	0	0	208
CG32626	CG32626		AMPD1, AMPD3, AMPD2	2	0	1.41	10.72	0	3.87	0	1.73	0	2.45	0	2.24	0	0	2.45	0	1.41	0	2.24	0	2	0	4.9	0	2.24	0	2	0	1.41	0	10	0	0	3.46	0	0	2.65	0	2.45	0	0	4.58	90
CG32654	CG32654		SEC16B, SEC16A	0	0	0	0	0	2.33	0	0	0	0	0	0	0	0	0	0	2.85	0	2.33	0	0	0	0	0	4.04	0	4.94	0	0	0	0	0	0	0	0	0	6.16	0	5.46	0	0	0	220
CG3267	CG3267		MCCC2	0	0	0	0	0	6.16	0	0	0	4.36	0	0	0	0	0	0	0	0	0	0	0	0	0	0	0	0	0	0	0	0	0	6.78	0	0	0	0	0	0	0	0	0	0	63
CG32684	alpha-Man-I		MAN1A1, MAN1C1, MAN1A2	0	0	0	0	0	0	0	0	0	0	0	0	0	0	0	0	0	0	6.16	0	0	0	0	0	0	0	0	0	0	0	0	0	0	0	0	0	0	0	0	0	0	0	73
CG32699	CG32699		LPCAT4, LPCAT2, LPCAT1	0	0	2.18	0	0	4.62	0	0	0	2.18	0	0	0	0	0	0	0	0	0	0	0	0	4.36	0	0	0	0	0	2.18	0	2.18	0	0	3.45	0	0	0	0	0	0	0	3.45	60
CG3274	Bap170		ARID2	0	0	0	0	0	0	0	0	0	0	0	0	0	0	0	0	0	0	2.52	0	3.08	0	0	0	3.08	0	3.08	0	0	0	0	0	0	0	0	0	5.34	0	5.03	0	0	0	183
CG32743	Smg1	PI-3-kinase-related kinase SMG-1 isoform 11	SMG1	0	0	0	0	0	0	0	0	0	0	0	0	0	0	5.34	0	0	0	0	0	0	0	0	0	0	0	0	0	0	0	9.25	0	0	0	0	0	0	0	0	0	0	0	362
CG3291	pcm		XRN1	0	0	0	0	0	0	0	0	0	0	0	0	0	0	3.56	0	0	0	0	0	3.56	0	0	0	0	0	3.56	0	0	0	0	0	0	0	0	0	0	0	0	0	0	0	184
CG3295	CG3295		RMND5B, RMND5A	0	0	0	0	0	0	0	0	0	0	0	0	0	0	0	0	0	0	0	0	0	0	0	0	0	0	0	0	0	0	0	0	0	0	0	0	0	0	0	0	0	7.55	49
CG33052	CG33052	Gorab	GORAB	0	0	0	0	0	0	0	0	0	0	27.55	0	0	0	0	0	0	0	0	0	0	0	0	0	0	0	0	0	0	0	0	0	0	0	0	0	0	0	0	0	0	0	38
CG3309	CG3309	V. well conserved cytosolic dist Avl9	DENND6B, DENND6A	0	0	0	0	0	0	0	0	0	0	0	0	0	0	0	0	0	0	0	10.72	0	0	0	0	0	0	0	0	0	0	0	0	0	0	0	0	0	0	0	0	0	0	71
CG33097	CG33097		TCERG1L, TCERG1	0	0	0	0	0	0	0	0	0	0	0	0	0	0	0	0	0	0	0	0	0	0	0	0	0	0	0	0	6.16	0	0	0	0	0	0	0	0	0	0	0	0	0	85
CG33101	Nsf2		NSF	0	0	0	0	0	0	0	0	0	3.77	0	0	0	0	0	0	3.08	0	7.55	0	5.34	0	0	0	0	0	0	0	0	0	0	0	0	0	0	0	0	0	0	0	0	0	83
CG33106	mask		ANKHD1-EIF4EBP3, EIF4EBP3, ANKRD17	0	0	0	0	0	0	0	0	0	0	0	0	0	0	0	0	0	0	0	0	0	0	0	0	0	0	0	0	0	0	0	0	0	0	0	0	4.36	0	4.36	0	0	0	423
CG33113	Rtnl1		RTN2, RTN1, RTN3, RTN4	1.71	0	1.71	0	0	2.42	0	0	0	0	0	0	0	0	2.42	0	2.42	0	2.09	0	1.71	0	2.96	0	3.2	0	2.09	0	0	0	0	0	0	0	0	0	2.96	0	3.42	0	0	2.96	64
CG33122	cutlet		CHTF18	0	0	0	0	0	0	0	0	0	0	0	0	0	0	0	0	0	0	0	0	0	0	0	0	0	0	0	0	0	0	7.55	0	0	0	0	0	0	0	0	0	0	0	112
CG33123	CG33123		LARS	4.9	0	4.24	0	0	4.24	0	4.24	0	6.48	0	2.83	0	0	3.32	0	6.4	0	4.36	0	5.74	0	4.36	0	6.24	0	6.56	0	3.16	0	4.12	0	0	5.66	0	0	4.9	0	6.48	0	0	6.93	135
CG33129	CG33129		TMEM214	0	0	2.52	0	0	7.76	0	0	0	0	0	0	0	0	0	0	0	0	0	0	0	0	7.12	0	0	0	0	0	5.34	0	0	0	0	5.34	0	0	0	0	0	0	0	6.42	76
CG3314	RpL7A		RPL7A	0	0	0	0	0	4.36	0	0	0	0	0	0	0	0	0	0	0	0	0	0	0	0	3.56	0	0	0	0	0	0	0	0	0	0	0	0	0	3.56	0	0	0	0	0	31
CG33180	Ranbp16	Ranbp16	RANBP17, XPO7	2.05	0	2.91	0	0	2.05	0	2.05	0	0	0	0	0	0	0	0	0	0	0	0	0	0	2.91	0	0	0	0	0	0	0	3.25	0	0	2.91	0	0	2.05	0	0	0	0	3.84	126
CG33196	dp		MUC17	0	0	0	0	0	0	0	0	0	0	0	0	0	0	0	0	0	0	0	0	0	0	0	0	7.55	0	0	0	0	0	0	0	0	0	0	0	0	0	0	0	0	0	2446
CG33206	l(1)G0168	GMAP	TRIP11	2.28	0	9.11	31.45	0	0	0	0	0	3.22	0	0	0	0	0	0	0	0	3.22	0	1.86	0	0	0	0	0	0	0	1.86	0	3.48	0	0	2.63	0	0	2.63	0	3.94	0	0	3.72	158
CG33214	CG33214		GLG1	1.83	0	3.34	0	0	2.99	0	3.81	0	4.73	0	0	0	0	0	0	1.5	0	2.59	0	2.99	0	4.73	0	2.36	0	2.11	0	4.09	0	3.17	0	0	4.49	0	0	2.36	0	2.11	0	0	3.81	125
CG33217	CG33217		PELP1	0	0	0	0	0	6.16	0	0	0	0	0	0	0	0	0	0	0	0	0	0	0	0	4.36	0	0	0	0	0	4.36	0	0	0	0	0	0	0	0	0	0	0	0	0	80
CG3322	LanB2		LAMC2, LAMC3, LAMC1	4.69	0	3.87	0	0	4.24	0	3.87	0	4.36	0	3.74	0	0	3.74	0	5.83	0	3.61	0	4.58	0	5.2	0	6.78	0	6	0	5.39	0	7.14	0	0	6	0	0	8.12	0	7.68	0	0	1.73	182
CG33261	Trl		ZBTB39, ZBTB17, NACC1	0	0	0	0	0	0	0	0	0	0	0	0	0	0	0	0	0	0	6.89	0	0	0	0	0	0	0	0	0	0	0	0	0	0	0	0	0	0	0	5.34	0	0	0	63
CG3329	Prosbeta2		PSMB10, PSMB7	0	0	0	6.78	0	0	0	0	0	0	4.8	0	0	0	0	0	0	0	0	0	0	0	0	0	0	0	0	0	0	0	0	0	0	0	0	0	0	0	0	0	0	0	30
CG33303	CG33303		RPN1	0	0	0	0	0	0	0	0	0	0	0	0	0	0	0	0	0	0	0	0	0	0	6.89	0	0	0	0	0	0	0	0	0	0	0	0	0	0	0	0	0	0	6.16	52
CG3333	Nop60B		DKC1	2.67	0	4.08	0	0	10.22	0	0	0	3.08	0	0	0	6.78	0	0	0	0	0	0	0	0	7.71	0	0	0	0	0	6.35	0	0	0	0	4.87	0	0	0	0	0	0	0	4.62	57
CG3335	CG3335		RBM19	0	0	0	0	0	0	0	0	0	0	0	0	0	0	2.76	0	0	0	0	0	0	0	0	0	2.76	0	2.76	0	0	0	0	0	0	0	0	0	2.76	0	2.76	0	0	0	104
CG3338	CG3338	Vps53	VPS53	0	0	0	0	0	13.08	12.69	0	0	0	0	0	0	0	0	0	0	0	0	0	5.63	0	0	0	0	0	0	0	0	0	0	0	0	8.35	0	0	0	0	0	0	0	0	100
CG33505	CG33505		RRP9	0	0	0	0	0	9.75	0	0	0	0	0	0	0	0	0	0	0	0	0	0	0	0	0	0	0	0	0	0	0	0	0	0	0	0	0	0	0	0	0	0	0	0	53
CG33546	gfzf		GSTT2, GSTT1, GSTT2B, GSTO2	3.73	0	0	0	0	4.77	0	0	0	0	0	0	0	0	4.5	0	7.47	0	2.76	0	4.77	0	4.06	0	5.63	0	6.06	0	2.76	0	1.59	0	0	3.18	0	0	8.04	0	5.63	0	0	2.76	119
CG33554	Nipped-A		TRRAP	0	0	0	0	0	0	0	0	0	0	0	0	0	0	3.56	0	0	0	3.56	0	0	0	0	0	0	0	0	0	0	0	9.75	0	0	0	0	0	0	0	0	0	0	0	435
CG3356	CG3356		UBE3B, UBE3C	2.05	0	0	0	0	0	0	0	0	0	0	2.05	0	0	4.11	0	2.52	0	0	0	2.91	0	0	0	2.52	0	4.82	0	0	0	0	0	0	0	0	0	3.25	0	2.52	0	0	0	129
CG33715	Msp-300		SYNE1	3.68	0	0	20.35	0	0	0	2.33	0	6.38	0	0	0	0	0	0	2.85	0	2.33	0	0	0	0	0	2.33	0	0	0	0	0	0	0	0	0	0	0	0	0	3.68	0	0	0	1405
CG33722	CG33722		ASPSCR1	0	0	0	6.78	0	0	0	0	0	0	0	0	0	0	0	0	0	0	0	0	0	0	0	0	0	0	0	0	0	0	0	0	0	0	0	0	0	0	0	0	0	0	54
CG3373	Hmu		APMAP	1.95	0	0	0	0	3.18	0	1.95	0	0	0	0	0	0	2.52	0	0	0	2.25	0	3.18	0	3.18	0	2.98	0	3.18	0	2.25	0	2.25	0	0	1.95	0	0	2.76	0	4.36	0	0	3.73	63
CG3379	His4r		HIST4H4, HIST1H4H, HIST1H4L, HIST1H4J, HIST2H4B, HIST1H4C, HIST1H4E, HIST1H4B, HIST2H4A, HIST1H4F, HIST1H4D, HIST1H4K, HIST1H4I	0	0	0	0	0	0	4.8	0	0	0	0	0	0	0	0	0	0	0	0	4.8	0	0	0	0	0	0	0	0	0	0	0	0	0	0	0	0	0	0	0	0	0	0	11
CG33950	trol		HSPG2	0	0	0	0	0	0	0	6.16	0	0	0	0	0	0	0	0	0	6.78	0	0	0	0	0	0	0	0	0	0	0	0	0	0	0	0	0	0	0	0	0	0	0	0	459
CG3399	capu		FMN2, FMN1	0	0	0	0	0	0	0	0	0	0	0	0	0	0	0	0	0	0	0	0	0	0	0	0	6.16	0	0	0	0	0	0	0	0	0	0	0	0	0	0	0	0	0	131
CG33991	nuf	nuclear fall out	RAB11FIP3, RAB11FIP4	0	0	0	0	0	0	0	0	0	0	0	0	0	0	0	0	0	0	0	12.69	0	0	0	0	0	0	0	0	0	0	0	0	0	0	0	0	0	0	0	0	0	0	57
CG3401	betaTub60D		TUBB, TUBB6, TUBB3	0	0	5.24	0	0	5.44	0	4.59	0	4.11	5.87	0	0	0	0	0	0	0	0	0	2.05	0	5.81	0	0	0	0	0	4.82	0	0	4.8	0	5.03	0	0	0	0	0	0	0	4.82	51
CG3412	slmb		FBXW11, BTRC	0	0	0	0	0	3.56	0	0	0	0	0	0	0	0	0	0	0	0	0	0	0	0	3.56	0	0	0	0	0	0	0	0	0	0	0	0	0	0	0	0	0	0	5.03	59
CG34122	CG34122		TBC1D1, TBC1D4	0	0	0	0	0	0	0	0	0	0	0	0	0	0	0	0	0	0	0	0	0	0	0	0	8.72	0	0	0	0	0	0	0	0	0	0	0	0	0	0	0	0	0	16
CG34126	CG34126		UHRF1BP1, UHRF1BP1L	0	0	4.87	0	0	2.18	0	9.62	27.13	0	0	0	0	0	5.34	0	0	0	9.62	0	0	0	2.67	0	0	0	0	0	0	0	0	0	0	9.12	0	0	0	0	4.36	0	0	0	164
CG34133	CG34133		WDR44	0	0	0	0	0	0	0	0	0	0	0	0	0	0	0	0	0	0	13.78	0	0	0	0	0	0	0	0	0	0	0	0	0	0	0	0	0	0	0	0	0	0	0	122
CG34157	Dys		DRP2, UTRN, DMD	0	0	0	0	0	0	0	0	0	0	0	0	0	0	0	0	0	0	0	0	8.72	20.35	0	0	0	0	0	0	0	0	0	0	0	0	0	0	0	0	0	0	0	0	410
CG3416	Mov34		PSMD7	0	0	0	0	0	0	0	0	0	0	0	0	0	6.78	0	0	0	0	0	0	0	0	5.34	0	0	4.8	0	0	0	0	0	0	0	0	0	0	0	0	0	0	0	4.36	38
CG3422	Pros28.1		PSMA7, PSMA8	0	0	0	0	0	0	0	0	0	0	8.31	0	0	0	0	0	0	0	0	5.87	0	0	0	0	0	0	0	0	0	0	0	0	0	0	0	0	0	0	0	0	0	0	28
CG3423	SA		STAG3L1, STAG3L3, STAG3, STAG2, STAG1	0	0	0	0	0	0	0	0	0	0	0	0	0	0	5.03	0	0	0	0	0	0	0	0	0	0	0	6.66	0	0	0	0	0	0	0	0	0	4.36	0	0	0	0	0	130
CG3431	Uch-L3		UCHL5	0	0	0	0	0	0	8.31	0	0	0	0	0	0	5.87	0	0	0	0	0	0	0	0	0	0	0	0	0	0	0	0	0	0	0	0	0	0	0	0	0	0	0	0	38
CG34342	CG34342		FAR1, FAR2	0	0	0	0	0	6.16	0	0	0	0	0	0	0	0	0	0	0	0	0	0	0	0	0	0	0	0	0	0	0	0	0	0	0	0	0	0	0	0	0	0	0	0	63
CG34349	CG34349		UNC13D, BAIAP3	0	0	0	0	0	0	0	0	0	0	0	0	0	0	33.4	0	4.66	0	8.24	0	2.85	0	0	0	2.33	0	2.33	0	0	0	0	0	0	0	0	0	2.85	0	0	0	0	0	130
CG34352	CG34352		LRP2	0	0	0	0	0	0	0	0	0	0	0	0	0	0	5.34	0	0	0	0	0	0	0	0	0	0	0	0	0	0	0	0	0	0	0	0	0	0	0	9.25	0	0	0	516
CG34373	Ect4		TMEM199, SARM1	1.65	0	2.02	0	0	2.02	0	0	0	0	0	1.65	0	0	2.02	0	2.33	0	0	0	1.65	0	3.3	0	2.02	0	2.85	0	0	0	1.65	0	0	1.65	0	0	2.6	0	0	0	0	2.6	169
CG34394	CG34394		GRAMD1A, GRAMD1C, GRAMD1B	0	0	0	0	0	0	0	0	0	0	0	0	0	0	6.16	0	0	0	0	0	0	0	0	0	0	0	0	0	0	0	0	0	0	0	0	0	0	0	0	0	0	0	131
CG34407	Not1		CNOT1	3.18	0	1.95	0	0	0	0	0	0	2.98	0	1.95	0	0	2.25	0	2.76	0	3.38	0	5.4	0	1.59	0	2.76	0	2.52	0	0	0	1.59	0	0	0	0	0	4.36	0	5.51	0	0	2.52	281
CG34408	CG34408		RALGAPB	0	0	0	0	0	0	0	0	0	3.77	0	0	0	0	4.36	0	0	0	11.94	0	3.77	0	0	0	0	0	0	0	0	0	0	0	0	0	0	0	0	0	0	0	0	0	169
CG34412	tlk		TLK1, TLK2	0	0	0	0	0	3.08	0	0	0	0	0	0	0	0	0	0	0	0	3.77	0	0	0	0	0	0	0	0	0	0	0	0	0	0	0	0	0	0	0	4.87	0	0	3.77	160
CG34438	Cap-G		NCAPG	0	0	0	0	0	0	0	0	0	3.22	0	0	0	0	2.28	0	1.86	0	2.28	0	2.28	0	1.86	0	1.86	0	2.28	0	0	0	0	0	0	0	0	0	1.86	0	3.72	0	0	1.86	154
CG3455	Rpt4		PSMC6	0	0	0	3.92	0	3.56	0	0	0	0	5.54	0	0	0	0	0	0	0	0	0	0	0	4.36	0	0	0	0	3.92	0	0	0	0	0	0	0	0	0	0	0	0	0	13.08	44
CG3460	Nmd3		NMD3	0	0	0	0	0	0	0	0	0	0	0	0	0	0	0	0	0	0	0	0	0	0	0	0	0	0	0	0	0	0	0	0	0	0	0	0	0	0	0	0	0	7.55	59
CG3480	mip130		LIN9	0	0	0	0	0	0	0	0	0	0	0	0	0	0	0	0	0	0	0	0	4.36	0	0	0	0	0	4.36	0	0	0	0	0	0	0	0	0	0	0	0	0	0	0	110
CG3493	CG3493	Golgin-245	GOLGA4	6.77	0	3.96	4.8	0	2.11	0	2.36	0	2.99	0	0	0	0	0	0	2.99	0	2.99	0	3.51	0	1.5	0	4.49	0	3.17	0	1.5	0	3.66	0	0	14.69	5.87	0	5.59	0	6.43	0	0	4.23	170
CG3496	vir		KIAA1429	4.82	0	0	0	0	0	0	0	0	2.91	0	2.52	0	0	4.11	0	0	0	0	0	2.05	0	0	0	0	0	3.84	0	0	0	4.11	0	0	0	0	0	3.84	0	4.36	0	0	0	209
CG3523	CG3523		FASN	5.89	0	3.66	9.59	0	4.36	0	0	0	8.78	0	2.99	0	0	4.61	0	3.81	0	5.18	0	4.36	0	3.34	0	3.81	0	4.09	0	2.99	0	6.6	0	0	4.61	0	0	4.96	0	7.09	0	0	0	266
CG3532	CG3532	GCC185	GCC2	1.95	0	8.83	30.71	0	0	0	0	0	2.76	0	0	0	0	0	0	2.76	0	0	0	3.9	0	0	0	3.08	0	0	0	0	0	0	0	0	9.35	0	0	1.95	0	3.65	0	0	4.36	130
CG3539	Slh	SLY1	SCFD1	0	0	0	0	0	0	0	0	0	0	0	0	0	0	0	0	0	0	0	0	0	0	35.94	6.78	0	0	0	0	0	0	0	0	0	0	0	0	0	0	0	0	0	0	75
CG3542	CG3542		PRPF40B, PRPF40A	4.93	0	2.52	0	0	8.28	0	2.72	0	0	0	2.72	0	0	3.84	0	3.41	0	3.7	0	3.41	0	7.04	0	4.71	0	3.25	0	7.62	0	2.72	0	0	4.48	0	6.78	3.41	0	4.24	0	0	2.3	91
CG3548	CG3548		MSANTD3	0	0	0	0	0	0	0	0	0	0	0	0	0	0	4.36	0	5.34	0	0	0	0	0	0	0	0	0	0	0	0	0	0	0	0	0	0	0	0	0	0	0	0	0	50
CG3558	CG3558	FAM160A1-like	FAM160A1, FAM160A2	0	0	0	0	0	0	0	15.1	0	0	0	0	0	0	0	0	0	0	0	0	0	0	0	0	10.68	0	0	0	0	0	0	0	0	0	0	0	0	0	0	0	0	0	114
CG3561	KH1		DDX28	0	0	3.08	0	0	7.23	0	0	0	0	0	0	0	0	0	0	0	0	0	0	0	0	3.77	0	0	0	0	0	3.08	0	0	0	0	0	0	0	0	0	0	0	0	0	60
CG3571	CG3571	Kelch like protein - UB ligases in mammals??	KLHL18	0	0	0	0	0	0	0	0	0	0	0	0	0	0	0	0	0	0	0	0	0	0	0	0	0	0	0	0	0	0	0	11.75	0	0	0	0	0	0	0	0	0	0	65
CG3572	vimar		RAP1GDS1	0	0	0	0	0	0	0	0	0	0	0	0	0	0	0	0	0	0	0	0	0	0	0	0	0	0	0	0	5.34	0	0	0	6.78	0	0	0	0	0	0	0	0	4.36	70
CG3573	CG3573	INPP5B/OCRL	INPP5B, OCRL	17.3	0	0	0	0	0	0	18.62	12.99	12.71	12.99	0	0	0	0	0	0	0	0	0	13.78	0	0	0	0	0	0	0	0	0	0	0	0	0	0	0	0	6.19	0	0	0	0	98
CG3585	CG3585	rabconnectin 3A, DmX - Rav1 related in humans DMXL1/2Aka	DMXL1, DMXL2	0	0	0	0	0	0	0	4.94	20.35	12.33	0	0	0	0	3.3	0	0	0	2.33	0	2.85	0	0	0	0	0	0	0	0	0	2.85	0	0	0	0	0	0	0	2.85	0	0	0	377
CG3612	blw		ATP5A1	0	0	5.34	0	0	7.06	0	0	0	5.77	0	0	0	0	0	0	0	0	0	0	3.08	0	11.01	0	0	0	0	0	5.97	0	0	0	0	5.56	0	0	0	0	0	0	0	9.99	59
CG3626	CG3626		PDPR	0	0	0	0	0	0	0	0	0	0	0	0	0	0	0	0	0	0	0	0	0	0	6.16	0	0	0	0	0	0	0	0	0	0	4.36	0	0	0	0	0	0	0	0	106
CG3644	bic		BTF3, BTF3L4	0	0	0	0	0	5.34	0	0	0	0	0	0	0	0	0	0	0	0	0	0	0	0	4.36	0	0	0	0	0	0	0	0	0	0	0	0	9.59	0	0	0	0	0	0	18
CG3695	MED23		MED23	0	0	2.59	0	0	5.07	0	1.83	0	3.51	0	0	0	0	2.11	0	2.8	0	2.36	0	2.11	0	4.36	0	3.17	0	2.11	0	3.81	0	4.09	0	0	2.99	0	0	2.8	0	4.49	0	0	4.49	167
CG3696	kis		CHD9, CHD8, CHD6, CHD7	0	0	0	0	0	4.36	0	0	0	0	0	0	0	0	0	0	0	0	0	0	0	0	0	0	0	0	0	0	5.34	0	0	0	0	0	0	0	0	0	0	0	0	0	574
CG3697	mei-9		ERCC4	0	0	0	0	0	0	0	0	0	0	0	0	0	0	0	0	0	0	0	0	6.16	0	0	0	0	0	0	0	0	0	0	0	0	0	0	0	0	0	0	0	0	0	110
CG3702	CG3702		CLPTM1	0	0	0	0	0	2.52	0	0	0	2.52	0	0	0	0	0	0	0	0	3.56	0	0	0	0	0	2.52	0	0	0	0	0	0	0	0	0	0	0	0	0	3.08	0	0	2.52	74
CG3714	CG3714		NAPRT1	0	0	4.36	0	0	6.59	0	2.85	0	5.21	0	0	0	0	0	0	0	0	0	0	0	0	5.21	0	0	0	0	0	0	0	0	0	0	6.16	0	0	0	0	0	0	0	4.36	74
CG3725	Ca-P60A		ATP2A3, ATP2A2, ATP2A1	4.84	0	0	0	0	2.36	0	1.5	0	0	0	1.83	0	0	1.5	0	3.17	0	3.66	0	5.07	0	4.23	0	6.34	0	4.09	0	2.59	0	2.59	0	0	2.99	0	0	4.61	0	7.09	0	0	3.51	112
CG3731	CG3731		UQCRC1, PMPCB	0	0	0	0	0	0	0	0	0	0	0	0	0	0	0	0	0	0	0	0	0	0	0	0	0	0	0	0	0	0	0	0	0	0	0	0	0	0	0	0	0	7.55	52
CG3733	Chd1		CHD1, CHD2	2.52	0	0	0	0	0	0	0	0	0	0	0	0	0	3.84	0	2.05	0	2.05	0	2.05	0	0	0	0	0	3.25	0	0	0	2.05	0	0	0	0	0	5.24	0	5.03	0	0	0	212
CG3735	CG3735		DIEXF	3.56	0	0	0	0	0	0	0	0	0	0	0	0	0	4.36	0	0	0	3.56	0	0	0	0	0	0	0	0	0	0	0	0	0	0	0	0	0	0	0	0	0	0	0	82
CG3752	Aldh		ALDH1B1, ALDH2	0	0	4.97	0	0	6.47	0	3.9	0	3.65	0	0	0	0	0	0	0	0	0	0	3.08	0	6.47	0	0	0	1.95	0	3.9	0	0	0	0	6.01	0	0	0	0	0	0	0	6.01	57
CG3762	Vha68-2		ATP6V1A	0	0	3.25	8.31	0	4.11	0	4.36	0	3.56	5.87	0	0	0	0	0	6.5	0	0	0	6.16	0	4.36	0	0	0	0	0	0	0	0	0	0	5.03	0	0	0	0	0	0	0	5.63	68
CG3766	scat	VPS54	VPS54	0	0	0	0	0	8.72	0	0	0	0	0	0	0	0	0	0	0	0	0	0	0	0	0	0	0	0	0	0	0	0	0	0	0	6.89	0	0	0	0	0	0	0	0	105
CG3806	eIF2B-epsilon		EIF2B5	0	0	0	0	0	0	0	0	0	0	0	0	0	0	8.72	0	0	0	0	0	0	0	0	0	0	0	0	0	0	0	0	0	0	0	0	0	0	0	0	0	0	0	75
CG3808	CG3808		TRMT2B, TRMT2A	0	0	0	0	0	0	0	0	0	0	0	0	0	0	0	0	0	0	6.16	0	0	0	0	0	0	0	0	0	0	0	0	0	0	0	0	0	0	0	0	0	0	0	69
CG3810	Edem1		EDEM2	0	0	0	0	0	0	0	0	0	6.16	0	0	0	0	0	0	0	0	0	0	0	0	0	0	0	0	0	0	0	0	0	0	0	0	0	0	0	0	0	0	0	6.16	112
CG3815	CG3815		PHF12	0	0	0	0	0	0	0	0	0	0	0	0	0	0	0	0	4.36	0	0	0	0	0	0	0	0	0	0	0	0	0	0	0	0	0	0	0	0	0	4.36	0	0	0	98
CG3820	Nup214		NUP214	0	0	0	0	0	0	0	0	0	0	0	0	0	0	0	0	0	0	0	0	0	0	0	0	0	0	0	0	0	0	0	0	0	0	0	0	0	0	7.55	0	0	0	175
CG3821	Aats-asp		DARS	0	0	4.11	6.78	0	7.82	0	2.05	0	4.36	3.92	0	0	3.92	0	0	0	0	0	0	2.52	0	6.82	0	0	0	0	0	3.56	0	0	0	0	6.16	0	0	0	0	0	0	0	7.96	59
CG3835	CG3835		D2HGDH	0	0	0	0	0	0	0	0	0	0	0	0	0	0	0	0	0	0	0	0	0	0	26.87	14.39	0	0	0	0	0	0	0	0	0	0	0	0	0	0	0	0	0	0	58
CG3845	NAT1		EIF4G2	0	0	0	0	0	0	0	0	0	0	0	0	0	0	0	0	0	0	8.15	0	0	0	0	0	0	0	0	0	0	0	0	0	0	0	0	0	0	0	4.36	0	0	0	167
CG3885	sec3	Sec3	EXOC1	0	0	0	0	0	0	0	0	0	0	0	0	0	0	0	0	0	0	6.89	0	0	0	0	0	0	0	0	0	0	0	0	0	0	17.97	0	0	0	0	0	0	0	0	103
CG3911	CG3911	TRAPPC3/BET3L	BET3L, TRAPPC3	0	0	0	0	0	0	0	0	0	0	10.72	0	0	0	0	0	0	0	0	0	0	0	0	0	0	0	0	0	0	0	0	0	0	0	0	0	0	0	0	0	0	0	20
CG3917	Grip84	gamma-tubulin ring protein 84	TUBGCP2	0	0	17.8	8.31	0	16.88	0	0	0	0	0	0	0	0	0	0	0	0	0	0	3.56	0	0	0	0	0	0	0	0	0	0	0	0	0	0	0	0	0	0	0	0	0	99
CG3937	cher		FLNB, FLNC, FLNA	8.31	0	2	15.17	0	1.73	0	3.74	0	6.63	0	9.49	0	0	6.86	0	8.43	0	8.06	0	6	0	2.83	0	10.68	0	11.09	0	1.41	0	5.2	0	0	4.69	0	0	14.21	0	10.95	0	0	5.1	239
CG3961	CG3961		ACSL6, ACSL5, ACSL1	3.08	0	5.9	0	0	6.66	0	3.7	0	4.59	0	1.78	0	0	1.78	0	4.24	0	5.03	0	4.59	0	7.19	0	1.45	0	1.78	0	3.25	0	4.82	0	0	5.44	0	0	0	0	2.3	0	0	5.99	79
CG3981	Unc-76		FEZ1, FEZ2	0	0	0	0	0	0	0	0	0	0	9.59	0	0	0	0	0	0	0	0	0	0	0	0	0	0	0	0	0	0	0	0	0	0	0	0	0	0	0	0	0	0	0	52
CG3983	CG3983		GNL3, GNL3L	4.64	0	0	0	0	5.16	5.67	1.59	0	0	0	3.38	0	7.73	6.16	3.03	5.51	0	6.66	0	4.21	0	5.16	0	4.36	0	1.95	0	3.56	0	0	7.11	0	3.38	0	0	5.16	3.71	4.64	0	0	0	66
CG3989	ade5		PAICS	0	0	0	0	0	0	0	0	0	0	0	0	0	0	0	0	0	0	0	0	0	0	0	0	0	0	0	0	0	0	0	0	0	0	0	0	0	0	0	0	0	19.97	47
CG3991	TppII		TPP2	5.1	0	2.45	10.72	0	3.46	0	3.32	0	5.48	0	2.45	0	0	4.8	0	8.77	0	4.9	0	5.66	0	5	0	7.94	0	8.94	0	3.16	0	5.57	0	0	5	0	0	10.91	0	9.9	0	0	6.63	159
CG3998	zf30C			0	0	0	0	0	0	0	0	0	0	0	0	0	0	6.16	0	0	0	0	0	0	0	0	0	0	0	0	0	0	0	0	0	0	0	0	0	0	0	0	0	0	0	88
CG4001	Pfk		PFKL, PFKP, PFKM	2.83	0	2.83	0	0	3	0	1.73	0	2.45	0	1.41	0	0	2.45	0	3.16	0	3.87	0	2	0	2.65	0	3	0	2.83	0	1.41	0	2.45	0	0	2.83	0	0	3.16	0	2.65	0	0	2	87
CG4003	pont		RUVBL1	0	0	0	0	0	9.75	0	0	0	0	0	0	0	0	0	7.33	0	0	0	0	0	0	10.32	0	0	0	0	0	7.29	0	0	0	0	5.16	0	0	0	0	0	6.19	5.54	5.85	50
CG40084	CG40084		CNNM1, CNNM3, CNNM4, CNNM2	2.98	0	2.52	0	0	1.59	0	0	0	0	0	1.59	0	0	2.52	0	2.52	0	3.73	0	2.76	0	2.25	0	2.52	0	3.73	0	0	0	1.59	0	0	0	0	0	2.52	0	3.73	0	0	1.95	147
CG4012	gek	genghis khan CDC42-binding protein kinase	CDC42BPG, CDC42BPB, CDC42BPA	0	0	0	0	0	0	0	0	0	6.16	0	0	0	0	15.51	0	0	0	0	0	0	0	0	0	0	0	0	0	0	0	0	0	0	0	0	0	0	0	6.66	0	0	0	187
CG4016	Spt-I	Serine palmitoyltransferase subunit I	SPTLC1	0	0	0	0	0	5.63	0	0	0	0	0	0	0	0	0	0	0	0	0	0	0	0	6.16	0	0	0	0	0	0	0	0	0	0	0	0	0	0	0	0	0	0	4.36	53
CG4027	Act5C		ACTG2, ACTA2, ACTA1, ACTC1, ACTB, ACTG1	2.33	1.64	3.49	2.85	0	0	4.03	0	1.64	2.33	3.29	4.66	2.6	3.08	0	3.08	2.33	2.33	2.02	2.01	2.02	3.49	2.85	0	2.02	3.49	4.04	4.65	4.04	0	2.33	4.5	2.33	0	0	3.68	2.02	0	0	0	2.85	6.38	42
CG4030	CG4030	Rabaptin-5	RABEP2, RABEP1	0	3.92	0	0	0	0	0	21.35	18.78	0	0	0	0	0	0	0	0	0	0	0	0	11.42	0	0	0	0	0	0	0	0	0	0	0	0	0	0	15.1	0	0	0	0	0	75
CG4033	RpI135		POLR1B	1.54	0	0	0	0	1.54	0	1.54	0	3.77	0	0	0	0	2.44	0	2.18	0	1.89	0	0	0	2.67	0	1.54	0	3.45	0	2.44	0	6.35	0	0	2.18	0	0	2.44	0	1.89	0	0	2.88	128
CG4039	Mcm6		MCM6	2.52	0	0	0	0	0	0	2.81	0	0	0	0	0	0	2.18	0	0	0	1.78	0	3.08	0	0	0	3.56	0	1.78	0	2.81	0	0	0	0	2.18	0	0	2.18	0	4.54	0	0	3.33	92
CG4041	CG4041	RabGAP with attached kinase conserved dicty not Arab or fun	TBCK	0	0	0	0	0	0	0	18.23	26.27	0	0	0	0	0	0	0	0	0	0	0	12.33	0	0	0	0	0	0	0	0	0	0	0	0	0	0	0	0	0	0	0	0	0	96
CG40411	Parp		PARP1	0	0	0	0	0	0	0	0	0	0	0	3.08	0	0	3.08	0	3.08	0	0	0	4.36	0	0	0	2.67	0	3.08	0	0	0	0	0	0	0	0	0	3.45	0	2.67	0	0	0	114
CG4046	RpS16		RPS16	0	0	0	6.78	0	4.36	0	0	0	0	0	0	0	0	0	0	0	0	0	0	0	0	0	0	0	0	0	0	0	0	0	0	0	0	0	0	0	0	0	0	0	6.16	17
CG4051	egl	egalitarian	EXD1	0	0	0	0	0	0	0	0	0	0	0	0	0	0	0	0	0	0	0	0	0	0	0	0	0	0	0	0	0	0	0	0	0	0	0	0	0	0	7.55	0	0	0	112
CG4065	CG4065	mak10	NAA35	0	0	8.72	0	0	0	0	0	0	0	0	0	0	0	0	0	0	0	4.36	0	0	0	0	0	0	0	0	0	0	0	0	0	0	0	0	0	0	0	0	0	0	0	89
CG4069	CG4069		KLHDC4	0	0	0	0	0	7.55	0	0	0	0	0	0	0	0	0	0	0	0	0	0	0	0	0	0	0	0	0	0	0	0	0	0	0	0	0	0	0	0	0	0	0	0	56
CG4082	Mcm5		MCM5	1.95	0	2.52	0	0	1.59	0	0	0	2.25	0	2.76	0	0	2.98	0	1.59	0	2.25	0	2.25	0	0	0	2.52	0	2.25	0	0	0	2.76	0	0	0	0	0	1.95	0	2.98	0	0	3.38	82
CG4088	lat		ORC3	0	0	0	0	0	7.55	0	0	0	0	0	0	0	0	0	0	0	0	0	0	0	0	0	0	0	0	0	0	0	0	0	0	0	0	0	0	0	0	0	0	0	0	82
CG4091	CG4091		TNFAIP8L3, TNFAIP8L1, TNFAIP8L2, TNFAIP8	0	0	0	8.31	0	0	0	0	0	0	0	0	0	0	0	0	0	0	0	0	0	0	0	0	0	0	0	0	0	0	0	0	0	0	0	0	0	0	0	0	0	0	21
CG4097	Pros26		PSMB1	0	0	0	6.78	0	0	0	0	0	0	7.58	0	0	0	0	0	0	0	0	0	0	0	0	0	0	0	0	0	0	0	0	0	0	0	0	0	0	0	0	0	0	0	26
CG41099	CG41099		ANKFY1	0	0	0	0	0	0	0	48.34	31.81	0	0	0	0	0	0	0	0	0	0	0	0	0	0	0	0	0	0	0	0	0	0	0	0	0	0	0	0	0	0	0	0	0	124
CG4118	nxf2		NXF1	3.98	0	0	0	0	0	0	0	0	0	0	0	0	0	6.42	0	0	0	3.98	0	2.52	0	0	0	0	0	0	0	4.36	0	0	0	0	0	0	0	0	0	3.56	0	0	0	97
CG4119	CG4119		RBM25	4.5	0	0	0	0	5.28	0	1.59	0	0	0	2.25	0	0	4.5	0	3.73	0	4.21	0	3.73	0	5.16	0	6.16	0	2.76	0	5.63	0	0	0	0	2.25	0	0	2.98	0	5.51	0	0	0	113
CG4120	Cyp12c1		CYP27A1, CYP27C1, CYP24A1	0	0	0	0	0	0	0	0	0	0	0	0	0	0	0	0	0	0	0	0	0	0	0	0	0	0	0	0	0	0	0	0	0	0	0	6.78	0	0	0	0	0	0	61
CG4122	svr		CPM, CPD	0	0	0	0	0	0	0	5.51	0	0	0	0	0	0	0	0	0	0	0	0	2.76	0	0	0	2.76	0	0	0	0	0	0	0	0	0	0	0	3.38	0	4.36	0	0	0	162
CG4145	Cg25C		COL24A1, COL4A3, COL4A6, COL4A4, COL4A2, COL4A5, COL4A1	8.05	0	0	0	0	1.5	0	2.36	0	1.5	0	11.19	0	8.97	5.49	4.8	9.51	0	5.59	0	5.49	0	2.36	0	10.88	0	11.34	0	0	0	2.11	0	0	2.11	0	0	11.19	0	11.14	0	0	2.99	174
CG4147	Hsc70-3		HSPA5	5.83	1.64	4.58	2.6	0	6.16	3.86	5.39	3.86	4.8	3.29	5.1	4.35	3.68	5.66	0	8.37	2.33	8.72	2.33	9.7	3.86	7.42	0	5.48	2.85	3.46	2.85	3.32	0	4.12	3.08	1.64	7.35	0	2.01	4.69	0	5.74	2.01	2.01	8	72
CG4152	l(2)35Df		SKIV2L2	2.99	0	0	0	0	3.17	0	0	0	2.99	0	1.5	0	0	3.81	0	2.11	0	3.17	0	2.8	0	2.8	0	2.11	0	3.34	0	3.51	0	1.83	0	0	1.5	0	0	2.8	0	2.59	0	0	2.11	119
CG4157	Rpn12		PSMD8	0	0	0	6.78	0	0	0	0	0	0	0	0	0	0	0	0	0	0	0	0	0	0	0	0	0	0	0	0	0	0	0	0	0	0	0	0	0	0	0	0	0	0	30
CG4162	lace		SPTLC3, SPTLC2	0	0	0	0	0	3.08	0	0	0	0	0	0	0	0	0	0	0	0	0	0	0	0	5.34	0	0	0	0	0	0	0	0	0	0	4.36	0	0	0	0	0	0	0	4.36	66
CG4164	CG4164		DNAJB11,	0	1.88	0	0	0	0	0	0	3.52	0	0	0	3.52	2.3	0	0	0	0	0	2.3	0	2.3	0	3.76	0	2.3	0	0	0	1.88	0	2.3	0	0	0	1.88	0	1.88	0	0	2.3	0	40
CG4173	2002-09-01	Septin2 (Hs.septin-10)	Sep-14, Sep-10, Sep-06, Sep-08, Sep-11	0	0	0	0	0	0	0	0	0	3.08	0	0	0	0	0	0	0	0	0	0	0	0	5.34	0	0	0	0	0	0	0	0	0	0	4.36	0	0	0	0	0	0	0	6.89	48
CG4206	Mcm3		MCM3	0	0	0	0	0	0	0	0	0	2.91	0	2.52	0	0	2.52	0	0	0	0	0	2.05	0	0	0	2.52	0	2.91	0	0	0	3.56	0	0	0	0	0	0	0	3.56	0	6.78	2.52	91
CG4208	XRCC1		XRCC1	6.16	0	0	0	0	0	0	0	0	0	0	0	0	0	0	0	0	0	0	0	0	0	0	0	0	0	0	0	0	0	0	0	0	0	0	0	0	0	0	0	0	0	69
CG4211	nonA		PSPC1, NONO, SFPQ	0	0	0	0	0	0	0	0	0	0	0	0	0	6.78	10.68	0	0	0	0	0	0	0	0	0	0	0	0	0	0	0	0	0	0	0	0	0	0	0	0	0	0	0	82
CG4215	spel1		MSH2	1.95	0	0	0	0	2.76	0	2.76	0	0	0	0	0	0	0	0	1.95	0	0	0	0	0	4.36	0	0	0	0	0	2.76	0	1.95	0	0	3.08	0	0	1.95	0	0	0	0	2.76	103
CG4217	TFAM		TFAM	0	0	0	0	0	0	4.8	0	0	0	0	0	0	0	0	0	0	0	0	0	0	0	0	0	0	0	0	0	0	0	0	0	0	0	0	11.75	0	0	0	0	0	0	30
CG42232	CG42232		AKAP12	2.85	0	0	0	0	0	0	0	0	0	0	0	0	0	2.33	0	3.3	0	3.3	0	0	0	0	0	0	0	2.85	0	0	0	0	0	0	0	0	0	4.94	0	4.04	0	0	0	379
CG42250	epsin-like		CLINT1	0	0	0	0	0	0	0	0	0	0	0	0	0	0	0	0	0	0	0	0	0	0	0	0	0	0	0	0	0	0	0	0	0	0	0	0	0	0	6.16	0	0	0	158
CG42271	CG42271	INPP4	INPP4A, INPP4B	0	0	0	0	0	0	0	0	0	0	0	4.36	0	0	10.68	0	0	0	0	0	0	0	0	0	0	0	0	0	0	0	0	0	0	0	0	0	0	0	0	0	0	0	144
CG42338	Ten-a		TENM2, TENM1, TENM3, TENM4	0	0	0	0	0	0	0	0	0	0	0	0	0	0	0	0	0	0	0	0	0	0	0	0	0	0	0	0	0	6.78	0	0	0	0	0	0	0	0	0	0	0	0	367
CG4236	Caf1		RBBP7, RBBP4	0	0	0	0	0	7.55	0	0	0	0	0	0	0	6.78	0	0	0	0	0	0	0	0	0	0	0	0	0	0	0	0	0	0	0	0	0	0	0	0	0	0	0	0	49
CG4254	tsr		DSTN, CFL1, CFL2	0	0	0	5.87	0	0	0	0	0	0	5.87	0	0	0	0	0	0	0	0	0	0	0	0	0	0	0	0	0	0	0	0	0	0	0	0	0	0	0	0	0	0	0	17
CG4260	alpha-Adaptin		AP2A1, AP2A2	2.05	0	2.3	0	0	5.14	0	1.45	0	4.11	0	2.05	0	0	2.52	0	1.78	0	0	0	1.78	0	4.59	0	2.72	0	2.52	0	4.11	0	3.25	0	0	4.48	0	0	2.52	0	2.91	0	0	3.41	106
CG4261	Hel89B		BTAF1	0	0	0	0	0	2.33	0	0	0	0	0	0	0	0	0	0	0	0	3.68	0	3.68	0	0	0	3.68	0	2.85	0	0	0	0	0	0	0	0	0	2.85	0	4.36	0	0	0	214
CG4264	Hsc70-4		HSPA1B, HSPA2, HSPA1A, HSPA1L, HSPA6, HSPA8	2.65	4.19	6.16	5.92	0	8.77	4.56	7.81	5.02	7.28	4.68	1.73	5.34	5.64	2.83	3.31	8.31	4.05	5.2	5.54	7.87	4.44	10.58	0	5.1	4.19	2.83	5.64	4.24	3.14	5.29	6.37	3.14	8.43	2.34	4.8	4	1.81	3.46	3.77	4.56	10.2	71
CG4266	CG4266		SCAF8, SCAF4	0	0	0	0	0	0	0	0	0	0	0	0	0	0	0	0	0	0	0	0	0	0	0	0	5.03	0	0	0	0	0	0	0	0	0	0	0	4.36	0	8.72	0	0	0	141
CG42863	Mauve	Beach Domain	LYST	0	0	20.45	23	0	0	0	0	0	0	0	0	0	0	0	0	0	0	0	0	0	0	0	0	0	0	0	0	0	0	0	0	0	10.68	0	0	0	0	0	0	0	0	285
CG4303	Bap60		SMARCD2, SMARCD3, SMARCD1	0	0	0	0	0	0	0	0	0	0	0	0	0	0	0	0	0	0	0	0	0	0	6.16	0	0	0	0	0	0	0	0	0	0	0	0	0	0	0	0	0	0	10.68	58
CG4320	raptor		RPTOR	0	0	3.38	0	0	1.95	0	0	0	0	0	0	0	0	1.95	0	0	0	3.38	0	3.08	0	0	0	3.38	0	1.95	0	0	0	1.95	0	0	0	0	0	3.08	0	4.36	0	0	0	178
CG4332	CG4332		CLPTM1L	0	0	0	0	0	0	0	0	0	0	0	0	0	0	0	0	0	0	0	0	6.16	0	0	0	0	0	0	0	0	0	0	0	0	0	0	0	0	0	0	0	0	0	64
CG43367	CG43367	Beach CG43367	NBEAL2, NBEAL1	0	0	0	0	0	9.07	6.78	0	0	8.72	0	0	0	0	0	0	0	0	0	0	0	0	0	0	0	0	0	0	0	0	0	0	0	3.56	0	0	0	0	0	0	0	0	192
CG4337	mtSSB		SSBP1	0	0	0	0	0	0	0	0	0	0	3.39	0	0	0	0	0	0	0	0	3.39	0	0	0	0	0	0	0	0	0	0	0	0	0	0	0	5.87	0	0	0	0	3.39	0	16
CG4347	UGP		UGP2	0	0	0	0	0	4.36	0	0	0	0	0	0	0	0	0	0	0	0	0	0	0	0	0	0	0	0	0	0	0	0	0	0	0	5.03	0	0	0	0	0	0	0	5.63	59
CG4364	CG4364		PES1	0	0	0	0	0	0	0	0	0	0	0	0	0	0	7.55	0	0	0	0	0	0	0	0	0	0	0	0	0	0	0	0	0	0	0	0	0	0	0	0	0	0	0	74
CG4376	Actn		ACTN4, ACTN2, ACTN1	4.87	0	0	0	0	0	0	0	0	0	0	10.45	0	0	5.77	0	6.35	0	0	0	0	0	0	0	5.97	0	10.9	0	0	0	0	0	0	0	0	0	7.39	0	4.36	0	0	0	104
CG4389	CG4389		HADHA	7.14	3.39	7.28	5.62	0	11.31	4.15	6.4	0	6.71	0	3.61	0	5.09	7.35	0	6.71	0	8.54	0	6.86	0	10.82	0	6.24	0	3.46	7.39	7.55	0	8	4.8	0	8.37	2.4	4.15	6.08	0	5.48	0	0	8.43	80
CG4414	Ugt58Fa		UGT2B11, UGT2B15, UGT3A2, UGT8, UGT3A1	0	0	0	0	0	0	0	0	0	4.36	0	0	0	0	0	0	0	0	0	0	0	0	0	0	0	0	0	0	0	0	0	0	0	0	0	0	0	0	0	0	0	6.16	59
CG4422	Gdi	GDI	GDI2, GDI1	5	19.45	5.92	14.74	7.95	6.78	4.91	6.48	7.51	10.68	13.61	4.36	12.96	4.55	9.38	10.83	2.45	0	2.65	3.87	9.27	6.34	21.75	10.67	4.24	15.72	1.41	3.03	8.94	13.52	7.35	16.16	2.4	7.42	14.51	0	2.45	3.39	1.73	15.54	0	3.46	50
CG4464	RpS19a		, RPS19	0	3.71	0	3.71	0	0	0	0	0	0	3.03	0	0	0	0	0	0	0	0	0	0	0	0	0	0	3.03	0	0	0	0	0	3.03	0	0	0	0	0	0	0	0	0	0	17
CG4527	slik		SLK, STK10	0	0	0	0	0	3.08	0	0	0	0	0	0	0	0	0	0	0	0	0	0	0	0	3.77	0	0	0	0	0	0	0	0	0	0	0	0	10.72	3.08	0	5.77	0	0	0	185
CG4532	pod1		CORO7	0	0	0	0	0	0	0	0	0	0	0	4.36	0	0	0	0	0	0	0	0	0	0	0	0	0	0	4.36	0	0	0	0	0	0	0	0	0	0	0	0	0	0	0	139
CG4554	CG4554		UTP20	4.19	0	0	0	0	2.42	0	0	0	0	0	3.2	0	0	7.15	0	4.36	0	2.96	0	2.96	0	0	0	1.71	0	4.19	0	1.71	0	3.2	0	0	0	0	0	4.36	0	4.01	0	0	0	312
CG4567	CG4567		GFM1	20.64	0	9.8	0	0	22.09	2.66	8.25	0	9.59	0	7.35	1.88	9.02	22.05	5.8	10	6.1	17.61	1.88	11.87	0	17.41	0	14.39	0	7.75	2.66	13	2.97	12.92	7.64	7.04	12.37	0	7.41	12.12	5.95	16.09	0	3.26	7.07	84
CG4579	Nup154		NUP155	0	0	0	0	0	0	0	0	0	2.52	0	2.52	0	0	3.25	0	0	0	2.91	0	4.36	0	0	0	5.03	0	4.59	0	0	0	0	0	0	0	0	0	2.91	0	5.03	0	0	0	154
CG4581	Thiolase		HADHB	0	0	2.85	0	0	3.68	4.8	0	0	0	0	0	0	3.92	0	0	0	0	0	0	0	0	6.59	0	0	0	0	3.92	2.85	0	2.33	0	0	4.36	0	0	0	0	0	0	0	7.9	51
CG4602	Srp54		SRSF11, SREK1	0	0	0	0	0	10.38	0	0	0	0	0	0	0	0	0	0	0	0	0	0	0	0	0	0	0	0	0	0	5.63	0	0	0	0	0	0	0	0	0	3.56	0	0	0	58
CG4619	CG4619	FAST kinase domains 5-like		0	0	0	0	0	6.16	0	0	0	0	0	0	0	0	0	0	0	0	0	0	0	0	4.36	0	0	0	0	0	0	0	0	0	0	0	0	0	0	0	0	0	0	0	64
CG4659	Srp54k		SRP54	0	0	0	0	0	5.34	0	0	0	0	0	0	0	0	0	0	0	0	0	0	0	0	4.87	0	0	0	0	0	0	0	0	0	0	3.77	0	0	0	0	0	0	0	7.23	56
CG4679	CG4679		PTCD3	0	0	4.36	0	0	4.04	0	0	0	3.68	0	0	0	0	0	0	0	0	0	0	2.33	0	4.66	0	0	0	0	0	0	0	0	0	0	3.68	0	0	0	0	0	0	0	3.3	74
CG4699	CG4699		KANSL1L, KANSL1	0	0	0	0	0	0	0	0	0	0	0	0	0	0	0	0	0	0	0	0	0	0	4.36	0	0	0	0	0	6.16	0	0	0	0	0	0	0	0	0	0	0	0	0	170
CG4713	l(2)gd1		CC2D1A, CC2D1B	0	0	0	0	0	0	0	7.55	0	0	0	0	0	0	0	0	0	0	0	0	0	0	0	0	0	0	0	0	0	0	0	0	0	0	0	0	0	0	0	0	0	0	89
CG4729	CG4729		AGPAT4, AGPAT3	1.71	0	1.71	0	0	2.42	0	0	0	1.71	0	0	0	0	0	0	0	0	1.71	0	2.09	0	2.7	0	2.09	0	1.71	0	0	0	2.7	0	0	1.71	0	0	2.09	0	2.7	0	0	0	44
CG4738	CG4738		NUP160	2.59	0	1.83	0	0	1.83	0	3.34	0	4.73	0	1.5	0	0	10.08	0	2.11	0	2.8	0	5.69	0	0	0	3.17	0	2.99	0	0	0	2.59	0	0	2.36	0	0	3.81	0	4.84	0	0	4.09	160
CG4747	CG4747		GLYR1	2.76	0	2.25	6.78	0	1.95	0	1.95	0	0	0	3.38	0	0	2.98	0	4.06	0	4.91	0	4.06	0	0	0	2.52	0	1.95	0	0	0	0	0	0	1.95	0	0	2.25	0	2.98	0	0	2.76	65
CG4759	RpL27		RPL27	0	0	0	0	0	0	0	0	0	0	0	0	0	0	0	0	0	0	0	0	0	0	0	0	0	0	0	0	0	0	0	0	0	0	0	0	6.16	0	0	0	0	0	16
CG4764	CG4764	VPS29	VPS29	0	0	0	3.92	0	0	0	0	0	8.72	6.19	0	4.8	0	0	0	0	0	0	0	0	0	0	0	0	0	0	0	0	0	0	0	0	0	0	0	0	0	0	0	0	0	20
CG4798	l(2)k01209		UCKL1	0	0	0	0	0	3.56	0	0	0	8.72	6.78	0	0	0	0	0	0	0	0	0	2.52	0	6.66	0	0	0	0	0	0	0	3.08	0	0	9.42	4.8	0	0	0	0	0	0	0	63
CG4799	Pen		KPNA7, KPNA2	0	0	0	0	0	3.77	0	0	0	0	0	0	0	0	0	0	0	0	0	0	0	0	3.08	0	0	0	0	0	0	0	0	0	0	3.08	0	12.69	0	0	0	0	0	3.08	58
CG4806	CG4806		, RBM28	3.08	0	0	0	0	1.95	0	0	0	0	0	0	0	0	3.08	0	2.39	0	2.39	0	0	0	0	0	2.39	0	2.39	0	2.39	0	0	0	0	0	0	0	3.08	0	2.76	0	0	0	75
CG4817	Ssrp		SSRP1	3.08	0	0	0	0	2.52	0	0	0	0	0	1.78	0	0	2.81	0	0	0	2.52	0	1.78	0	1.78	0	2.18	0	1.78	0	0	0	0	0	0	0	0	6.78	1.78	0	2.52	0	0	2.18	82
CG4832	cnn		CDK5RAP2	0	0	0	0	0	0	0	0	0	6.16	0	0	0	0	0	0	0	0	0	0	0	0	0	0	0	0	0	0	0	0	0	0	0	0	0	0	0	0	0	0	0	0	130
CG4840	cbs	golgin-97	GOLGA1	0	0	0	0	0	0	0	0	0	5.34	19.18	0	0	0	0	0	0	0	0	0	0	0	0	0	0	0	0	0	0	0	0	0	0	11.53	0	0	0	0	0	0	0	0	71
CG4848	CG4848	COG1	COG1	0	0	7.96	0	0	0	0	0	0	0	0	0	0	0	0	0	0	0	0	0	0	0	0	0	3.56	0	0	0	0	0	0	0	0	5.03	0	0	0	0	0	0	0	0	100
CG4849	CG4849		EFTUD2	3.46	0	1.41	0	0	3.61	0	1.41	0	2.65	0	1.41	0	0	4.12	0	2.45	0	3.16	0	2.83	0	3	0	3	0	3	0	3.32	0	2	0	0	2.83	0	0	3.61	0	3.32	0	0	3.46	111
CG4859	Mmp1		MMP16, MMP15, MMP14, MMP24	0	0	0	0	0	0	0	0	0	0	0	0	0	0	0	0	0	0	0	0	0	0	0	0	0	0	0	0	0	0	0	0	0	0	0	0	0	0	0	0	0	8.72	65
CG4863	RpL3		RPL3L, RPL3	0	0	0	0	0	0	0	0	0	0	0	0	0	0	0	0	0	0	0	0	0	0	4.36	0	0	0	0	0	0	0	0	0	0	0	0	0	0	0	0	0	0	12.33	47
CG4878	eIF3-S9		EIF3B	8.54	0	3.16	0	0	4.9	0	3.32	0	4.12	0	4.47	0	0	6.4	0	6.16	0	8.06	0	6.86	0	4.12	0	8.31	0	7.28	0	2	0	3.46	0	0	3.74	0	0	6.86	0	9.11	0	0	4.9	80
CG4904	Pros35		PSMA1	0	0	0	5.54	0	0	0	0	0	0	4.8	0	0	0	0	0	0	0	0	0	0	0	0	0	0	0	0	0	0	0	0	0	0	0	0	3.92	0	0	0	0	0	0	31
CG4912	eEF1delta		EEF1D	0	0	0	6.78	0	0	0	0	5.87	0	0	0	0	0	0	0	0	0	0	0	0	0	0	0	0	0	0	0	0	0	0	0	0	0	0	0	0	0	0	0	0	6.16	29
CG4916	me31B		DDX6	1.86	0	3.48	0	0	3.72	0	2.63	0	4.74	0	0	0	0	0	0	0	0	2.63	0	0	0	6.57	0	0	0	0	0	2.28	0	3.72	0	0	3.72	0	0	0	0	0	0	0	4.55	52
CG4925	CG4925	CG4925 (C10orf118)	C10orf118	0	0	16.02	8.31	0	0	0	0	0	6.89	0	0	0	0	0	0	0	0	0	0	0	0	0	0	0	0	0	0	0	0	0	0	0	0	0	0	0	0	0	0	0	0	88
CG4931	Sra-1	cytoplasmic FMR1-interacting protein 2, rac associated	CYFIP1, CYFIP2	0	0	2.76	0	0	2.98	0	1.59	0	5.96	0	0	0	0	3.56	0	0	0	2.25	0	3.56	0	2.98	0	3.38	0	2.25	0	2.25	0	3.38	0	0	2.76	0	0	0	0	1.95	0	0	3.56	149
CG4933	CG4933		OSGEP	0	0	0	6.78	0	0	0	0	0	0	0	0	0	0	0	0	0	0	0	0	0	0	0	0	0	0	0	0	0	0	0	0	0	0	0	0	0	0	0	0	0	0	38
CG4937	RhoGAP15B		ARAP2, ARAP1, ARAP3	0	0	0	0	0	0	0	0	0	0	0	0	0	0	0	0	0	0	0	0	0	0	0	0	0	0	0	0	0	0	0	0	0	0	0	0	0	0	8.72	0	0	0	170
CG4954	eIF3-S8	glycosyltransferase	EIF3C, EIF3CL	3.46	0	2.83	0	0	4.12	0	3	0	4.12	6.78	2.65	0	0	4.58	0	4	0	2.83	0	2.83	0	3.46	0	4.12	0	6.08	0	2.45	0	5.74	0	0	4.36	0	0	4.9	0	4.8	0	0	5.66	106
CG4972	CG4972		NCLN	0	0	0	0	0	4.94	0	2.33	0	2.33	0	0	0	0	0	0	0	0	0	0	0	0	4.94	0	0	0	0	0	2.85	0	0	0	0	4.04	0	0	0	0	0	0	0	5.21	63
CG4978	Mcm7		MCM7	3.56	0	2.3	0	0	3.7	0	0	0	2.91	0	2.72	0	0	2.52	0	3.25	0	3.98	0	3.56	0	3.25	0	3.84	0	3.25	0	1.78	0	2.52	0	0	3.08	0	0	3.7	0	4.24	0	0	3.56	81
CG4994	Mpcp		SLC25A3	2.36	0	1.5	0	0	4.09	0	1.83	0	2.8	0	0	0	0	0	0	2.36	0	1.5	0	1.5	0	3.34	0	3.66	0	2.59	0	1.5	0	2.8	0	0	3.66	0	0	3.81	0	3.51	0	0	4.09	39
CG4996	CG4996	unknown ccdc132 small part related to Vps54	CCDC132	0	0	0	0	0	15.41	9.59	0	0	0	0	0	0	0	0	0	0	0	0	0	5.34	0	0	0	0	0	0	0	0	0	0	0	0	0	0	0	0	0	0	0	0	0	110
CG5000	msps		CKAP5	4.74	0	0	0	0	0	0	0	0	2.28	0	2.94	0	0	3.94	0	2.94	0	3.22	0	4.36	0	0	0	4.16	0	5.09	0	0	0	0	0	0	0	0	0	5.42	0	7.78	0	0	0	227
CG5014	Vap-33-1		VAPA, VAPB	0	0	0	0	0	0	0	0	0	0	0	0	0	0	0	0	0	0	0	0	0	0	0	0	0	0	0	0	0	0	6.16	0	0	0	0	0	0	0	0	0	0	0	29
CG5018	CG5018		CIRH1A	0	0	0	0	0	0	0	0	0	0	0	0	0	0	0	0	4.36	0	5.34	0	0	0	0	0	0	0	0	0	0	0	0	0	0	0	0	0	0	0	0	0	0	0	79
CG5020	CLIP-190	CLIP-190	CLIP2, CLIP1	0	0	0	0	0	0	0	3.48	0	2.94	0	0	0	0	0	0	2.63	0	0	0	0	0	2.94	0	3.94	0	3.94	0	0	0	2.63	0	0	3.72	0	0	5.09	0	6.57	0	0	3.48	189
CG5028	CG5028		IDH3B, IDH3G	0	0	0	0	0	0	0	0	0	0	0	0	0	0	0	0	0	0	0	0	0	0	0	0	0	0	0	0	0	0	0	0	0	0	0	0	0	0	0	0	0	14.46	44
CG5033	CG5033		LOC727967, BOP1	2.52	0	0	0	0	2.05	0	0	0	0	0	0	0	0	2.52	0	0	0	0	0	2.05	0	2.05	0	2.05	0	2.52	0	0	0	0	0	0	0	0	0	0	0	3.56	0	0	2.91	72
CG5064	Srp68		SRP68	0	0	1.71	3.92	0	6.4	0	2.7	0	3.42	0	0	0	5.54	0	0	5.27	0	0	0	5.27	0	5.27	0	1.71	0	2.96	0	3.63	0	0	0	0	5.13	0	5.54	2.42	0	0	0	0	4.01	69
CG5068	CG5068		PPME1	0	0	0	0	0	0	0	0	0	0	0	0	0	0	0	0	0	0	0	0	0	0	0	0	0	0	0	0	0	0	0	0	0	0	0	0	0	0	0	0	0	6.16	45
CG5077	CG5077	oxysterol binding protein-like 8	OSBPL5, OSBPL8	6.54	0	0	0	0	2.18	0	0	0	0	0	2.52	0	0	3.77	0	4.17	0	6.42	0	5.34	0	0	0	6.42	0	4.17	0	0	0	1.78	0	0	0	0	0	3.98	0	7.65	0	0	0	107
CG5092	Tor	Tyrosine-protein kinase;	MTOR	2.76	0	0	0	0	0	0	0	0	4.14	0	2.39	0	0	0	0	0	0	6.32	0	3.9	0	0	0	3.9	0	2.39	0	0	0	7.16	0	0	0	0	0	4.57	0	4.97	0	0	0	281
CG5098	CG5098		TCF20	0	0	0	0	0	0	0	0	0	0	0	0	0	0	0	0	0	0	0	0	0	0	0	0	0	0	0	0	0	0	0	0	0	0	0	0	6.89	0	5.34	0	0	0	134
CG5112	CG5112		FAAH, FAAH2	0	0	0	0	0	0	0	0	0	0	0	0	0	0	0	0	0	0	0	0	0	0	0	0	0	0	0	0	7.55	0	0	0	0	0	0	0	0	0	0	0	0	0	58
CG5119	pAbp		UBR5, PABPC5, PABPC1L2B, PABPC1L, PABPC3, PABPC1, PABPC4	0	0	0	0	0	0	0	0	0	0	0	0	0	0	0	0	6.66	0	0	0	0	0	6.66	0	0	0	0	0	0	0	0	0	0	0	0	0	0	0	0	0	0	7.12	70
CG5161	CG5161	TRAPPC2	TRAPPC2	0	0	0	0	0	0	0	0	0	0	6.78	0	0	0	0	0	0	0	0	0	0	0	0	0	0	0	0	0	0	0	0	0	0	0	0	0	0	0	0	0	0	0	17
CG5166	Atx2		ATXN2L, ATXN2	0	0	0	0	0	0	0	0	0	0	0	3.08	0	0	3.08	0	0	0	0	0	0	0	0	0	4.36	0	0	0	0	0	0	0	0	0	0	0	0	0	5.77	0	0	0	118
CG5168	CG5168	WD40- and FYVE-domain containing protein 2	WDFY1, WDFY2	0	0	0	0	0	0	0	0	0	0	0	0	0	0	0	0	0	0	0	0	0	0	0	0	0	0	0	0	0	0	0	0	0	11.53	0	0	0	0	0	0	0	0	46
CG5170	Dp1		HDLBP	9.64	0	1.73	0	0	2.45	0	1.41	0	4.9	0	2	0	0	3.16	0	4.47	0	4.58	0	4	0	3	0	4.69	0	4.47	0	4	0	3	0	0	2	0	0	6.4	0	6.56	0	0	3.74	144
CG5183	KdelR		KDELR3, KDELR2, KDELR1	6.16	0	0	0	0	0	0	0	0	0	0	0	0	0	0	0	0	0	0	0	0	0	0	0	0	0	0	0	0	0	0	0	0	0	0	0	0	0	0	0	0	0	24
CG5205	CG5205	Activating signal cointegrator 1 complex	ASCC3	2.63	0	0	0	0	0	0	0	0	0	0	3.48	0	0	2.94	0	1.86	0	1.86	0	2.28	0	0	0	2.63	0	2.28	0	0	0	10.01	0	0	0	0	0	3.72	0	3.72	0	0	0	249
CG5214	CG5214		DLST	0	0	0	0	0	0	0	0	0	0	0	0	0	0	0	0	0	0	0	0	0	0	6.54	0	0	0	0	0	0	0	6.54	0	0	3.77	0	0	0	0	0	0	0	9.75	50
CG5215	Zn72D		ILF3, STRBP, ZFR2, ZFR	0	0	0	0	0	1.95	0	0	0	0	0	2.39	0	0	3.9	0	0	0	1.95	0	0	0	1.95	0	1.95	0	1.95	0	3.65	0	0	0	0	0	0	0	1.95	0	1.95	0	0	0	96
CG5247	Irbp		XRCC6	0	0	0	0	0	0	0	0	0	0	0	0	0	0	0	0	13.78	0	0	0	0	0	0	0	0	0	0	0	0	0	0	0	0	0	0	0	0	0	0	0	0	0	73
CG5252	Ranbp9	RanBP	IPO9	0	0	0	0	0	2.52	0	4.36	0	0	0	0	0	0	0	0	0	0	0	0	0	0	0	0	0	0	3.98	0	0	0	0	0	0	3.08	0	0	0	0	2.52	0	0	4.71	114
CG5261	CG5261		DLAT	1.78	0	2.18	0	0	5.63	0	0	0	0	0	0	0	0	0	0	0	0	0	0	3.56	0	6.03	0	2.81	0	2.52	0	3.08	0	0	0	0	4.17	0	0	2.18	0	2.81	0	0	5.63	54
CG5266	Pros25		PSMA2	0	0	0	8.31	0	0	0	0	0	0	4.8	0	0	0	0	0	0	0	0	0	0	0	0	0	0	0	0	0	0	0	0	0	0	0	0	0	0	0	0	0	0	0	26
CG5269	vib		PITPNB, PITPNA	0	0	0	0	0	0	0	0	0	0	0	0	0	0	0	0	0	0	0	0	0	0	0	0	0	0	0	0	0	0	0	0	0	0	0	13.56	0	0	0	0	0	0	31
CG5270	CG5270	zinc finger FYVE domain-containing protein 26-like, SPG15	ZFYVE26	0	0	0	0	0	0	0	0	0	0	0	9.75	0	0	0	0	0	0	0	0	0	0	0	0	0	0	0	0	0	0	13.08	0	0	0	0	0	0	0	0	0	0	0	254
CG5271	RpS27A		RPS27A	0	0	0	0	0	0	3.92	0	0	0	0	0	3.92	3.92	0	0	0	0	0	0	0	0	0	0	0	0	0	0	0	0	0	0	0	0	0	0	0	0	0	0	0	0	18
CG5289	Pros26.4		PSMC1	0	0	3.08	0	0	6.72	0	3.45	0	4.62	0	0	0	0	0	0	0	0	0	0	0	0	7.06	0	0	0	0	0	3.77	0	0	0	0	5.97	0	0	0	0	0	0	0	6.89	49
CG5330	Nap1		NAP1L3, NAP1L5, NAP1L2, NAP1L4, NAP1L1	0	0	0	0	0	6.54	0	0	0	0	0	0	0	0	0	0	0	0	0	0	0	0	4.36	0	0	0	0	3.71	3.77	4.29	0	3.03	0	0	0	5.67	0	3.03	0	0	0	3.77	43
CG5336	Ced-12		ELMO2, ELMO3, ELMO1	0	0	0	0	0	2.42	0	2.09	0	2.09	0	2.42	0	0	2.09	0	0	0	2.42	0	2.09	0	0	0	1.71	0	1.71	0	0	0	0	0	0	1.71	0	0	2.42	0	1.71	0	0	3.82	83
CG5337	CG5337	Known RAB2 GAP	TBC1D16	0	0	6.16	8.31	0	0	0	0	0	0	0	0	0	0	0	0	0	0	0	0	0	0	0	0	0	0	0	0	0	0	0	0	0	0	0	0	0	0	0	0	0	0	81
CG5341	sec6	SEC6	EXOC3L1, EXOC3	0	0	0	0	0	0	0	0	0	0	0	0	0	0	0	0	0	0	8.15	0	0	0	0	0	0	0	0	0	0	0	0	0	0	11.11	0	0	0	0	0	0	0	0	87
CG5352	SmB		SNURF, SNRPN, SNRPB	0	0	0	0	0	4.36	0	0	0	0	0	0	0	0	0	0	0	0	0	0	0	0	4.36	0	0	0	0	0	0	0	0	0	0	0	0	0	0	0	0	0	0	0	21
CG5353	Aats-thr		TARS2, TARSL2, TARS	3.56	0	0	0	0	2.52	0	0	0	1.78	0	3.33	0	0	3.33	0	3.77	0	5.03	0	5.03	0	0	0	2.52	0	0	0	0	0	0	0	0	0	0	0	3.08	0	3.56	0	0	2.81	79
CG5366	CG5366		CAND2, CAND1	3.98	0	2.3	6.78	0	2.72	0	2.3	0	4.48	0	2.72	0	0	2.91	0	2.3	0	6.08	0	5.53	0	2.91	0	5.72	0	3.56	0	0	0	2.05	0	0	2.72	0	0	2.91	0	5.44	0	0	3.25	139
CG5371	RnrL		RRM1	3.61	0	2.83	0	0	3.61	0	2.65	0	3.16	0	2.24	0	0	5.29	0	3.32	0	4	0	3.16	0	5.57	0	3.16	0	3.46	0	1.41	0	2.65	0	0	3	0	0	3.16	0	4.47	0	0	3.61	92
CG5373	Pi3K59F	phosphatidylinositol 3-kinase catalytic subunit type 3	PIK3C3	2.76	0	0	0	0	5.16	0	7.29	9.59	0	0	2.76	0	0	0	0	0	0	0	0	0	0	6.16	0	0	0	0	0	0	0	0	0	0	0	0	0	0	0	0	0	0	0	108
CG5374	T-cp1		TCP1	2.18	0	4.49	6.78	0	4.87	0	3.27	0	4.62	5.87	0	0	0	0	0	0	0	2.18	0	3.61	0	4.99	0	1.54	0	1.54	0	3.77	0	1.54	0	0	4.99	0	0	1.54	0	1.54	0	0	5.97	60
CG5378	Rpn7		PSMD6	0	0	0	0	0	2.76	4.8	0	0	0	4.8	0	0	0	0	0	0	0	0	0	0	0	5.16	0	0	0	0	0	0	0	3.38	0	0	2.76	0	0	0	0	0	0	0	9.14	45
CG5394	Aats-glupro		EPRS	4.8	0	3.46	8.31	0	6.08	0	3.74	0	6.24	0	2.45	0	0	3.61	0	7.21	0	4.69	0	5.74	0	6.24	0	8.06	0	7.75	0	1.73	0	3.61	0	0	7.14	0	0	9.54	0	10.63	0	0	7.48	189
CG5414	CG5414		IARS2	0	0	0	0	0	3.38	0	0	0	0	0	0	0	0	0	0	0	0	0	0	0	0	0	0	3.38	0	4.36	0	0	0	0	0	0	0	0	0	2.76	0	3.38	0	0	0	102
CG5429	Atg6	ATG6	BECN1	0	0	0	0	0	10.68	0	0	13.56	0	0	0	0	0	0	0	0	0	0	0	0	0	0	0	0	0	0	0	0	0	0	0	0	0	0	0	0	0	0	0	0	0	49
CG5434	Srp72		SRP72	2.65	0	4.24	0	0	7.48	0	3.74	0	3.46	0	2	0	0	3.46	0	7.21	0	5.92	0	5.83	0	6.63	0	1.73	0	2	0	4.47	0	2.65	0	0	4.12	0	6.78	3.46	0	1.73	0	0	4.47	73
CG5436	Hsp68		HSPA6, HSPA8, HSPA1L, HSPA1B, HSPA1A	0	0	0	0	0	0	0	0	0	0	0	0	0	0	0	0	0	0	0	6.78	8.72	0	0	0	0	0	0	0	0	0	0	0	0	0	0	0	0	0	0	0	0	0	70
CG5439	CG5439	Probable sorting nexin 29 (SNX29)	SNX29	0	0	0	23	0	0	0	0	0	0	0	0	0	0	0	0	0	0	0	0	0	0	0	0	0	0	0	0	0	0	0	0	0	0	0	0	0	0	0	0	0	0	59
CG5442	SC35		SRSF2	0	0	0	0	0	0	6.78	0	0	0	0	0	0	0	0	0	0	0	0	0	0	0	0	0	0	0	0	0	0	0	0	0	0	0	0	0	0	0	0	0	0	0	21
CG5451	CG5451		SMU1	0	0	0	0	0	5.34	0	0	0	0	0	0	0	0	0	0	0	0	0	0	0	0	4.36	0	0	0	0	0	0	0	0	0	0	0	0	0	0	0	0	0	0	0	57
CG5462	scrib		LRRC1, SCRIB	0	0	0	0	0	0	0	0	0	0	0	0	0	0	0	0	0	0	0	0	0	0	0	0	6.16	0	0	0	0	0	0	0	0	0	0	0	0	0	0	0	0	0	190
CG5465	MED16		MED16	0	0	0	0	0	6.89	0	0	0	0	0	0	0	0	0	0	2.52	0	0	0	0	0	5.63	0	0	0	3.08	0	4.71	0	3.56	0	0	0	0	0	0	0	0	0	0	0	90
CG5482	CG5482		FKBP8	0	0	0	0	0	4.36	0	0	0	0	0	0	0	0	0	0	0	0	0	0	0	0	6.16	0	0	0	0	0	0	0	0	0	0	0	0	0	0	0	0	0	0	0	45
CG5483	lrrk	Leucine-rich repeats, Ras-like domain, Kinase family member	LRRK2, LRRK1	0	0	0	0	0	0	0	0	0	0	0	0	0	0	0	0	0	0	0	0	0	0	27.22	0	6.16	0	0	0	0	0	0	0	0	0	0	0	0	0	0	0	0	0	272
CG5502	RpL4		RPL4	0	0	0	0	0	0	0	0	0	0	0	0	0	0	0	0	0	0	0	0	0	0	0	0	0	0	0	0	0	0	0	0	0	0	0	0	0	0	0	0	0	13.78	45
CG5519	Gbp		PRPF19	0	0	3.56	0	0	5.63	0	0	0	0	0	0	0	6.78	0	0	0	0	0	0	0	0	0	0	0	0	0	0	0	0	0	4.8	0	0	0	0	0	0	0	0	0	3.56	55
CG5520	Gp93		HSP90B1	8.77	5.96	3.32	5.96	0	6.71	2.5	6.08	0	3.61	0	6.93	0	2.5	8.12	0	8.54	0	6.24	2.04	6.24	0	5.1	0	9	3.83	10	2.04	4.8	2.04	3.46	2.04	0	5.57	2.89	0	8.72	0	9.22	5.01	0	6.48	90
CG5521	CG5521	Ral GTPase activating protein subunit alpha	RALGAPA2, RALGAPA1	0	0	0	0	0	0	0	0	0	0	0	0	0	0	0	0	0	0	14.46	0	3.56	0	0	0	0	0	0	0	0	0	0	0	0	0	0	0	4.36	0	0	0	0	0	216
CG5525	CG5525		CCT4	0	0	5.11	0	0	5.97	0	3.77	0	2.67	0	0	0	0	0	0	0	0	0	0	0	0	5.77	0	0	0	0	0	2.18	0	0	0	0	4.87	0	0	0	0	0	0	0	7.55	57
CG5537	CG5537		UPRT	0	0	0	0	0	0	0	0	0	0	14.39	0	0	0	0	0	0	0	0	0	0	0	0	0	0	0	0	0	0	0	0	0	0	0	0	0	0	0	0	0	0	0	29
CG5553	DNApol-alpha60		PRIM2	0	0	0	0	0	0	0	0	0	7.55	6.78	0	0	0	0	0	0	0	0	0	0	0	0	0	0	0	0	0	0	0	0	0	0	0	0	0	0	0	0	0	0	0	61
CG5554	CG5554		TMX4, TMX1	0	0	0	0	0	0	0	0	0	0	0	0	0	0	0	0	0	0	0	0	0	0	0	0	0	0	0	0	0	0	0	0	0	0	0	0	0	0	0	0	0	7.55	36
CG5555	CG5555	?BRAC1 associated protein(BRAP) well conserved Sc plants Zn fing	BRAP	0	0	0	0	0	0	0	0	0	14.46	15.17	0	0	0	0	0	0	0	0	0	0	0	0	0	0	0	0	0	0	0	0	0	0	0	0	0	0	0	0	0	0	0	63
CG5562	gbb		BMP5, BMP8A, BMP8B, BMP6, BMP7	0	0	0	0	0	0	0	0	0	0	0	0	0	0	0	0	0	0	0	0	0	0	0	0	0	0	0	0	0	0	0	0	0	0	0	0	0	0	0	0	0	6.16	52
CG5589	CG5589		DDX52	0	0	0	0	0	6.16	0	0	0	0	0	0	0	0	0	0	0	0	0	0	0	0	0	0	0	0	0	0	0	0	0	0	0	0	0	0	0	0	0	0	0	0	68
CG5602	CG5602		LIG1	1.86	0	2.28	0	0	0	0	0	0	2.28	0	2.28	0	0	0	0	2.63	0	1.86	0	2.28	0	0	0	3.22	0	3.22	0	0	0	0	0	0	0	0	0	2.94	0	3.22	0	0	0	85
CG5604	CG5604	E3 ubiquitin-protein ligase HECTD1	HECTD1	0	0	0	0	0	0	0	4.36	0	0	0	0	0	0	0	0	0	0	0	0	0	0	0	0	0	0	0	0	0	0	6.16	0	0	0	0	0	0	0	0	0	0	0	302
CG5608	CG5608		VAC14	0	0	2.33	0	0	2.33	0	2.33	0	2.85	0	0	0	0	0	0	0	0	0	0	0	0	3.3	0	0	0	0	0	0	0	0	0	0	2.85	0	0	0	0	0	0	0	3.3	78
CG5625	CG5625	VPS35 (retromer)	VPS35	1.71	0	2.42	6.78	0	6.73	0	2.7	0	11.01	0	0	0	0	2.96	0	0	0	2.7	0	0	0	3.63	0	0	0	0	0	1.71	0	2.7	0	0	2.7	0	0	0	0	1.71	0	0	2.96	93
CG5642	CG5642		EIF3L	0	0	3.77	6.78	0	5.97	0	0	0	3.45	0	0	0	0	0	0	0	0	0	0	2.18	0	3.77	0	0	0	0	0	2.18	0	0	0	0	5.56	0	0	0	0	0	0	0	4.62	63
CG5651	pix		ABCE1	0	0	2.76	0	0	3.9	0	0	0	0	0	0	0	0	0	0	0	0	0	0	0	0	3.9	0	0	0	0	0	0	0	0	0	0	2.76	0	0	0	0	0	0	0	6.16	69
CG5654	yps		CSDA, YBX2, YBX1	0	0	0	0	0	0	0	0	0	0	0	0	0	6.78	0	0	0	0	0	0	0	0	0	0	0	0	0	0	0	0	0	0	0	0	0	0	0	0	0	0	0	0	38
CG5670	Atpalpha		ATP1A4, ATP4A, ATP12A, ATP1A2, ATP1A1, ATP1A3	0	0	0	0	0	2.76	0	0	0	5.16	0	0	0	0	0	0	0	0	0	0	0	0	3.38	0	0	0	0	0	0	0	0	0	0	3.38	0	0	0	0	0	0	0	7.29	111
CG5675	X11L		APBA3, APBA2, APBA1	0	0	0	0	0	0	0	0	0	6.16	0	0	0	0	0	0	0	0	0	0	0	0	0	0	0	0	0	0	0	0	0	0	0	0	0	0	0	0	0	0	0	0	127
CG5682	Edem2		EDEM3	0	0	3.08	6.78	0	3.77	0	0	0	0	0	0	0	0	0	0	0	0	0	0	0	0	3.08	0	0	0	0	0	0	0	0	0	0	0	0	0	0	0	0	0	0	6.89	91
CG5692	raps		GPSM1, GPSM2	0	0	0	0	0	0	0	0	0	0	0	0	0	0	0	0	0	0	0	0	0	0	6.16	0	0	0	0	0	0	0	0	0	0	0	0	0	0	0	0	0	0	0	71
CG5723	Ten-m	teneurin	TENM4, TENM3, TENM1, TENM2	2.99	0	2.36	0	0	1.5	0	1.5	0	4.49	0	1.5	0	0	3.51	0	0	0	2.8	0	3.17	0	2.11	0	2.8	0	2.99	0	1.83	0	2.8	0	0	9.69	0	0	3.51	0	4.23	0	0	0	304
CG5726	CG5726			4.36	0	0	0	0	0	0	0	0	0	0	3.56	0	0	4.71	0	0	0	0	0	0	0	0	0	3.56	0	2.52	0	0	0	0	0	0	0	0	0	0	0	3.98	0	0	0	87
CG5728	CG5728		PDCD11	0	0	1.83	0	0	2.59	0	0	0	3.51	0	1.5	0	0	4.61	6.78	5.18	0	2.59	0	1.83	0	1.83	0	1.5	0	4.23	0	3.66	0	3.81	0	0	1.5	0	0	6.77	0	4.96	0	0	4.49	160
CG5733	Nup75		NUP85	0	0	4.36	0	0	2.76	0	3.08	0	2.39	0	0	0	0	1.95	0	2.76	0	0	0	2.76	0	2.39	0	0	0	0	0	0	0	0	0	0	2.39	0	0	0	0	0	0	0	4.57	77
CG5776	CG5776		SPATA5	0	0	2.52	0	0	0	0	0	0	0	0	2.05	0	0	2.05	0	2.05	0	0	0	2.05	0	0	0	2.52	0	0	0	0	0	2.05	0	0	0	0	0	2.05	0	2.91	0	0	0	89
CG5786	ppan		P2RY11, PPAN-P2RY11, PPAN	0	0	0	0	0	6.89	0	0	0	0	0	0	0	0	0	0	0	0	0	0	0	0	5.77	0	0	0	0	0	3.77	0	3.77	0	0	0	0	0	0	0	0	0	0	0	53
CG5787	CG5787		LOR, DMKN	0	0	0	0	0	0	0	0	0	0	0	2.67	0	0	2.67	0	3.08	0	2.18	0	0	0	0	0	2.18	0	3.08	0	0	0	0	0	0	0	0	0	4.08	0	2.67	0	0	0	100
CG5794	CG5794	ubiquitin specific peptidase 34-like,KIAA0570 protein	USP34	0	0	0	0	0	0	0	0	0	0	0	0	0	0	0	0	0	0	0	0	0	0	0	0	0	0	0	0	0	0	10.68	0	0	0	0	0	0	0	0	0	0	0	417
CG5800	CG5800		DDX10	4.36	0	0	0	0	8.44	0	0	0	0	0	1.78	0	0	6.89	0	0	0	2.52	0	0	0	6.29	0	3.33	0	3.08	0	5.19	0	0	0	0	3.56	0	0	2.18	0	5.77	0	0	0	93
CG5809	CaBP1		PDIA6	0	0	0	0	0	0	0	0	0	0	0	0	0	0	0	0	0	0	0	0	0	0	7.55	0	0	0	0	0	0	0	0	0	0	0	0	0	0	0	0	0	0	0	47
CG5820	Gp150		TLR1, TLR6, TLR10, LGI4, LRRC8A, CPN2, LRG1, LRRC15, GP5, RTDR1	0	0	2.18	0	0	0	0	3.45	0	3.45	0	0	0	0	0	0	0	0	0	0	2.18	0	0	0	2.18	0	0	0	0	0	0	0	0	2.18	0	0	0	0	2.18	0	0	2.18	118
CG5821	qkr58E-2		KHDRBS1, KHDRBS2, KHDRBS3	0	0	0	6.78	0	0	0	0	0	0	0	0	0	0	0	0	0	0	0	0	0	0	0	0	0	0	0	0	0	0	0	0	0	0	0	0	0	0	0	0	0	0	44
CG5826	Prx5037		PRDX3	0	0	0	0	0	0	0	0	0	0	6.78	0	0	0	0	0	0	0	0	0	0	0	0	0	0	0	0	0	0	0	0	0	0	0	0	0	0	0	0	0	0	0	26
CG5836	SF1		SF1	4.36	0	0	0	0	0	0	0	0	0	0	0	0	0	5.77	0	3.77	0	2.18	0	0	0	0	0	4.36	0	4.87	0	0	0	0	0	0	0	0	0	4.87	0	4.87	0	0	0	87
CG5837	Hem		NCKAP1L, NCKAP1	0	0	0	0	0	2.96	0	1.71	0	2.7	0	0	0	0	0	0	1.71	0	0	0	1.71	0	2.42	0	1.71	0	1.71	0	1.71	0	1.71	0	0	1.71	0	0	0	0	1.71	0	0	3.42	129
CG5838	Dref		ZBED1	3.08	0	1.95	0	0	2.39	0	0	0	0	0	0	0	0	0	0	0	0	3.38	0	2.39	0	0	0	2.76	0	1.95	0	0	0	0	0	0	1.95	0	0	1.95	0	3.08	0	0	0	81
CG5859	CG5859		INTS8	0	0	0	0	0	0	0	0	0	4.36	0	0	0	0	4.36	0	0	0	0	0	0	0	0	0	0	0	0	0	0	0	0	0	0	0	0	0	0	0	6.66	0	0	0	113
CG5870	beta-Spec		SPTBN4, SPTB, SPTBN2, SPTBN1	3.32	0	2	0	0	4	0	3	0	6.08	0	3.87	0	0	3.16	0	4.24	0	3.16	0	3.74	0	3.16	0	4.69	0	5.74	0	3.46	0	6.32	0	0	4.69	0	0	6.71	0	6.86	0	0	5.2	266
CG5877	CG5877	C14orf102	NRDE2	0	0	0	0	0	0	0	0	0	0	0	0	0	0	3.08	0	0	0	0	0	0	0	0	0	0	0	3.08	0	4.36	0	0	0	0	0	0	0	3.08	0	0	0	0	0	114
CG5887	desat1		SCD, SCD5	0	0	0	0	0	0	0	0	0	0	0	0	0	0	0	0	0	0	0	0	0	0	0	0	0	0	0	0	0	0	8.72	0	0	0	0	0	0	0	0	0	0	0	43
CG5899	CG5899		SMARCAD1	3.08	0	0	0	0	0	0	0	0	0	0	0	0	0	0	0	0	0	0	0	0	0	3.08	0	3.77	0	0	0	0	0	0	0	0	0	0	0	0	0	5.77	0	0	0	94
CG5931	CG5931		SNRNP200	5.34	0	2.72	0	0	2.3	0	1.45	0	5.63	0	3.84	0	0	5.63	0	3.98	0	5.14	0	5.14	0	3.41	0	4.59	0	5.03	0	3.7	0	6.66	0	0	2.72	0	52.1	6.16	0	7.62	0	0	0	245
CG5942	brm		SMARCA2, SMARCA4	4.36	0	2.24	0	0	4.24	0	1.41	0	3.87	0	1.73	0	0	3.46	0	4	0	2.45	0	2.45	0	4.12	0	5	0	4.36	0	3.87	0	4.9	0	0	2.65	0	0	6.71	0	6.16	0	0	4.12	185
CG5949	DNApol-delta		POLD1	1.95	0	0	0	0	2.25	0	1.59	0	2.52	0	0	0	0	2.25	0	1.59	0	1.59	0	2.25	0	3.18	0	1.95	0	2.76	0	0	0	0	0	0	1.95	0	0	2.52	0	3.38	0	0	1.59	125
CG5965	woc		ZMYM5, QRICH1, ZMYM2, ZMYM3, ZMYM4	3.56	0	0	0	0	0	0	0	0	0	0	0	0	0	0	0	5.63	0	0	0	0	0	0	0	0	0	0	0	0	0	0	0	0	0	0	0	3.56	0	0	0	0	0	187
CG6014	CG6014		REG1A	0	0	0	0	0	0	0	0	0	0	0	0	0	0	0	0	0	0	0	0	0	0	0	0	0	0	0	0	7.55	0	0	0	0	0	0	0	0	0	0	0	0	0	97
CG6042	Cyp12a4		CYP27A1, CYP24A1	0	0	4.04	6.78	0	4.94	0	3.3	0	0	0	0	0	0	0	0	0	0	0	0	0	0	3.68	0	0	0	0	7.58	2.33	0	0	0	0	2.85	0	0	0	0	0	0	0	4.94	62
CG6050	EfTuM		TUFM	0	0	0	0	0	0	0	0	0	0	0	0	0	0	0	0	0	0	0	0	0	0	3.56	0	0	0	0	0	3.56	0	0	0	0	0	0	0	0	0	0	0	0	4.36	54
CG6057	SMC1		SMC1B, SMC1A	0	0	1.95	0	0	0	0	0	0	4.77	0	0	0	0	0	0	0	0	2.39	0	0	0	0	0	1.95	0	1.95	0	0	0	4.14	0	0	2.76	0	0	2.39	0	2.76	0	0	2.76	143
CG6095	exo84	EXO84	EXOC8	0	0	3.38	0	0	2.76	0	0	0	3.38	0	0	0	0	0	0	0	0	0	0	0	0	0	0	0	0	0	0	0	0	0	0	0	8.5	0	0	0	0	0	0	0	2.76	77
CG6116	CG6116	UVRAG	UVRAG	0	0	4.36	0	0	5.03	0	4.36	6.78	0	0	0	0	0	0	0	0	0	0	0	0	0	0	0	0	0	0	0	0	0	0	0	0	0	0	0	0	0	0	0	0	0	81
CG6124	eater	eater Epidermal growth factor-like	VWDE, WIF1	0	0	0	0	0	0	0	2.52	0	5.34	0	0	0	0	0	0	0	0	0	0	0	0	0	0	2.52	0	0	0	0	0	5.03	0	0	3.08	0	0	0	0	3.08	0	0	0	104
CG6133	CG6133		NSUN2	0	0	0	0	0	0	0	0	0	0	0	0	0	0	0	0	0	0	0	0	0	0	0	0	0	0	0	0	0	0	0	0	0	0	0	0	0	0	6.16	0	0	0	84
CG6141	RpL9		RPL9	0	0	0	6.78	0	0	0	0	0	0	0	0	0	0	0	0	0	0	0	0	0	0	0	0	0	0	0	0	0	0	0	0	0	0	0	0	0	0	0	0	0	0	21
CG6143	Pep		CIZ1	3.56	0	0	2.3	0	7.55	4.61	3.08	0	3.41	0	3.25	2.3	5.64	6.82	3.76	3.41	1.88	3.84	3.26	3.98	0	5.24	0	3.56	0	4.11	1.88	6.42	3.76	3.98	6.24	2.3	3.7	0	2.3	3.7	3.99	4.11	0	0	4.59	78
CG6146	Top1		TOP1MT, TOP1	2.05	0	2.05	0	0	4.82	0	0	0	0	0	0	0	0	0	0	0	0	0	0	2.52	0	5.44	0	0	0	0	0	0	0	0	0	0	2.91	0	0	2.05	0	2.05	0	0	4.82	112
CG6148	Past1	EH-domain containing 1 protein	EHD4, EHD2, EHD1, EHD3	0	0	2.33	0	0	3.68	0	0	0	3.3	0	0	0	0	0	0	0	0	0	0	0	0	5.71	0	0	0	0	0	3.3	0	0	0	0	3.68	0	0	0	0	0	0	0	4.36	62
CG6155	Roe1		GRPEL2, GRPEL1	0	2.01	0	2.01	2.85	0	4.03	0	3.49	0	2.85	0	3.68	0	0	4.5	0	0	0	1.64	0	2.33	0	4.35	4.36	2.01	0	3.68	0	0	0	3.86	0	0	1.64	0	0	2.6	0	2.33	0	4.36	24
CG6159	sec10	SEC10	EXOC5	0	0	0	0	0	3.56	0	0	0	0	0	0	0	0	0	0	0	0	0	0	0	0	0	0	0	0	0	0	0	0	0	0	0	9.07	0	0	0	0	0	0	0	4.36	82
CG6174	Arp87C		ACTR1B, ACTR1A	0	0	0	0	0	0	0	0	0	0	0	0	0	0	0	0	0	0	0	0	0	0	0	0	0	0	0	0	0	0	0	0	0	0	0	0	0	0	0	0	0	10.68	43
CG6177	ldlCp	COG2	COG2	0	0	5.56	0	0	3.45	0	0	0	3.08	0	0	0	0	0	0	2.18	0	3.08	0	2.67	0	0	0	0	0	0	0	0	0	0	0	0	5.34	0	0	0	0	0	0	0	2.67	81
CG6181	CG6181		EDC4	1.95	0	2.39	0	0	0	0	0	0	2.39	0	0	0	0	1.95	0	2.76	0	0	0	0	0	1.95	0	0	0	1.95	0	0	0	0	0	0	0	0	0	4.14	0	3.65	0	0	3.38	149
CG6189	l(1)1Bi		MYBBP1A	3.16	0	1.73	0	0	2.83	0	1.41	0	2.24	0	2.45	0	0	5.2	0	4	0	3.16	0	3.16	0	2.45	0	3.16	0	4.36	0	2	0	3	0	0	1.41	0	0	3.61	0	4.12	0	0	2.24	128
CG6196	CG6196	TRAPPC6 (Trs33)	TRAPPC6A, TRAPPC6B	0	0	0	0	0	0	0	0	0	0	11.75	0	0	0	0	0	0	0	0	0	0	0	0	0	0	0	0	0	0	0	0	0	0	0	0	0	0	0	0	0	0	0	18
CG6199	CG6199		PLOD2, PLOD1, PLOD3	4.36	0	0	0	0	0	0	0	0	0	0	7.76	0	0	2.52	0	0	0	0	0	0	0	0	0	3.08	0	3.56	0	0	0	0	0	0	0	0	0	0	0	3.98	0	0	0	83
CG6203	Fmr1		FMR1, FXR2, FXR1	1.95	0	0	0	0	0	0	0	0	0	0	4.36	0	7.58	3.38	8.31	1.95	0	2.39	0	1.95	0	0	0	2.39	0	2.76	0	0	0	0	0	0	0	0	0	2.76	0	3.08	0	0	0	76
CG6214	MRP		ABCC2, ABCC6, ABCC1, ABCC3	0	0	0	0	0	0	0	0	0	0	0	0	0	0	0	0	0	0	0	0	0	0	0	0	0	0	0	0	0	0	0	0	0	0	0	0	0	0	13.08	0	0	0	173
CG6223	betaCop		COPB1	6.08	0	4.24	9.59	0	6.48	0	5.2	0	4.69	0	4.69	0	0	5	0	5.57	0	5.39	0	6.4	0	6.08	0	6.56	0	6.32	0	5.29	0	4.58	0	0	6.08	0	0	6.16	0	7.07	0	0	8.12	107
CG6226	FK506-bp1		PPID, FKBP15	0	0	0	0	0	0	0	0	0	3.56	0	0	0	0	0	9.59	0	0	0	0	0	0	0	0	0	0	0	0	0	0	3.56	0	0	0	0	6.78	0	0	0	0	0	5.63	39
CG6227	CG6227		DDX46	0	0	0	0	0	0	0	0	0	0	0	0	0	0	0	0	0	0	5.34	0	0	0	0	0	0	0	0	0	0	0	0	0	0	0	0	0	0	0	9.75	0	0	0	136
CG6235	tws		PPP2R2C, PPP2R2B, PPP2R2A, PPP2R2D	0	0	0	0	0	0	0	0	0	0	0	0	0	0	0	0	0	0	0	0	0	0	0	0	0	0	0	0	0	0	0	0	0	0	0	0	0	0	0	0	0	6.16	57
CG6236	CG6236			0	0	0	0	0	4.36	0	4.36	0	0	0	0	0	0	0	0	0	0	0	0	0	0	0	0	0	0	0	0	0	0	0	0	0	0	0	0	0	0	0	0	0	0	78
CG6241	CG6241		TAF1B	2.52	0	0	0	0	4.59	0	0	0	0	0	0	0	0	3.84	0	0	0	2.52	0	0	0	2.91	0	3.25	0	2.91	0	0	0	0	0	0	0	0	0	2.05	0	3.25	0	0	0	102
CG6297	JIL-1		RPS6KA4, RPS6KA5	0	0	0	0	0	0	0	0	0	0	0	0	0	0	3.08	0	0	0	3.08	0	0	0	0	0	0	0	3.08	0	0	0	0	0	0	0	0	0	4.36	0	0	0	0	0	137
CG6303	Bruce		BIRC6	0	0	0	0	0	0	0	0	0	4.36	0	0	0	0	0	0	0	0	0	0	0	0	3.56	0	0	0	0	0	0	0	3.56	0	0	0	0	0	0	0	0	0	0	0	539
CG6339	rad50		RAD50	0	0	2.8	0	0	2.11	0	2.59	0	4.61	0	0	0	0	2.36	0	3.66	0	1.83	0	2.8	0	3.81	0	3.66	0	2.36	0	2.36	0	4.23	0	0	3.96	0	0	5.18	0	5.07	0	0	5.79	152
CG6341	Ef1beta		EEF1B2	0	0	0	4.29	3.03	0	0	0	0	0	3.03	0	3.03	0	0	0	0	0	0	3.03	0	0	0	0	0	0	0	0	0	0	0	0	0	0	0	0	0	0	0	0	0	0	29
CG6342	Irp-1B		IREB2, ACO1	0	0	0	0	0	0	0	7.55	0	0	0	0	0	0	0	0	0	0	0	0	0	0	0	0	0	0	0	0	0	0	0	0	0	0	0	0	0	0	0	0	0	0	99
CG6349	DNApol-alpha180		POLA1	0	0	1.86	0	0	0	0	0	0	7.08	0	0	0	0	1.86	0	2.94	0	1.86	0	2.63	0	0	0	4.55	0	4.36	0	0	0	0	0	0	1.86	0	0	5.58	0	6.3	0	0	0	170
CG6370	CG6370		RPN2	3.3	0	0	0	0	4.04	0	0	0	0	0	0	0	0	0	0	0	0	4.04	0	5.21	0	2.85	0	2.33	0	0	0	0	0	0	0	0	0	0	0	0	0	0	0	0	2.85	69
CG6375	pit		DDX18	2.25	0	0	0	0	2.52	0	0	0	0	0	3.18	0	0	3.9	0	3.18	0	2.25	0	1.95	0	0	0	2.52	0	2.98	0	2.52	0	1.95	0	0	1.59	0	0	3.18	0	3.18	0	0	1.59	77
CG6382	Elf		GSPT2, GSPT1	2.76	0	0	0	0	0	0	0	0	0	0	0	0	0	0	0	0	0	3.38	0	2.76	0	0	0	4.77	0	0	0	0	0	0	0	0	0	0	0	0	0	3.9	0	0	0	66
CG6384	Cp190		ZNF805, ZBTB11, E4F1	4.04	0	0	0	0	0	0	0	0	0	0	0	0	0	0	0	0	0	3.68	0	3.3	0	0	0	3.68	0	3.68	0	0	0	0	0	0	0	0	0	6.16	0	6.59	0	0	0	122
CG6386	ball		VRK3, VRK2, VRK1	0	0	0	0	0	3.08	0	0	0	0	0	0	0	0	0	0	7.23	0	0	0	3.77	0	0	0	0	0	0	0	0	0	0	0	0	0	0	0	0	0	0	0	0	3.08	66
CG6392	cmet		CENPE	0	0	6.16	0	0	0	0	0	0	0	0	0	0	0	0	0	0	0	0	0	0	0	0	0	0	0	0	0	0	0	0	0	0	0	0	0	0	0	0	0	0	0	231
CG6394	GalNAc-T2		GALNT7	0	0	0	0	0	0	0	0	0	0	0	0	0	0	0	0	0	0	0	0	7.55	0	0	0	0	0	0	0	0	0	0	0	0	0	0	0	0	0	0	0	0	0	68
CG6406	CG6406		FAM126B, FAM126A	0	0	0	0	0	0	0	0	0	0	0	0	0	0	0	0	0	0	8.15	0	7.23	0	7.23	0	0	0	0	0	0	0	0	0	0	4.36	0	0	0	0	0	0	0	0	60
CG6413	Dis3		DIS3	0	0	0	0	0	0	0	0	0	0	0	2.33	0	0	2.33	0	2.33	0	0	0	0	0	0	0	0	0	4.36	0	0	0	0	0	0	0	0	0	4.36	0	3.3	0	0	4.66	112
CG6450	lva	lava lamp	GOLGB1, CENPF, CENPE, GOLGA4, NUMA1, TNIP2, CEP250	5.85	0	0	0	0	1.59	0	3.18	0	0	0	7.03	0	0	3.9	0	6.85	0	3.18	0	4.36	0	0	0	8.93	0	9.14	0	2.52	0	0	0	0	1.59	0	0	8.86	0	10.44	0	0	2.25	316
CG6453	CG6453		PRKCSH	4.36	0	0	0	0	0	0	0	0	0	0	4.11	0	0	3.25	0	3.25	0	4.82	0	0	0	0	0	3.56	0	3.84	0	0	0	0	0	0	0	0	0	5.03	0	3.84	0	0	0	62
CG6454	CG6454		KIAA0528	0	0	0	0	0	0	0	0	0	0	0	0	0	0	0	0	0	0	0	0	0	0	0	0	0	0	0	0	0	0	0	0	0	0	0	0	0	0	9.75	0	0	0	172
CG6455	CG6455		IMMT	0	0	0	0	0	0	0	0	0	0	0	0	0	0	0	0	0	0	0	0	0	0	0	0	0	0	0	0	6.16	0	0	0	0	0	0	0	0	0	0	0	0	0	82
CG6459	CG6459		C1QBP	0	0	0	0	0	0	0	0	0	0	0	0	0	0	0	0	0	0	0	0	0	0	0	0	0	0	0	0	0	0	0	0	0	0	0	9.59	0	0	0	0	11.25	0	29
CG6476	Su(var)3-9		SUV39H2, SUV39H1, EIF2S3	0	0	0	0	0	0	0	0	0	0	0	0	0	0	0	0	0	0	0	0	0	0	11.11	0	0	0	0	0	0	0	0	0	0	0	0	0	0	0	0	0	0	13.78	51
CG6488	CG6488	cog8	COG8	0	0	6.16	0	0	0	0	0	0	0	0	0	0	0	0	0	0	0	0	0	0	0	0	0	0	0	0	0	0	0	0	0	0	0	0	0	0	0	0	0	0	0	65
CG6493	Dcr-2		DICER1	3.08	0	0	0	0	0	0	0	0	3.98	0	1.78	0	0	3.77	0	0	0	0	0	2.18	0	1.78	0	1.78	0	3.08	0	0	0	2.18	0	0	0	0	0	3.33	0	3.98	0	0	2.18	198
CG6501	Ngp		GNL2	0	0	0	0	0	5.34	0	0	0	0	0	0	0	0	0	0	3.08	0	0	0	0	0	3.77	0	0	0	0	0	0	0	0	0	0	0	0	0	0	0	0	0	0	3.08	77
CG6512	CG6512		AFG3L2	2.33	0	2.02	0	0	2.85	0	0	0	0	0	0	0	0	2.33	0	2.6	0	3.08	0	2.02	0	3.49	0	2.85	0	2.33	0	0	0	0	0	0	2.33	0	0	2.85	0	2.33	0	0	2.02	90
CG6535	tefu	PIK-related kinase	ATM	0	0	0	0	0	0	0	0	0	6.16	0	0	0	0	2.76	0	0	0	0	0	3.38	0	0	0	2.76	0	0	0	0	0	0	0	0	0	0	0	0	0	5.51	0	0	0	318
CG6542	EDTP		MTMR14	0	0	0	0	0	0	0	0	0	0	0	0	0	0	0	0	0	0	0	0	11.53	0	0	0	0	0	0	0	0	0	0	0	0	0	0	0	0	0	0	0	0	0	83
CG6543	CG6543		ECHS1	0	0	0	22.62	0	0	0	0	0	0	4.8	0	0	0	0	0	0	0	0	3.39	0	0	0	5.36	0	0	0	0	0	0	0	0	0	0	0	0	0	0	0	0	0	0	32
CG6546	Bap55	Actin-like protein 6A, Brahma associated protein 55kD ARPs are involved in diverse cellular processes, including vesicular transport, spindle orientation,	ACTL6B, ACTL6A	0	0	0	0	0	5.51	0	0	0	0	0	0	0	0	0	0	0	0	0	0	0	0	5.16	0	0	0	0	0	2.76	0	0	0	0	2.76	0	0	0	0	0	0	0	4.36	47
CG6547	mRpL37		MRPL37,	0	0	0	0	0	0	0	0	0	0	0	0	0	0	0	0	0	0	0	0	0	0	0	0	0	0	0	0	0	0	0	0	0	0	0	0	0	0	0	0	0	10.68	69
CG6549	fws	cog5	COG5	0	0	4.36	0	0	0	0	0	0	4.36	0	0	0	0	0	0	0	0	0	0	0	0	0	0	0	0	0	0	0	0	0	0	0	0	0	0	0	0	0	0	0	0	85
CG6562	synj	Synaptojanin	SYNJ2, SYNJ1	0	0	0	0	0	16.31	0	0	0	0	0	0	0	0	0	0	0	0	0	0	0	0	0	0	0	0	0	0	0	0	0	0	0	0	0	0	0	0	6.16	0	0	0	135
CG6593	Pp1alpha-96A		PPP1CC, PPP1CA	0	0	0	0	0	0	0	0	0	0	0	0	0	0	0	0	0	0	0	0	0	0	0	0	0	0	0	0	0	0	0	0	0	0	0	10.72	0	0	0	0	0	0	37
CG6603	Hsc70Cb		HSPA4L, HSPH1, HSPA4	3.74	0	2.24	9.59	0	4.12	0	6.86	0	4.58	0	4	0	0	6	0	3.61	0	3.61	0	3.46	0	4.8	0	5.2	0	5.1	0	3.87	0	5.57	12.23	0	5	0	0	4.47	0	6.56	0	0	6.48	89
CG6605	BicD	BicD	BICD2, BICD1	0	0	12.63	20.63	0	0	0	0	0	11.86	25.83	0	0	0	0	0	0	0	0	0	0	0	6.75	0	0	0	0	0	0	0	0	0	0	12.78	0	0	0	0	18.18	0	0	0	89
CG6606	l(1)G0003	Rab11 interacting protein	RAB11FIP5, RAB11FIP1, RAB11FIP2	3.56	0	0	0	0	0	0	0	0	0	0	0	0	0	10.97	0	0	0	13.08	0	0	0	0	0	0	0	0	0	0	0	0	0	0	0	0	0	0	0	0	0	0	0	92
CG6607	CG6607	metazoan coiled-coil ccdc128 in hs, KLRAQ motif Dicty?	PPP1R21	0	0	0	0	0	0	0	0	24.22	0	0	0	0	0	0	0	0	0	0	0	0	7.58	0	0	0	0	0	0	0	0	0	0	0	0	0	0	0	0	0	0	0	0	46
CG6613	CG6613	Orthologue of PLEKHM1	PLEKHM1, PLEKHM3	0	0	0	0	0	0	0	0	0	0	0	17.44	17.29	0	0	0	0	0	0	0	0	0	0	0	0	0	0	0	0	0	0	0	0	0	0	0	0	0	0	0	0	0	81
CG6623	CG6623	TRAPP10	TRAPPC10	4.36	0	0	0	0	0	0	0	0	34.04	18.57	0	0	0	0	0	0	0	0	0	0	0	0	0	0	0	0	0	0	0	0	0	0	0	0	0	0	0	0	0	0	0	131
CG6625	Snap	SNAP	NAPB, NAPA	0	0	0	8.31	0	0	0	0	0	0	0	0	0	0	0	0	0	0	0	0	0	0	0	0	0	0	0	0	0	0	0	0	0	0	0	0	0	0	0	0	0	0	33
CG6630	CG6630		DOCK10, DOCK9	0	0	0	0	0	0	0	0	0	6.89	0	0	0	0	0	0	0	0	0	0	0	0	0	0	0	0	0	0	0	0	0	0	0	0	0	0	0	0	5.34	0	0	0	228
CG6643	CG6643		ESYT1, ESYT3, ESYT2	4.11	0	2.05	0	0	3.41	0	2.05	0	0	0	2.05	0	0	3.7	0	3.41	0	4.24	0	4.48	0	3.84	0	5.14	0	3.7	0	2.05	0	2.72	0	0	2.91	0	0	3.41	0	4.93	0	0	2.72	91
CG6650	CG6650		ADPGK	0	0	3.77	0	0	4.36	0	0	0	0	0	0	0	0	0	0	0	0	0	0	0	0	3.77	0	0	0	0	0	0	0	0	0	0	0	0	0	0	0	0	0	0	3.08	56
CG6668	atl		ATL3, ATL1, ATL2	0	0	0	0	0	0	0	0	0	0	0	0	0	0	0	0	0	0	0	0	0	0	6.16	0	0	0	0	0	0	0	0	0	0	0	0	0	0	0	0	0	0	6.16	61
CG6671	AGO1		EIF2C3, EIF2C4, EIF2C1, EIF2C2	0	0	0	0	0	0	0	0	0	0	0	0	0	0	0	0	0	0	0	0	0	0	0	0	0	0	0	0	9.75	0	0	0	0	0	0	0	0	0	0	0	0	0	110
CG6692	Cp1		CTSK, CTSS, CTSL1, CTSL2	0	2.4	0	2.94	0	0	5.09	0	3.39	0	0	0	0	0	0	0	0	0	0	4.8	0	3.79	0	0	0	0	0	0	0	0	0	2.4	0	0	2.4	0	0	0	0	0	0	7.55	38
CG6693	CG6693		DNAJC9	0	0	0	0	0	0	4.15	0	0	0	0	0	0	7.95	0	0	0	0	0	0	0	0	0	3.39	0	0	0	0	0	0	0	0	0	0	0	5.36	0	0	0	0	0	0	35
CG6699	beta'Cop		COPB2	7.68	0	4.47	4.8	0	7.28	0	5.48	0	7.35	5.87	5.48	0	2.77	7	0	6.16	0	6.71	2.77	7.75	0	6.16	0	8.72	0	7.87	0	6.4	2.77	6.86	2.77	0	6.4	0	0	8.37	0	9.22	0	0	7.75	103
CG6711	Taf2		TAF2	0	0	0	0	0	0	0	0	0	5.34	0	0	0	0	3.77	0	0	0	3.08	0	0	0	0	0	0	0	0	0	0	0	0	0	0	0	0	0	0	0	4.87	0	0	0	140
CG6718	CG6718	ankyrin, Phospholipase A2-related	PLA2G6	0	0	0	0	0	0	4.15	0	0	0	0	0	0	4.8	0	0	0	0	0	0	0	0	0	0	0	0	4.36	4.8	0	0	3.56	0	0	0	3.39	0	0	0	4.36	0	0	0	97
CG6721	Gap1		RASA2, RASA3	0	0	0	0	0	5.34	0	0	0	0	0	0	0	0	0	0	0	0	0	0	0	0	0	0	0	0	0	0	4.36	0	0	0	0	0	0	0	0	0	0	0	0	0	132
CG6724	CG6724		WDR12	0	0	0	0	0	0	0	0	0	0	0	0	0	0	0	0	0	0	0	0	0	0	6.16	0	0	0	0	0	0	0	0	0	0	0	0	0	0	0	0	0	0	6.16	47
CG6734	CG6734	Beach WDR81	WDR81	0	0	7.55	0	0	0	0	0	0	0	0	0	0	0	0	0	0	0	0	0	0	0	0	0	0	0	0	0	0	0	0	0	0	0	0	0	0	0	0	0	0	0	218
CG6742	cenB1A	cenB1A	ACAP1, ACAP3, ACAP2	0	0	0	0	0	0	0	4.36	0	14.78	29.56	0	0	0	0	0	0	0	0	0	0	0	0	0	0	0	0	0	0	0	0	0	0	0	0	0	0	0	0	0	0	0	94
CG6743	Nup107		NUP107	3.81	0	1.5	0	0	1.83	0	2.36	0	1.5	0	2.36	0	0	4.36	0	2.36	0	3.66	0	4.61	0	1.83	0	4.09	0	1.5	0	0	0	0	0	0	2.59	0	0	2.8	0	4.73	0	0	2.36	97
CG6745	CG6745		PUS7L, PUS7	0	0	0	0	0	0	0	0	0	0	0	0	0	0	3.77	0	3.77	0	0	0	0	0	4.87	0	0	0	0	0	4.36	0	0	0	0	0	0	0	0	0	0	0	0	0	83
CG6756	Tom70		TOMM70A	0	0	3.56	0	0	5.03	0	0	0	4.71	0	0	0	0	0	0	0	0	0	0	0	0	4.71	0	0	0	0	0	2.52	0	0	0	0	4.71	0	0	0	0	0	0	0	0	66
CG6757	SH3PX1	sorting nexin 9/33	SNX9, SNX33, SNX18	0	0	0	0	0	5.03	0	0	0	0	0	0	0	0	0	0	0	0	0	0	0	0	4.36	0	0	0	0	0	0	0	0	0	0	0	0	8.31	0	0	0	0	0	5.03	63
CG6768	DNApol-epsilon		POLE	0	0	0	0	0	0	0	0	0	0	0	0	0	0	0	0	0	0	0	0	0	0	0	0	0	0	0	0	0	0	0	0	0	0	0	0	0	0	6.16	0	0	0	257
CG6773	sec13	sec13 (COPII)	SEC13	0	2.77	0	4.38	0	0	0	0	0	0	5.87	0	0	0	0	0	0	0	0	0	0	0	4.36	0	0	2.77	0	0	0	0	0	3.92	0	0	0	0	0	0	0	4.38	0	5.34	40
CG6778	Aats-gly		GARS	0	0	0	0	0	0	0	0	0	0	0	0	0	0	4.77	0	3.9	0	3.38	0	3.38	0	0	0	0	0	0	0	0	0	0	0	0	0	0	0	0	0	3.38	0	0	0	76
CG6779	RpS3		RPS3	0	0	0	4.8	0	0	0	0	0	0	0	0	0	0	0	0	0	0	0	0	0	0	0	0	0	0	0	0	0	0	0	0	0	0	0	8.31	5.34	0	0	0	0	6.89	27
CG6811	RhoGAP68F	Rho GTPase activating protein 1 (has sec14 homology domain)	PRR5-ARHGAP8, ARHGAP1	0	0	6.16	7.58	0	4.36	4.8	0	0	0	0	0	0	0	0	0	0	0	0	0	0	0	0	0	0	0	0	0	0	0	0	0	0	0	0	0	0	0	0	0	0	0	55
CG6815	bor		ATAD3C, ATAD3A, ATAD3B	0	0	3.08	0	0	5.63	0	0	0	0	0	0	0	0	0	0	3.08	0	0	0	0	0	6.42	0	0	0	0	0	0	0	0	0	0	3.98	0	0	0	0	0	0	0	4.36	68
CG6819	mbo		NUP88	0	0	0	0	0	2.67	0	0	0	0	0	2.67	0	0	0	0	0	0	0	0	0	0	2.18	0	2.18	0	2.18	0	0	0	0	0	0	2.67	0	0	0	0	2.67	0	0	2.67	79
CG6822	ergic53	ERGIC53	LMAN1L, LMAN1	0	0	0	0	0	5.03	0	0	0	0	0	0	0	0	0	0	0	0	0	0	0	0	5.63	0	0	0	0	0	0	0	0	0	0	0	0	0	0	0	0	0	0	4.36	58
CG6831	rhea	talin-2	TLN1, TLN2	3.77	0	0	6.19	0	0	0	0	0	4.87	0	5.19	0	0	2.52	0	2.52	0	9.83	4.8	3.33	0	0	0	2.18	0	3.98	0	0	0	3.77	0	0	0	9.18	0	4.17	0	4.36	0	0	0	307
CG6841	CG6841		PRPF6	2.52	0	0	0	0	0	0	0	0	0	0	0	0	0	3.98	0	2.52	0	0	0	0	0	0	0	2.52	0	3.08	0	0	0	0	0	0	0	0	0	3.08	0	0	0	0	0	105
CG6842	CG6842		VPS4A, VPS4B	0	0	0	0	0	6.16	0	0	0	0	0	0	0	0	0	0	0	0	0	0	0	0	0	0	0	0	0	0	0	0	0	0	0	0	0	0	0	0	0	0	0	0	50
CG6850	Ugt		UGGT2, UGGT1	6.4	0	3.46	13.56	0	5.66	0	5.48	0	9.33	0	4.8	0	0	7.87	0	5.74	0	6	0	7.21	0	4.47	0	6.24	0	9.06	0	2.83	0	7.21	0	0	4.24	0	0	8.77	0	9.17	0	0	4.9	174
CG6854	CG6854		CTPS2, CTPS1	0	0	0	0	0	0	0	0	0	0	0	0	0	0	0	0	0	0	9.25	0	4.36	0	0	0	0	0	0	0	0	0	0	0	0	0	0	0	0	0	0	0	0	0	69
CG6871	Cat		CAT	0	0	2.76	0	0	3.38	0	0	0	0	0	0	0	0	0	0	0	0	0	0	0	0	5.51	0	0	0	0	0	0	0	0	0	0	4.36	0	0	0	0	0	0	0	4.77	57
CG6904	CG6904		GYS2, GYS1	0	0	2.91	0	0	3.56	0	2.91	0	5.44	0	0	0	0	4.36	0	0	0	3.25	0	4.11	0	0	0	0	0	0	0	0	0	11.16	0	0	2.05	0	0	0	0	0	0	0	0	79
CG6905	CG6905		CDC5L	0	0	0	0	0	0	0	0	0	0	0	0	0	0	0	0	0	0	0	0	0	0	0	0	5.03	0	3.56	0	0	0	0	0	0	0	0	0	4.36	0	0	0	0	0	93
CG6920	mus309		BLM	2.85	0	0	0	0	0	0	0	0	0	0	0	0	0	2.85	0	0	0	2.33	0	2.33	0	0	0	4.66	0	0	0	0	0	0	0	0	0	0	0	4.94	0	3.68	0	0	0	166
CG6939	Sbf	SET binding domain (DENN)	SBF2, SBF1	0	0	0	9.59	0	0	0	0	0	0	0	0	0	0	0	0	0	0	0	0	0	0	0	0	0	0	0	0	0	0	0	0	0	0	0	0	38	0	8.15	0	0	0	225
CG6944	Lam		LMNA, LMNB2, LMNB1	0	0	0	0	0	0	0	0	0	0	0	0	0	0	0	0	0	0	0	0	4.36	0	0	0	0	0	0	0	0	0	0	0	0	0	0	0	0	0	0	0	0	6.89	71
CG6946	glo		HNRNPF, HNRNPH3, HNRNPH2, HNRNPH1	0	0	0	6.78	0	0	0	0	0	0	0	0	0	0	0	0	0	0	0	0	0	0	0	0	0	0	0	0	0	0	0	0	0	0	0	0	0	0	0	0	0	0	61
CG6958	Nup133		NUP133	4.36	0	0	0	0	0	0	3.33	0	3.33	0	1.78	0	0	4.36	0	0	0	3.33	0	5.77	0	0	0	4.36	0	0	0	0	0	0	0	0	2.81	0	0	2.18	0	5.48	0	0	2.81	135
CG6987	SF2		SRSF9, SRSF1	0	0	0	0	0	0	0	0	0	0	0	0	0	0	0	4.8	0	0	0	0	0	0	0	0	0	0	0	0	0	0	0	0	0	0	0	10.17	0	0	0	0	0	0	28
CG6988	Pdi		PDIA2, PDIA4, PDIA3, P4HB	2.96	2.4	0	5.36	0	3.42	0	0	2.94	2.09	5.36	4.01	0	0	1.71	0	3.42	0	0	0	1.71	0	2.42	0	2.96	2.4	3.42	2.4	0	0	0	6.57	0	0	0	5.09	3.2	0	3.2	0	0	4.52	56
CG6998	ctp		DYNLL1, DYNLL2	0	0	0	0	0	0	0	0	0	0	0	0	0	0	0	0	0	0	0	0	0	0	0	0	0	0	0	0	0	0	0	0	0	0	0	0	0	0	0	0	6.78	0	10
CG7003	Msh6		MSH6	0	0	0	0	0	0	0	0	0	3.56	0	0	0	0	0	0	0	0	0	0	0	0	3.56	0	2.52	0	0	0	0	0	0	0	0	2.52	0	0	0	0	3.08	0	0	2.52	133
CG7008	Tudor-SN		SND1	0	0	0	6.78	0	0	0	0	0	6.47	0	3.9	0	0	2.76	0	0	0	0	0	0	0	0	0	0	0	0	0	0	0	0	0	0	0	0	0	0	0	4.36	0	0	6.75	103
CG7020	DIP2		DIP2A, DIP2B, DIP2C	0	0	0	0	0	0	0	0	0	0	0	0	0	0	0	0	0	0	5.34	0	0	0	0	0	0	0	0	0	0	0	0	0	0	0	0	0	0	0	6.89	0	0	0	194
CG7028	CG7028		PRPF4B	0	0	0	0	0	0	0	0	0	0	0	0	0	0	0	0	0	0	0	0	0	0	0	0	0	0	0	0	0	0	0	0	0	0	0	0	6.16	0	0	0	0	0	104
CG7033	CG7033		CCT2	0	0	5.77	9.59	0	6.16	0	4.87	0	5.34	0	0	0	0	0	0	0	0	0	0	0	0	5.97	0	0	0	0	0	4.36	0	0	0	0	6.35	0	0	0	0	0	0	0	9.5	58
CG7034	sec15	SEC15	EXOC6B, EXOC6	0	0	2.52	0	0	0	0	0	0	2.52	0	0	0	0	0	0	0	0	3.56	0	2.52	0	0	0	0	0	0	0	0	0	0	0	0	6.89	0	0	0	0	2.52	0	0	0	89
CG7035	Cbp80		NCBP1	2.02	0	1.65	0	0	0	0	1.65	0	2.33	0	2.02	0	0	3.49	0	2.6	0	2.33	0	2.02	0	0	0	2.33	0	1.65	0	0	0	2.33	0	0	0	0	0	2.85	0	6.69	0	0	0	93
CG7052	TepII		CD109	2.91	0	0	0	0	0	0	0	0	0	0	0	0	0	3.25	0	0	0	2.52	0	2.05	0	0	0	3.56	0	4.11	0	0	0	0	0	0	4.36	0	0	2.05	0	4.11	0	0	0	158
CG7057	AP-50	AP-2 complex subunit mu, longin	AP2M1	0	0	0	0	0	0	0	0	0	0	0	0	0	0	0	0	0	0	0	0	0	0	7.55	0	0	0	0	0	4.36	0	0	0	0	0	0	6.78	0	0	0	0	0	0	50
CG7061	rab3-GAP	ortholog of Rab3GAP2 non catalytic subunit	RAB3GAP2	0	0	3.77	0	0	0	0	14.62	8.31	0	0	0	0	0	0	0	0	0	0	0	0	0	7.23	0	0	0	0	0	0	0	0	0	0	0	0	0	0	0	3.77	0	0	0	146
CG7065	CG7065			0	0	0	0	0	0	0	0	0	0	0	0	0	0	0	0	0	0	3.56	0	2.52	0	0	0	3.08	0	3.08	0	0	0	0	0	0	0	0	0	2.52	0	3.56	0	0	0	137
CG7070	PyK		PKLR, PKM	4.9	0	7.14	3.92	0	9.27	0	3.74	0	5.29	2.77	1.73	0	0	1.41	2.77	1.41	0	4.24	0	5.29	0	9.06	0	4.12	0	3.87	5.87	5.1	0	3.87	3.92	0	8.49	0	0	3.87	2.77	4.12	0	0	6.71	57
CG7073	sar1		SAR1B, SAR1A	0	0	0	0	0	0	8.31	0	0	0	0	0	0	0	0	0	0	0	0	0	0	0	0	0	0	0	0	0	0	0	0	0	0	0	0	0	0	0	0	0	0	0	22
CG7074	mio		MIOS	0	0	0	0	0	0	0	0	0	0	0	3.56	0	0	4.36	0	0	0	0	0	0	0	0	0	3.56	0	0	0	0	0	0	0	0	0	0	0	0	0	0	0	0	0	99
CG7082	CG7082		TDRKH	0	0	0	0	0	0	0	0	0	0	0	0	0	0	0	0	0	0	0	0	0	0	0	0	0	0	0	0	0	0	0	0	0	0	0	17.29	0	0	0	0	0	0	64
CG7097	CG7097	MAP4K3, citron homology CT domain	MAP4K1, MAP4K2, MAP4K3, MAP4K5	0	0	0	0	0	0	0	0	0	0	0	0	0	0	0	0	0	0	0	0	0	0	0	0	0	0	0	0	0	0	0	0	0	16.31	0	0	0	0	0	0	0	0	105
CG7099	CG7099		GTF3C1	0	0	0	0	0	0	0	0	0	0	0	0	0	0	0	0	0	0	0	0	0	0	0	0	0	0	0	0	4.36	0	0	0	0	0	0	0	4.36	0	0	0	0	0	220
CG7111	Rack1		GNB2L1	0	3.39	0	4.15	0	0	0	0	0	0	3.39	0	0	0	0	0	0	0	0	0	4.87	0	0	0	0	0	3.08	0	0	0	0	0	0	0	0	5.36	3.08	0	0	0	0	3.77	36
CG7112	CG7112	Rab GAP1	RABGAP1L, RABGAP1	0	0	0	9.59	0	0	0	0	0	0	0	0	0	0	0	0	0	0	5.34	0	0	0	0	0	0	0	0	0	0	0	0	0	0	7.55	0	0	0	0	0	0	0	0	133
CG7113	scu		HSD17B10	0	0	0	4.8	0	0	0	0	0	0	4.8	0	0	0	0	0	0	0	0	3.92	0	0	0	0	0	0	0	0	0	0	0	0	0	0	0	0	0	0	0	0	0	0	27
CG7123	LanB1		LAMB4, LAMB1, LAMB2	4	0	2.45	0	0	4.9	0	1.73	0	3.61	0	2.65	0	0	3.32	0	4.36	0	3.32	0	3.46	0	3.32	0	5	0	5.29	0	4.58	0	6.48	0	0	4.8	0	0	7.07	0	6.08	0	0	2.24	198
CG7127	exo70	EXO70	EXOC7	0	0	0	0	0	0	0	0	0	3.56	0	0	0	0	0	0	0	0	5.03	0	0	0	0	0	0	0	0	0	0	0	0	0	0	7.55	0	0	0	0	0	0	0	0	80
CG7144	CG7144		AASS	4.9	0	3.74	6.78	0	5	0	2.83	0	3	0	2.45	0	0	3.32	0	4.58	0	3.46	0	3.61	0	4.24	0	5.48	0	5.2	0	2.65	0	3.46	0	0	4.69	0	0	4.9	0	5.92	0	0	6	103
CG7146	CG7146	VPS39	VPS39	0	0	20.9	29.95	0	0	0	0	0	0	0	4.36	0	0	0	0	0	0	0	0	0	0	0	0	0	0	0	0	0	0	0	0	0	0	0	0	0	0	0	0	0	0	100
CG7154	CG7154		BRD9, BRD7	0	0	0	0	0	0	0	0	0	0	0	0	0	0	0	0	3.56	0	0	0	0	0	0	0	3.56	0	0	0	0	0	0	0	0	0	0	0	0	0	4.36	0	0	0	96
CG7158	CG7158	amyotrophic lateral sclerosis 2 (juvenile) homolog (human)	ALS2CL, ALS2	0	0	0	0	0	0	0	0	0	6.89	0	0	0	0	0	0	0	0	0	0	0	0	0	0	0	0	0	0	0	0	0	0	0	24.66	0	0	0	0	0	0	0	0	166
CG7162	MED1		MED1	0	0	2.18	0	0	6.72	0	0	0	0	0	0	0	0	0	0	0	0	3.08	0	0	0	4.08	0	0	0	0	0	3.77	0	2.67	0	0	2.67	0	0	0	0	2.18	0	0	0	150
CG7176	Idh		IDH1	0	0	0	6.78	0	0	0	0	0	0	0	0	0	0	0	0	0	0	0	0	0	0	0	0	0	0	0	0	0	0	0	0	0	0	0	0	0	0	0	0	0	0	47
CG7177	CG7177		WNK4, WNK1, WNK2, WNK3	0	0	0	0	0	0	0	0	0	0	0	0	0	0	0	0	0	0	6.16	0	0	0	0	0	0	0	0	0	0	0	0	0	0	0	0	0	0	0	0	0	0	0	266
CG7185	CG7185		CPSF7, CPSF6	4.87	0	0	0	0	0	0	0	0	0	0	0	0	0	6.54	0	0	0	6.54	0	0	0	0	0	0	0	0	0	0	0	0	0	0	0	0	6.78	0	0	4.87	0	0	0	71
CG7238	sip1		TFIP11	0	0	0	0	0	0	0	0	0	0	0	0	0	0	0	0	0	0	0	0	0	0	0	0	0	0	0	0	0	0	0	0	0	0	0	0	6.16	0	0	0	0	0	95
CG7246	CG7246		UTP6	0	0	8.72	12.69	0	0	0	0	0	0	0	0	0	0	0	0	0	0	0	0	0	0	0	0	0	0	0	0	0	0	0	0	0	0	0	0	0	0	0	0	0	0	70
CG7254	GlyP		PYGB, PYGL, PYGM	2.85	0	0	0	0	0	3.92	0	0	0	0	0	0	0	2.85	0	0	0	0	0	2.85	0	0	0	4.66	0	3.68	0	0	0	0	0	9.18	0	0	0	2.85	0	3.3	0	3.92	0	97
CG7261	CG7261		TBCD	3.41	0	2.05	0	0	2.91	0	2.52	0	4.82	0	2.05	0	0	2.72	0	2.91	0	3.56	0	4.36	0	3.25	0	3.98	0	3.84	0	0	0	3.25	0	0	2.52	0	0	3.25	0	4.11	0	0	3.84	135
CG7269	Hel25E		DDX39A, DDX39B	0	0	0	0	0	0	0	0	0	0	0	0	0	0	0	0	0	0	0	0	0	0	7.55	0	0	0	0	0	0	0	0	0	0	0	0	0	0	0	0	0	0	4.36	49
CG7292	Rrp6		EXOSC10	0	0	0	0	0	0	0	0	0	0	0	0	0	0	4.77	0	0	0	0	0	0	0	0	0	2.76	0	3.9	0	0	0	0	0	0	0	0	0	3.9	0	4.77	0	0	0	103
CG7324	CG7324	RAB GAP TBC1D9 (GYP2)	TBC1D8, TBC1D8B, TBC1D9, TBC1D9B	2.76	0	0	11.75	0	0	0	0	0	3.38	0	1.95	0	0	0	0	1.95	0	3.08	0	3.38	0	0	0	3.65	0	0	0	0	0	0	0	0	15.53	0	0	3.38	0	7.16	0	0	0	147
CG7338	CG7338		TSR1	0	0	0	0	0	4.36	0	0	0	0	0	0	0	0	0	0	0	0	0	0	0	0	0	0	0	0	0	0	0	0	0	0	0	0	0	0	0	0	0	0	0	4.36	94
CG7340	granny-smith		NPEPL1	0	0	0	0	0	0	0	0	0	0	0	0	0	0	0	0	0	0	0	0	0	0	0	0	0	0	0	0	0	0	0	0	0	0	0	0	0	0	0	0	0	13.08	60
CG7358	CG7358		ZC3H13	0	0	0	0	0	0	0	0	0	0	0	0	0	0	0	0	0	0	0	0	0	0	0	0	0	0	6.16	0	0	0	0	0	0	0	0	0	0	0	0	0	0	0	129
CG7371	CG7371	vps52	VPS52	0	0	0	0	0	13.78	11.75	0	0	0	0	0	0	0	0	0	0	0	0	0	7.55	0	0	0	0	0	0	0	0	0	0	0	0	4.36	0	0	0	0	0	0	0	0	77
CG7380	baf		BANF1	0	0	0	0	0	0	5.18	0	0	0	0	0	0	4.8	0	0	0	0	0	3.92	0	0	0	0	0	0	0	0	0	0	0	4.38	0	0	0	4.38	0	2.77	0	0	0	0	10
CG7392	Cka		STRN4, STRN, STRN3	0	0	0	0	0	0	0	0	0	0	0	0	0	0	0	0	0	0	0	0	0	0	0	0	4.36	0	4.36	0	0	0	0	0	0	0	0	0	0	0	0	0	0	0	78
CG7398	Trn		TNPO2, TNPO1	2.67	0	0	0	0	0	0	0	0	0	0	0	0	0	4.36	0	0	0	2.18	0	2.18	0	0	0	2.67	0	2.67	0	0	0	0	0	0	0	0	0	2.18	0	2.67	0	0	0	102
CG7400	Fatp		SLC27A6, SLC27A1, SLC27A4	0	0	0	0	0	5.16	0	0	0	0	0	0	0	0	0	0	0	0	0	0	0	0	5.16	0	0	0	0	0	2.76	0	0	0	0	5.85	0	0	0	0	0	0	0	5.85	70
CG7430	CG7430		DLD	2.39	0	0	0	0	0	0	0	0	0	0	0	0	0	0	0	2.39	0	0	0	3.65	0	1.95	0	2.39	0	3.38	0	1.95	0	0	0	0	1.95	0	0	2.76	0	2.39	0	0	0	53
CG7434	RpL22		RPL22L1, RPL22	0	0	0	0	0	0	4.8	0	0	0	0	0	0	0	0	0	0	0	0	0	0	0	0	0	0	0	3.08	0	0	4.8	3.08	0	0	3.08	0	0	0	0	0	0	0	3.08	31
CG7436	Nmt	Acyl-CoA N-acyltransferase;	NMT2, NMT1	0	0	0	0	0	5.03	0	0	0	6.16	0	0	0	0	0	0	0	0	0	0	0	0	0	0	0	0	0	0	0	0	0	0	0	0	0	0	0	0	0	0	0	7.55	54
CG7438	Myo31DF		MYO1G, MYO1D	1.89	0	1.54	0	0	2.44	0	0	0	0	0	2.88	0	0	1.89	0	1.89	0	1.54	0	2.18	0	3.93	0	2.18	0	1.89	0	3.27	0	1.54	0	0	0	0	0	1.89	0	1.54	0	0	2.44	117
CG7439	AGO2		PIWIL1, PIWIL2, PIWIL4, PIWIL3, EIF2C2	0	0	0	0	0	4.8	0	0	0	0	0	3.08	0	0	3.3	0	1.65	0	2.85	0	2.02	0	3.08	0	2.33	0	2.02	0	4.66	0	1.65	0	0	0	0	0	2.33	0	3.3	0	0	2.6	137
CG7456	CG7456	cog4	COG4	3.9	0	4.36	0	0	0	0	0	0	0	0	0	0	0	0	0	0	0	0	0	0	0	0	0	3.38	0	0	0	0	0	0	0	0	7.03	0	0	0	0	4.77	0	0	0	88
CG7461	CG7461		ACAD9, ACADVL	0	2.68	3.45	3.6	2.08	6.35	0	2.18	0	5.11	2.68	0	1.7	4.94	0	0	0	1.7	0	0	0	1.7	5.56	0	0	2.94	0	0	5.34	1.7	0	1.7	1.7	5.11	4.15	0	0	2.4	0	3.39	1.7	4.08	71
CG7467	osa		ARID1A, ARID1B	2.76	0	0	0	0	0	0	0	0	0	0	0	0	0	3.08	0	3.08	0	1.95	0	2.76	0	0	0	0	0	1.95	0	1.95	0	0	0	0	0	0	0	3.9	0	3.65	0	0	2.39	284
CG7471	Rpd3		HDAC2, HDAC1	0	0	0	0	0	4.94	0	0	0	0	0	0	0	6.78	0	0	2.33	0	0	0	2.33	0	4.36	0	0	0	0	0	2.85	0	0	0	0	2.33	0	0	0	0	0	0	0	5.46	58
CG7488	CG7488	Era-like (bacterial GTPase)	ERAL1	0	0	0	0	8.31	0	0	0	0	0	0	0	0	0	0	0	0	0	0	0	0	0	0	0	0	0	0	0	0	0	0	0	0	0	0	0	0	0	0	0	0	0	42
CG7490	RpLP0		RPLP0	0	2.04	0	2.89	0	0	3.23	0	0	0	2.5	0	2.89	3.54	0	2.5	0	0	0	3.23	0	2.89	0	2.04	0	0	0	0	0	0	0	0	0	0	0	5.21	0	0	0	0	0	0	34
CG7507	Dhc64C	Dynein heavy chain	DYNC1H1	0	0	2.52	6.78	0	3.84	0	0	0	6.16	0	0	0	4.8	0	0	0	0	2.52	0	2.05	0	2.52	0	0	0	0	0	0	0	8.35	0	0	2.91	0	0	0	0	0	0	0	4.11	530
CG7518	CG7518		NOLC1, FAM193A	3.9	0	0	0	0	0	0	0	0	0	0	0	0	0	5.51	0	0	0	3.38	0	0	0	0	0	0	0	0	0	0	0	0	0	0	0	0	0	4.77	0	3.9	0	0	0	257
CG7528	Uba2		UBA2	0	0	0	0	0	0	0	0	0	0	0	0	0	0	4.94	0	2.33	0	0	0	2.85	0	0	0	2.33	0	3.68	0	0	0	0	0	0	0	0	0	3.68	0	2.85	0	0	0	78
CG7538	Mcm2		MCM2	1.95	0	0	0	0	0	0	0	0	3.38	0	0	0	0	1.95	0	0	0	0	0	3.08	0	0	0	3.08	0	1.95	0	0	0	0	0	0	2.39	0	0	2.39	0	3.9	0	0	3.38	100
CG7546	CG7546		BAG6	2.05	0	0	0	0	0	0	0	0	2.05	0	0	0	0	3.56	0	0	0	4.82	0	4.82	0	0	0	4.82	0	4.11	0	0	0	0	0	0	0	0	0	5.81	0	10.68	0	0	0	124
CG7558	Arp66B		ACTR3C, ACTR3B, ACTR3	0	0	0	0	0	0	0	0	0	0	0	0	0	0	0	0	0	0	0	0	0	0	0	0	0	0	0	0	0	0	0	0	0	0	0	0	0	0	0	0	0	7.55	47
CG7578	sec71	BIG2	ARFGEF2, ARFGEF1	2.39	0	0	0	0	0	0	0	0	11.45	0	0	0	0	1.95	0	0	0	1.95	0	2.76	0	0	0	2.76	0	1.95	0	0	0	0	0	0	4.14	0	0	3.08	0	7.55	0	0	0	188
CG7583	CtBP	??CtBP - probably a transcription factor!	CTBP2, CTBP1	0	0	0	0	0	2.76	0	0	0	4.36	6.78	0	0	0	0	0	0	0	0	0	0	0	2.76	0	0	0	0	0	0	0	0	0	0	2.76	0	0	0	0	0	0	0	2.76	42
CG7595	ck	crinkled, Myosin VIIa	MYO7B, MYO7A	0	0	0	0	0	0	0	0	0	0	0	6.66	0	0	3.56	0	0	0	0	0	0	0	0	0	0	0	0	0	0	0	4.36	0	0	0	0	0	0	0	0	0	0	0	250
CG7600	CG7600		FAM91A1	7.55	0	0	0	0	0	0	0	0	0	0	0	0	0	0	0	0	0	0	0	0	0	0	0	0	0	0	0	0	0	0	0	0	0	0	0	0	0	0	0	0	0	104
CG7611	CG7611		WDR26	0	0	2.52	0	0	4.71	0	0	0	0	0	0	0	0	0	0	3.08	0	0	0	0	0	4.36	0	0	0	0	0	0	0	0	0	0	3.56	0	0	0	0	0	0	0	6.16	70
CG7619	Pros54		PSMD4	0	0	3.77	0	0	4.62	0	3.45	0	3.77	0	0	0	0	0	0	0	0	0	0	0	0	4.87	0	0	0	0	0	2.18	0	0	0	0	4.08	0	0	0	0	0	0	0	3.45	43
CG7626	Spt5		SUPT5H	0	0	0	0	0	0	0	0	0	0	0	0	0	0	3.77	0	0	0	0	0	0	0	0	0	3.77	0	3.77	0	0	0	0	0	0	0	0	0	0	0	6.16	0	0	0	119
CG7717	Mekk1		MAP3K4	0	0	0	0	0	0	0	0	0	0	0	0	0	0	0	0	0	0	0	0	0	0	0	0	0	0	0	0	0	0	0	0	0	0	0	0	0	0	6.16	0	0	0	182
CG7725	rogdi	Conserved in humans and perhaps Dicty (pavlov dog) PSI to Rav2	ROGDI	0	0	0	0	0	0	0	0	10.72	0	0	0	0	0	0	0	0	0	0	0	0	0	0	0	0	0	0	0	0	0	0	0	0	0	0	0	0	0	0	0	0	0	39
CG7726	RpL11		RPL11	0	0	0	3.39	0	0	3.39	0	0	0	3.39	0	0	0	0	4.15	0	0	0	0	0	0	0	0	0	0	0	0	0	0	0	0	0	0	0	0	0	0	0	0	0	0	21
CG7728	CG7728		BMS1	0	0	0	0	0	0	0	0	0	0	0	0	0	0	0	0	0	0	0	0	0	0	0	0	0	0	0	0	0	0	0	0	0	0	0	0	8.72	0	8.15	0	0	0	133
CG7752	Z4		ZNF521, ZNF423	0	0	0	0	0	0	0	0	0	0	0	0	0	0	2.67	0	4.87	0	2.67	0	3.08	0	0	0	6.35	0	4.62	0	0	0	0	0	0	0	0	0	7.86	0	8.15	0	0	0	105
CG7761	pcs	parcas coiled SH3BPL1 ortho "regulates multiple PTKs"	SH3BP5, SH3BP5L	0	0	0	0	0	0	4.8	0	0	0	0	0	0	0	0	0	0	0	0	0	0	8.31	0	0	0	0	0	0	0	0	0	0	0	0	0	0	0	0	0	0	0	0	54
CG7762	Rpn1		PSMD2	8.19	0	5.83	6.78	0	8.72	0	6.08	0	6	0	5.29	0	0	8.12	0	7.42	0	7	0	8.49	0	7.62	0	8.6	0	8.19	0	5.92	0	6.16	0	0	7.28	0	0	8.06	0	9.06	0	0	8	102
CG7764	Tfb2		GTF2H4	0	0	0	0	0	0	0	0	0	0	0	0	0	0	0	0	0	0	0	0	0	0	6.16	0	0	0	0	0	0	0	0	0	0	0	0	0	0	0	0	0	0	0	57
CG7765	Khc	KHC, KIF5 (kinesin-1)	KIF5A, KIF5C, KIF5B	0	0	5.19	0	0	3.33	0	7.86	0	8.53	0	0	0	0	0	0	0	0	4.54	0	2.18	0	3.77	0	0	0	0	0	3.08	0	2.52	0	0	5.77	0	0	0	0	2.52	0	0	8.9	110
CG7766	CG7766		PHKA1, PHKA2	0	0	3.98	0	0	3.08	0	0	0	0	0	0	0	0	2.52	0	0	0	3.08	0	5.34	0	0	0	0	0	0	0	0	0	0	0	0	0	0	0	0	0	3.08	0	0	0	141
CG7769	DDB1		DDB1	2.3	0	0	0	0	3.56	0	3.08	0	4.93	0	2.3	0	0	3.7	0	2.72	0	2.05	0	3.7	0	3.7	0	3.08	0	4.93	0	3.7	0	3.25	0	0	3.41	0	0	4.48	0	4.36	0	0	5.24	126
CG7787	CG7787		RABIF	0	6.19	0	0	0	0	0	0	0	0	0	0	0	6.78	0	0	0	4.8	0	0	0	0	0	0	0	0	0	0	0	0	0	0	0	0	0	0	0	0	0	0	0	0	14
CG7800	CG7800		OPTC, LRRTM2, LRRTM1, OMG, FLRT2, VASN, FLRT3, GP1BA, FLRT1, LGI2	0	0	2.76	0	0	2.76	0	2.76	0	0	0	0	0	0	0	0	0	0	0	0	3.38	0	0	0	0	0	0	0	0	0	0	0	0	2.76	0	0	0	0	0	0	0	0	60
CG7808	RpS8		RPS8	0	0	0	0	0	3.08	0	0	0	0	0	0	0	0	0	0	0	0	0	8.31	0	0	0	0	0	0	3.08	0	0	0	0	0	0	3.77	0	0	4.87	0	0	0	0	0	24
CG7831	ncd	non-claret disjunctional kinesin motor, kinesin-14	KIFC1	3.56	0	2.05	0	0	4.48	5.87	1.45	0	2.52	0	3.08	0	7.58	3.56	0	2.05	0	4.59	0	3.7	0	3.84	0	3.41	0	2.05	0	2.72	0	0	0	0	2.72	0	0	2.3	0	4.36	0	0	3.08	77
CG7839	CG7839		CEBPZ	4.36	0	0	0	0	0	0	0	0	0	0	0	0	0	8.93	0	3.38	0	5.16	0	3.65	0	0	0	5.16	0	4.77	0	2.76	0	0	0	0	0	0	0	7.8	0	8.04	0	0	0	132
CG7843	CG7843		SRRT	0	0	0	0	0	0	0	2.76	0	0	0	0	0	0	0	0	3.9	0	0	0	0	0	0	0	5.85	0	0	0	0	0	2.76	0	0	0	0	0	0	0	4.36	0	0	0	107
CG7846	Arp8		ACTR8	0	0	0	0	0	0	0	0	0	0	0	0	0	0	0	0	0	0	0	0	6.16	0	0	0	0	0	0	0	0	0	0	0	0	0	0	0	0	0	0	0	0	0	68
CG7852	CG7852	DENN domain RAB6IP1-like protein	DENND5B, DENND5A	0	0	0	0	0	0	0	0	0	0	0	0	0	0	0	0	0	0	0	0	0	0	0	0	0	0	0	0	0	0	0	0	0	10.68	0	0	0	0	0	0	0	0	163
CG7873	Src42A		YES1, FYN, FRK	0	0	0	0	0	0	0	0	0	0	0	0	0	0	0	0	0	0	0	0	0	0	0	0	0	0	0	0	9.75	0	0	0	0	0	0	0	0	0	0	0	0	0	59
CG7878	CG7878		DDX53, DDX43	0	0	0	0	0	6.16	0	0	0	0	0	0	0	0	0	0	0	0	0	0	0	0	0	0	0	0	0	0	0	0	0	0	0	0	0	0	0	0	0	0	0	0	79
CG7897	gp210		NUP210L, NUP210	3.65	0	0	0	0	0	0	0	0	2.39	0	0	0	0	1.95	0	3.65	0	0	0	2.76	0	0	0	3.38	0	3.08	0	0	0	8.5	0	0	0	0	0	5.68	0	5.16	0	0	0	210
CG7917	Nlp		NPM1, NPM2, NPM3	0	0	0	4.8	0	0	0	0	0	0	4.8	0	0	0	0	0	0	0	0	0	0	0	0	0	0	0	0	0	0	0	0	0	0	0	0	0	0	0	0	0	0	0	17
CG7920	CG7920			0	0	0	0	0	0	0	0	0	0	0	0	0	0	0	0	0	0	0	0	0	0	0	0	0	0	0	0	0	0	0	0	0	0	0	0	0	0	0	0	0	10.68	52
CG7935	msk		IPO8, IPO7	2.63	0	0	0	0	0	0	0	0	5.09	0	0	0	0	2.28	0	1.86	0	2.63	0	2.94	0	0	0	2.28	0	2.63	0	0	0	1.86	0	0	0	0	0	1.86	0	2.94	0	0	0	119
CG7956	CG7956	Sac2, Inositol phosphatase; Synaptojanin, N-termina	INPP5F	0	0	0	0	0	0	0	11.03	11.08	8.93	11.75	0	0	0	0	0	0	0	0	0	25.71	16.84	0	0	0	0	0	0	0	0	0	0	0	7.03	0	0	0	0	2.76	0	0	0	112
CG7957	MED17		MED17	0	0	2.52	0	0	6.82	0	0	0	0	0	0	0	0	0	0	0	0	2.52	0	2.05	0	5.24	0	0	0	0	0	4.11	0	2.52	0	0	4.11	0	0	0	0	0	0	0	2.52	72
CG7961	alphaCop		COPA	7.14	0	4.12	4.8	0	7	0	6.24	0	8.77	0	5.48	0	0	6.71	0	8.89	0	6.63	0	8.54	0	7.14	0	10.91	0	8.89	4.8	6.78	0	7.81	0	0	7.48	0	0	10.77	0	12.21	0	0	9.11	139
CG7977	RpL23A		RPL23A	0	0	0	0	0	0	0	0	0	0	0	0	0	0	0	0	0	0	0	0	0	0	0	0	0	0	0	0	0	0	0	0	0	0	0	0	0	0	0	0	0	6.16	29
CG7987	CG7987		WIZ	0	0	0	0	0	0	0	0	0	0	0	0	0	0	6.16	0	0	0	0	0	0	0	0	0	0	0	0	0	0	0	0	0	0	0	0	0	0	0	0	0	0	0	142
CG7993	CG7993		RPF2	0	0	0	0	0	0	0	0	0	0	0	0	0	6.78	0	0	0	0	0	0	0	0	0	0	0	0	0	0	0	0	0	0	0	0	0	0	0	0	0	0	0	0	36
CG7999	MED24		MED24	0	0	0	0	0	5.21	0	0	0	0	0	0	0	0	0	0	0	0	0	0	0	0	4.94	0	0	0	0	0	4.66	0	4.66	0	0	3.3	0	0	0	0	2.85	0	0	2.33	112
CG8014	Rme-8		DNAJC13	4.36	0	1.78	0	0	3.56	0	1.45	0	4.59	0	7.62	0	0	4.11	0	5.72	0	6.89	0	3.84	0	2.91	0	4.93	0	7.19	0	0	0	4.11	0	0	2.52	0	0	7.12	0	6.66	0	0	3.84	273
CG8031	CG8031		MEMO1	0	0	0	0	0	0	0	0	0	0	8.31	0	0	0	0	0	0	0	0	0	0	0	0	0	0	0	0	0	0	0	0	0	0	0	0	0	0	0	0	0	0	0	33
CG8036	CG8036		TKTL1, TKT, TKTL2	2.52	0	4.17	8.31	0	2.81	0	2.52	0	3.56	5.87	0	0	0	0	0	2.52	0	2.81	0	4.36	0	4.17	0	0	0	2.18	0	0	0	0	0	0	5.03	0	0	0	0	0	0	0	7.01	68
CG8042	CG8042		UBXN4	0	0	0	0	0	0	0	0	0	0	0	0	0	0	0	0	0	0	0	0	0	0	0	0	0	0	0	0	0	0	0	0	0	0	0	0	6.16	0	0	0	0	0	71
CG8073	Pmm45A		PGM2L1, PGM2	0	0	0	0	0	0	0	0	0	0	0	0	0	0	0	0	0	0	5.03	0	7.96	0	0	0	0	0	0	0	0	0	0	0	0	0	0	0	0	0	0	0	0	5.63	70
CG8092	CG8092		POGZ, ZNF280D	2.94	0	0	0	0	2.28	0	0	0	0	0	0	0	0	3.22	0	3.48	0	3.72	0	3.48	0	0	0	4.16	0	4.92	0	1.86	0	0	0	0	0	0	0	6.44	0	6.95	0	0	0	144
CG8103	Mi-2		CHD4, CHD5, CHD3	3.73	0	1.59	0	0	1.95	0	0	0	3.38	0	2.76	0	0	3.38	0	3.18	0	3.9	0	1.95	0	0	0	2.25	0	2.98	0	1.95	0	2.25	0	0	0	0	0	3.38	0	4.06	0	0	0	224
CG8107	CalpB		CAPN11, CAPN3, CAPN1, CAPN9, CAPN2	0	0	3.25	6.78	0	0	0	2.05	0	2.91	0	2.52	0	0	9.19	0	2.05	0	3.25	0	0	0	0	0	0	0	0	0	0	0	2.05	11.75	0	0	0	0	0	0	2.52	0	0	0	104
CG8108	CG8108		CIZ1	0	0	0	0	0	3.56	0	2.05	0	2.91	0	0	0	0	0	0	0	0	0	0	2.52	0	3.84	0	0	0	0	0	5.63	0	0	0	0	2.05	0	0	2.05	0	0	0	0	2.52	103
CG8110	syd		MAPK8IP3, SPAG9	0	0	3.08	0	0	0	0	0	0	3.08	0	7.55	0	0	0	0	0	0	0	0	0	0	0	0	0	0	0	0	0	0	0	0	0	0	0	0	0	0	5.34	0	0	0	137
CG8134	CG8134		F8A3	0	0	0	0	0	0	0	0	6.78	0	0	0	0	0	0	0	0	0	0	0	0	0	0	0	0	0	0	0	0	0	0	0	0	0	0	0	0	0	0	0	0	0	39
CG8153	mus210		XPC	2.76	0	0	0	0	0	0	0	0	0	0	2.39	0	0	0	0	3.65	0	2.76	0	3.9	0	0	0	3.08	0	3.08	0	0	0	0	0	0	0	0	0	3.65	0	3.38	0	0	1.95	144
CG8156	Arf51F		ARF6	0	0	0	0	0	0	0	0	0	0	0	0	0	0	0	0	0	0	0	0	0	0	0	0	0	0	0	0	6.16	0	0	0	0	0	0	0	0	0	0	0	0	0	20
CG8174	SRPK	SFRS protein kinase 1	SRPK1, SRPK3, SRPK2	5.34	0	0	0	0	6.29	5.87	0	0	0	0	2.18	0	5.87	7.01	0	4.87	0	3.08	0	0	0	4.87	0	5.9	0	5.03	0	4.71	0	0	0	0	0	0	0	5.34	0	5.48	0	0	0	85
CG8176	CG8176		FCHO1, FCHO2	0	0	0	0	0	0	0	0	0	0	0	0	0	0	0	0	0	0	6.16	0	0	0	0	0	0	0	0	0	0	0	0	0	0	0	0	0	0	0	0	0	0	0	119
CG8183	Khc-73	kif13A/khc-73	KIF13B, KIF13A	0	0	0	0	0	0	0	24.07	29.95	0	0	0	0	0	0	0	0	0	0	0	0	0	0	0	0	0	0	0	0	0	0	0	0	0	0	0	0	0	6.16	0	0	0	215
CG8184	CG8184	E3 ubiquitin-protein ligase HUWE1	HUWE1	0	0	0	0	0	3.56	0	0	0	3.56	0	0	0	0	0	0	0	0	0	0	0	0	0	0	0	0	0	0	0	0	6.16	0	0	0	0	0	0	0	0	0	0	0	557
CG8201	par-1		MARK4, MARK1, MARK2, MARK3	0	0	0	0	0	0	0	0	0	2.33	0	0	0	0	3.68	0	0	0	3.3	0	0	0	0	0	4.66	0	7.18	0	0	0	0	0	0	0	0	0	2.85	0	3.68	0	0	0	108
CG8207	CG8207		GMPPB, GMPPA	0	0	0	0	0	0	0	0	0	0	0	0	0	0	0	0	0	0	0	0	0	0	0	0	0	0	0	0	0	0	0	0	0	0	0	0	0	0	0	0	0	8.72	48
CG8211	CG8211		INTS2	0	0	0	0	0	0	0	0	0	0	0	0	0	0	0	0	0	0	0	0	0	0	0	0	0	0	4.36	0	0	0	0	0	0	0	0	0	0	0	5.63	0	0	4.36	125
CG8222	Pvr		FLT3, KIT, KDR, PDGFRA, PDGFRB, FLT4, FLT1	3.32	0	1.73	0	0	3	0	2.83	0	4.9	0	2	0	0	3	0	2	0	3.74	0	3.46	0	3.32	0	2.45	0	2.24	0	1.41	0	2.83	0	0	2.24	0	0	4.58	0	4.8	0	0	4	170
CG8228	CG8228	VPS45	VPS45	0	0	0	0	0	0	0	27.91	27.55	0	0	0	0	0	0	0	0	0	0	0	0	0	0	0	0	0	0	0	0	0	0	0	0	0	0	0	0	0	0	0	0	0	65
CG8231	Tcp-1zeta		CCT6B, CCT6A	0	0	4.77	9.59	0	5.16	0	2.76	0	5.16	5.87	0	0	0	0	0	2.39	0	0	0	3.65	0	5.34	0	0	0	0	0	2.39	0	0	0	0	5.68	0	0	0	0	0	0	0	6.16	58
CG8232	CG8232		PAN2	0	0	0	0	0	0	0	0	0	0	0	0	0	0	0	0	0	0	0	0	0	0	0	0	0	0	6.16	0	0	0	0	0	0	0	0	0	0	0	0	0	0	0	139
CG8233	CG8233		KANSL3	0	0	0	0	0	3.77	0	0	0	0	0	0	0	0	0	0	0	0	0	0	0	0	3.08	0	0	0	0	0	0	0	0	0	0	0	0	0	0	0	3.08	0	0	3.08	114
CG8241	pea		DHX8	0	0	0	0	0	0	0	0	0	0	0	0	0	0	4.04	0	3.3	0	2.33	0	2.33	0	0	0	3.68	0	0	0	0	0	0	0	0	0	0	0	4.94	0	6.99	0	0	0	142
CG8251	Pgi		GPI	0	0	0	0	0	3.56	0	0	0	0	0	0	0	0	0	0	0	0	0	0	0	0	0	0	0	0	0	0	0	0	0	0	0	3.56	0	0	0	0	0	0	0	6.16	62
CG8256	Gpo-1		GPD2	0	0	2.76	0	0	5.16	0	0	0	2.76	0	0	0	0	0	0	0	0	0	0	0	0	2.76	0	0	0	0	0	0	0	0	0	0	0	0	0	0	0	0	0	0	3.38	80
CG8258	CG8258		CCT8	0	0	3.45	8.31	0	7.06	0	2.67	0	4.87	5.87	0	0	0	0	0	0	0	0	0	0	0	6.54	0	0	0	0	0	4.08	0	0	0	0	6.16	0	0	0	0	0	0	0	7.55	59
CG8266	sec31	sec31	SEC31B, SEC31A	0	0	0	0	0	4.36	0	2.59	0	4.61	0	1.5	6.78	0	1.83	0	3.17	0	3.34	0	2.99	0	4.36	0	2.59	0	1.83	0	1.5	0	2.59	0	0	3.81	0	0	2.36	0	4.96	0	0	5.39	136
CG8270	CG8270	conserved WD at Nterm (Mic1),C18orf8 conserved to plants and dicty not fungi	C18orf8	0	0	0	0	0	0	0	21.35	8.31	0	0	0	0	0	0	0	0	0	0	0	0	0	0	0	0	0	0	0	0	0	0	0	0	0	0	0	0	0	0	0	0	0	71
CG8274	Mtor		TPR	3.41	0	6.42	29.17	0	5.14	0	5.63	0	8.41	0	0	0	0	2.05	0	6.33	0	4.48	0	3.98	5.87	6.66	0	3.08	0	2.72	0	5.03	0	7.69	0	0	7.41	0	0	4.11	0	5.24	0	0	6.58	262
CG8280	Ef1alpha48D		EEF1A2, EEF1A1	7.07	2.33	5.39	4.03	0	5.92	3.29	4.24	2.33	6.32	5.2	3.46	1.64	3.29	2.65	2.01	3.16	2.01	5.92	3.68	6.16	2.85	7.28	0	5.92	2.6	4.69	3.49	4.24	0	4.58	2.85	2.01	6.16	3.49	0	4.47	0	5.48	1.64	0	7.14	50
CG8282	Snx6	Snx6 _sorting nexin (CG8282)	SNX5, SNX32, SNX6	0	0	0	0	0	0	0	0	0	0	8.31	0	0	0	0	0	0	0	0	0	0	0	0	0	0	0	0	0	0	0	0	0	0	0	0	0	0	0	0	0	0	0	50
CG8286	P58IPK		DNAJC3	0	0	7.55	0	0	5.34	0	0	0	0	0	0	0	0	0	0	0	0	0	0	0	0	0	0	0	0	0	0	0	0	0	0	0	0	0	0	0	0	0	0	0	0	57
CG8306	CG8306		FAR1	0	0	0	0	0	0	0	0	0	0	0	0	0	0	0	0	0	0	0	0	0	0	0	0	0	0	0	0	0	0	0	0	0	0	0	0	0	0	0	0	0	7.55	58
CG8309	Tango7		EIF3M	0	0	0	3.92	0	0	0	0	0	0	6.19	0	0	0	0	0	0	0	0	0	0	0	0	0	0	0	0	0	0	0	0	0	0	0	0	6.19	0	0	0	0	0	11.53	44
CG8322	ATPCL		ACLY	2.36	0	2.11	6.78	0	2.11	0	2.36	0	6.16	0	0	0	0	2.36	0	0	0	2.8	0	3.34	0	2.36	0	2.8	0	2.11	0	1.5	0	2.11	0	0	4.09	0	0	1.5	0	2.59	0	0	6.16	119
CG8325	l(2)k14710		TTC7A, TTC7B	2.33	0	0	0	0	2.6	0	0	0	0	0	1.65	0	0	3.3	0	1.65	0	6.05	0	6.05	0	8.8	0	8.4	0	2.85	0	0	0	2.6	0	0	9.02	0	0	1.65	0	5.21	0	0	0	95
CG8344	RpIII128		POLR3B	0	0	0	0	0	0	0	0	0	0	0	0	0	0	4.04	0	2.33	0	2.33	0	2.85	0	0	0	0	0	2.85	0	0	0	0	0	0	0	0	0	4.04	0	0	0	0	2.85	129
CG8351	Tcp-1eta		CCT7	0	0	4.62	8.97	0	7.39	0	3.08	0	5.11	6.78	0	0	0	0	0	0	0	0	0	0	0	6.72	0	0	0	0	0	3.08	0	0	0	0	6.54	0	0	0	0	0	0	0	8.44	59
CG8355	sli		SLIT3, SLIT1, SLIT2	2.09	0	0	0	0	3.82	0	0	0	2.09	0	0	0	0	2.42	0	0	0	1.71	0	0	0	2.7	0	3.63	0	3.2	0	6.04	0	6.51	0	0	2.42	0	0	4.01	0	5.41	0	0	0	169
CG8385	Arf79F		ARF3, ARF1	0	0	0	5.87	0	0	0	0	0	0	0	0	0	0	0	0	0	0	0	0	0	0	0	0	0	0	0	0	0	0	0	0	0	0	0	0	0	0	0	0	4.8	0	21
CG8392	l(2)05070		PSMB9, PSMB6	0	0	0	8.31	0	0	0	0	0	0	0	0	0	0	0	0	0	0	0	0	0	0	0	0	0	0	0	0	0	0	0	0	0	0	0	0	0	0	0	0	0	0	24
CG8396	Ssb-c31a		SUB1	0	0	0	0	0	0	0	0	0	0	0	0	0	0	0	0	0	0	0	0	0	0	0	0	0	0	0	0	0	0	0	0	0	0	0	6.78	0	0	0	0	0	0	12
CG8414	CG8414		NOL9	0	0	0	0	0	4.36	0	0	0	0	0	0	0	0	0	0	0	0	0	0	0	0	0	0	0	0	0	0	0	0	0	0	0	0	0	0	0	0	4.36	0	0	0	111
CG8415	RpS23		RPS23	0	0	0	0	0	0	0	0	0	0	0	0	0	0	0	0	0	0	0	0	0	0	0	0	0	0	6.16	0	0	0	0	0	0	0	0	0	0	0	0	0	0	0	16
CG8427	SmD3		SNRPD3	0	0	0	0	0	0	0	0	0	0	0	0	0	0	0	4.8	0	0	0	0	0	0	0	0	0	0	0	0	0	0	0	4.8	0	0	0	0	0	0	0	0	0	0	16
CG8430	Got1		GOT1L1, GOT2, GOT1	0	0	0	0	0	0	0	0	0	0	0	0	0	0	0	0	0	0	0	0	0	0	0	0	0	0	0	0	0	0	0	0	0	0	0	0	0	0	0	0	0	7.55	49
CG8432	Rep	REP	CHML, CHM	0	2.89	2.05	4.34	0	9.19	0	5.03	4.8	3.56	2.89	0	3.23	0	0	7.92	0	0	0	0	0	0	14.6	0	0	5.01	0	0	10.17	6.3	2.91	11.11	0	6.33	5.6	0	2.05	0	0	5.78	0	0	57
CG8439	Cct5		CCT5	0	0	3.77	11.75	0	6.35	0	2.18	0	5.11	0	0	0	0	0	0	0	0	0	0	0	0	6.35	0	0	0	0	0	2.67	0	0	0	0	6.54	0	0	0	0	0	0	0	8.44	56
CG8443	CG8443		KIAA0664	0	0	0	0	0	5.13	0	1.71	0	4.01	0	0	0	0	1.71	0	0	0	1.71	0	2.7	0	3.42	0	0	0	0	0	4.84	0	3.2	0	0	2.96	0	0	2.09	0	2.09	0	0	2.7	161
CG8445	CG8445		BAP1	0	0	0	0	0	4.36	0	0	0	0	0	0	0	0	0	0	0	0	0	0	0	0	4.36	0	0	0	0	0	0	0	0	0	0	0	0	0	0	0	0	0	0	0	52
CG8449	CG8449	TBC1D5	TBC1D5	0	0	0	0	0	0	0	0	0	6.16	5.87	0	0	0	0	0	0	0	0	0	0	0	21.35	6.78	0	0	0	0	0	0	0	0	0	0	0	0	0	0	0	0	0	0	74
CG8454	Vps16A	VPS16A (binds to VPS33A involved in lysosomal delivery -pubmed)	VPS16	0	0	14.78	0	0	0	0	26.15	0	0	0	0	0	0	0	0	0	0	0	0	0	0	0	0	0	0	0	0	0	0	0	0	0	0	0	0	0	0	0	0	0	0	96
CG8470	mRpS30		MRPS30	0	0	0	0	0	0	0	0	0	0	0	0	0	0	0	0	0	0	0	0	0	0	4.36	0	0	0	0	0	0	0	0	0	0	3.56	0	0	0	0	0	0	0	7.96	65
CG8475	CG8475		PHKB, PHKB	0	0	0	0	0	0	0	2.52	0	5.03	0	0	0	0	0	0	2.52	0	0	0	0	0	0	0	0	0	0	0	0	0	6.16	0	0	2.52	0	0	0	0	0	0	0	3.98	125
CG8479	opa1-like	optic atrophy 1-like,dynamin-like	OPA1	3.98	0	3.56	0	0	0	0	0	0	4.36	0	0	0	0	0	0	0	0	3.56	0	0	0	0	0	0	0	0	0	0	0	0	0	0	0	0	0	0	0	2.52	0	0	2.52	112
CG8487	garz	GBF1	GBF1	3.38	6.78	9.14	0	0	0	0	0	0	14.91	0	0	0	0	1.95	0	0	0	3.65	0	3.38	0	0	0	4.14	0	0	0	0	0	0	0	0	3.9	0	0	1.95	0	5.34	0	0	0	221
CG8491	kto		MED12, MED12L	3.77	0	0	0	0	0	0	0	0	0	0	0	0	0	3.77	0	3.08	0	3.08	0	0	0	0	0	0	0	0	0	0	0	0	0	0	0	0	0	0	0	0	0	0	0	279
CG8506	Rbsn	Rabenosyn5	ZFYVE20	0	0	0	0	0	0	0	13.78	28.77	0	0	0	0	0	0	0	0	0	0	0	0	0	0	0	0	0	0	0	0	0	0	0	0	0	0	0	0	0	0	0	0	0	57
CG8542	Hsc70-5		HSPA9	0	2.08	4.84	3.39	0	5.54	4.64	8.2	4.64	4.68	3.79	0	5.09	3.39	6.4	0	2.7	0	4.01	5.23	5.54	4.94	6.73	0	0	2.4	0	4.15	2.7	3.17	2.7	7.49	0	4.01	0	3.6	0	0	0	2.08	4.49	9.6	74
CG8545	CG8545		NOP2	6.06	0	0	0	0	2.25	0	0	0	0	0	1.95	0	6.78	8.72	8.31	6.16	0	6.16	0	3.73	0	2.52	0	7.88	0	3.56	0	2.25	0	0	0	0	1.95	0	0	4.06	0	6.16	0	0	1.95	100
CG8552	CG8552	sec23 interacting protein	DDHD2, SEC23IP	4.71	0	0	0	0	0	0	0	0	0	0	0	0	0	2.52	0	0	0	4.36	0	3.08	0	0	0	0	0	0	0	0	0	0	0	0	0	0	0	0	0	3.56	0	0	2.52	214
CG8566	unc-104	Unc104 KIF1A	KIF1C, KIF1B, KIF1A	0	0	0	0	0	0	0	0	0	0	0	0	0	0	0	0	0	0	0	0	0	0	0	0	0	0	0	0	0	0	0	0	0	0	0	0	0	0	47.35	0	0	0	197
CG8571	smid		NVL	3.84	0	3.25	0	0	3.98	0	4.48	0	0	0	2.72	0	0	3.56	0	4.59	0	4.11	0	4.71	0	4.36	0	5.44	0	5.03	0	3.7	0	2.72	0	0	3.98	0	0	5.14	0	4.48	0	0	3.41	104
CG8573	su(Hw)		GZF1, ZNF398, ZNF749, ZNF324, ZNF530, ZNF502, ZNF45, ZNF208, ZNF429, ZNF322P1, ZNF229, ZNF697, ZNF649, ZNF322, ZNF384, ZNF136, PRDM14, ZNF726	0	0	0	0	0	0	0	0	0	0	0	0	0	0	6.16	0	0	0	0	0	0	0	0	0	0	0	0	0	0	0	0	0	0	0	0	0	0	0	0	0	0	0	106
CG8578	CG8578	coiled-coil ortho Leucine-rich repeat flightless-interacting protein 1/2 (Y2H) in metaz only	LRRFIP1, LRRFIP2	0	0	0	0	0	0	0	0	0	0	14.39	0	0	0	0	0	0	0	0	0	0	0	0	0	0	0	0	0	0	0	0	0	0	0	0	0	0	0	0	0	0	0	45
CG8583	sec63		SEC63	4.14	0	0	0	0	0	0	0	0	0	0	2.39	0	0	2.76	0	2.76	0	4.36	0	4.36	0	0	0	4.36	0	1.95	0	0	0	0	0	0	0	0	0	3.08	0	3.9	0	0	0	86
CG8590	Klp3A		KIF4B, KIF4A	0	0	0	0	0	0	0	0	0	3.08	0	0	0	0	0	0	0	0	3.77	0	4.87	0	0	0	4.36	0	0	0	0	0	0	0	0	0	0	0	0	0	0	0	0	0	136
CG8597	lark		RBM4, RBM14, RBM4B	0	0	0	0	0	0	0	0	0	0	0	0	0	0	0	6.78	0	0	0	0	0	0	0	0	0	0	0	0	0	0	0	0	0	0	0	0	0	0	0	0	0	0	40
CG8599	Su(var)3-7			0	0	0	0	0	0	0	0	0	0	0	0	0	0	0	0	3.56	0	0	0	0	0	0	0	0	0	0	0	0	0	0	0	0	0	0	0	6.66	0	3.56	0	0	0	140
CG8605	CG8605	RINT1 RAD50-interacting protein 1	RINT1	0	0	0	0	0	0	0	0	0	13.08	0	0	0	0	0	0	0	0	0	0	0	0	51.02	0	0	0	0	0	0	0	0	0	0	0	0	0	0	0	0	0	0	0	84
CG8609	MED4		MED4	0	0	0	0	0	9.75	0	0	0	0	0	0	0	0	0	0	0	0	0	0	0	0	0	0	0	0	0	0	0	0	0	0	0	0	0	0	0	0	0	0	0	0	28
CG8611	CG8611		DDX31	0	0	0	0	0	6.16	0	0	0	0	0	0	0	0	0	0	0	0	0	0	0	0	0	0	0	0	0	0	0	0	0	0	0	0	0	0	0	0	0	0	0	0	108
CG8613	CG8613		SPATA20	0	0	0	0	0	0	0	0	0	0	0	0	0	0	0	0	0	0	0	0	0	0	0	0	0	0	12.33	0	0	0	0	0	0	0	0	0	0	0	0	0	0	0	92
CG8625	Iswi		SMARCA5, SMARCA1	0	0	0	0	0	0	0	0	0	0	0	0	0	0	0	0	0	0	3.56	0	0	0	0	0	0	0	3.56	0	0	0	0	0	0	0	0	0	0	0	3.56	0	0	0	119
CG8636	CG8636		EIF3G	0	0	0	0	0	0	0	0	0	0	6.78	0	0	0	0	0	0	0	0	0	0	0	0	0	0	0	0	0	0	0	0	0	0	0	0	0	0	0	0	0	0	0	30
CG8637	trc		STK38L, STK38	0	0	0	0	0	0	0	0	0	0	0	0	0	0	0	0	0	0	0	0	0	0	4.36	0	0	0	0	0	5.34	0	0	0	0	0	0	0	0	0	0	0	0	0	53
CG8668	CG8668		B3GALT1, B3GALNT1	0	0	0	0	0	5.03	0	0	0	0	0	0	0	0	0	0	0	0	0	0	0	0	4.36	0	0	0	0	0	5.63	0	0	0	0	0	0	0	0	0	0	0	0	0	65
CG8683	CG8683	Mon2	MON2	1.5	0	8.19	0	0	2.59	0	7.17	0	4.49	0	0	0	0	2.59	0	2.8	0	4.09	0	3.34	0	2.99	0	3.81	0	3.81	0	0	0	3.34	0	0	2.8	0	0	5.18	0	5.89	0	0	4.09	186
CG8705	pnut	septin-7	Sep-07	0	0	0	0	0	5.16	0	0	0	2.76	0	0	0	0	0	0	0	0	0	0	0	0	6.47	0	0	0	0	0	0	0	0	0	0	5.85	0	0	0	0	0	0	0	7.03	60
CG8709	CG8709		LPIN1, LPIN2, LPIN3	0	0	0	0	0	0	0	0	0	0	0	0	0	0	3.68	0	3.3	0	4.66	0	2.85	0	0	0	5.94	0	0	0	0	0	0	0	0	0	0	0	5.71	0	6.79	0	0	0	115
CG8711	cul-4		CUL4A, CUL4B	0	0	0	0	0	3.56	0	0	0	0	0	0	0	0	0	0	2.05	0	2.91	0	0	0	2.52	0	2.91	0	2.05	0	0	0	0	0	0	0	0	0	3.25	0	2.05	0	0	3.56	94
CG8715	lig		UBAP2L, UBAP2	0	0	0	0	0	0	0	0	0	0	0	0	0	0	0	0	0	0	0	0	3.77	0	0	0	4.87	0	0	0	0	0	0	0	0	0	0	0	3.77	0	5.34	0	0	0	136
CG8732	l(2)44DEa		ACSL4, ACSL3	1.65	0	0	0	0	4.66	0	0	0	2.85	0	2.33	0	0	0	0	1.65	0	4.36	0	4.2	0	4.8	0	0	0	0	0	2.02	0	2.85	0	0	3.49	0	0	1.65	0	2.02	0	0	4.36	80
CG8739	stmA	stambha A/EFR3 homolog B transmembrane protein (endocytosis)	EFR3A, EFR3B	2.98	0	2.25	0	0	7.47	0	0	0	3.18	0	2.25	0	0	4.36	0	0	0	8.86	0	7.21	0	8.79	0	9.62	0	2.52	0	0	0	4.21	0	0	12.63	0	0	0	0	6.06	0	0	2.25	89
CG8759	Nacalpha		NACAD, NACA2, NACA	0	0	0	0	0	5.16	6.78	0	0	0	0	0	0	0	0	0	0	0	0	5.54	0	0	2.76	0	0	0	0	0	3.38	0	2.76	0	0	0	0	7.33	0	0	0	0	0	2.76	23
CG8771	CG8771		NUP188	3.25	0	0	0	0	0	0	0	0	2.52	0	0	0	0	3.56	0	0	0	2.91	0	2.05	0	0	0	0	0	3.56	0	0	0	0	0	0	0	0	0	2.52	0	5.99	0	0	2.52	208
CG8772	nemy		GLS2, GLS	0	0	4.16	0	0	4.16	0	3.22	0	4.55	9.59	0	0	0	0	0	3.94	0	2.94	0	3.94	0	4.16	0	0	0	0	0	0	0	2.94	0	0	4.16	0	0	0	0	0	0	0	3.48	80
CG8777	CG8777		TTC37	0	0	0	0	0	0	0	0	0	0	0	0	0	0	0	0	0	0	0	0	0	0	0	0	0	0	0	0	0	0	0	0	0	0	0	0	0	0	0	0	0	9.75	140
CG8778	CG8778		ECHDC2, AUH	0	0	0	0	0	0	0	0	0	0	0	0	0	0	0	0	0	0	0	6.78	0	0	0	0	0	0	0	0	0	0	0	0	0	0	0	0	0	0	0	0	0	0	32
CG8793	CG8793	TRAPPC8	TRAPPC8	0	0	0	0	0	0	0	0	0	5.03	0	0	0	0	7.96	0	0	0	0	0	0	0	0	0	3.56	0	0	0	0	0	0	0	0	0	0	0	0	0	0	0	0	0	148
CG8798	CG8798		LONP1	3.87	0	2	0	0	2.65	0	2.83	0	3.74	0	2	0	0	2.24	0	2.45	0	3	0	4.24	0	3.16	0	4.24	0	3.74	0	3.32	0	3	0	0	2.83	0	0	3.74	0	4.58	0	0	4	113
CG8801	CG8801		GTPBP4	0	0	0	0	0	6.89	0	0	0	0	0	0	0	0	0	0	5.34	0	0	0	0	0	0	0	0	0	0	0	0	0	0	0	0	0	0	0	0	0	0	0	0	0	75
CG8815	Sin3A		SIN3B, SIN3A	2.7	0	0	0	0	3.63	0	0	0	2.7	0	0	0	0	2.09	0	3.2	0	0	0	0	0	4.19	0	3.2	0	2.96	0	3.42	0	2.42	0	0	2.7	0	0	4.36	0	6.4	0	0	0	221
CG8817	lilli		AFF1, AFF2, AFF3, AFF4	3.56	0	0	0	0	0	0	0	0	0	0	0	0	0	0	0	0	0	0	0	0	0	0	0	0	0	0	0	0	0	0	0	0	0	0	0	3.56	0	4.36	0	0	0	180
CG8833	CG8833		GPATCH1	3.77	0	0	0	0	0	0	0	0	0	0	0	0	0	0	0	0	0	3.77	0	0	0	0	0	4.36	0	0	0	0	0	0	0	0	0	0	0	0	0	3.08	0	0	0	108
CG8839	CG8839		FAAH2	0	0	0	0	0	0	0	0	0	0	0	0	0	0	0	0	0	0	0	0	0	0	0	0	0	0	0	0	9.75	0	0	0	0	0	0	0	0	0	0	0	0	0	58
CG8843	sec5	SEC5	EXOC2	0	0	0	0	0	0	0	0	0	2.85	0	2.33	0	0	0	0	0	0	3.3	0	2.33	0	0	0	0	0	0	0	0	0	0	0	0	10.68	0	0	0	0	2.33	0	0	2.33	101
CG8858	CG8858		KIAA0368	6.51	0	0	6.78	0	1.71	0	0	0	3.42	0	1.71	0	0	1.71	0	0	0	5.13	0	3.63	0	2.09	0	5.41	0	2.42	0	0	0	2.42	0	0	0	0	0	3.42	0	7.35	0	0	0	212
CG8863	Droj2		DNAJA2, DNAJA1, DNAJA4	0	0	0	1.88	2.3	0	3.76	0	0	0	1.88	0	3.76	4.41	0	0	0	0	0	0	0	3.99	10.22	0	0	0	0	4.21	0	0	0	3.26	1.88	0	0	2.97	0	2.97	0	0	3.76	8.72	45
CG8877	prp8		PRPF8	5.79	0	1.83	0	0	2.36	0	0	0	5.18	0	3.34	0	0	6.6	0	4.36	0	4.49	0	4.49	0	2.8	0	6.52	0	4.23	0	2.11	0	5.18	0	0	2.11	0	0	7.4	0	9.16	0	0	0	280
CG8882	Trip1		EIF3I	0	0	0	0	0	0	0	0	0	0	3.39	0	2.77	3.39	0	0	0	0	0	2.77	0	0	0	0	0	3.39	0	0	0	0	0	0	0	0	0	0	0	0	0	3.39	0	0	36
CG8893	Gapdh2		GAPDHS, GAPDH	0	0	0	7.58	0	0	0	0	0	0	5.87	0	0	0	0	0	0	0	0	0	0	0	0	0	0	0	0	0	0	0	0	0	0	0	0	0	0	0	0	0	0	0	35
CG8913	Irc		MPO, PXDNL, TPO, LPO, EPX, SCN10A, PTGS2	0	0	0	0	0	6.16	0	0	0	0	0	0	0	0	0	0	0	0	0	0	0	0	0	0	0	0	0	0	0	0	0	0	0	0	0	0	0	0	0	0	0	0	78
CG8939	CG8939		FTSJ3	3.72	0	0	0	0	0	0	0	0	0	0	2.63	0	0	5.73	0	3.72	0	2.28	0	2.94	0	0	0	4.16	0	4.55	0	2.63	0	0	0	0	0	0	0	5.09	0	3.72	0	0	0	93
CG8946	Sply		SGPL1	0	0	2.76	0	0	5.51	0	0	0	0	0	0	0	0	0	0	0	0	0	0	0	0	6.47	0	0	0	0	0	0	0	0	0	0	3.38	0	0	0	0	0	0	0	5.85	60
CG8947	26-29-p		CTSF	0	3.92	0	0	0	0	0	0	0	0	0	0	0	0	0	3.92	0	0	0	0	0	0	0	0	0	0	0	0	0	0	0	0	0	0	0	3.92	0	0	0	0	0	0	62
CG8948	Graf	Rho GTPase activator,Arhgap26 protein	OPHN1, ARHGAP42, ARHGAP10, ARHGAP26	3.08	0	0	0	0	6.16	0	0	0	0	0	0	0	0	0	0	0	0	3.08	0	5.77	0	0	0	0	0	0	0	0	0	0	0	0	0	0	0	0	0	0	0	0	0	115
CG8954	Smg5		SMG5	0	0	0	0	0	4.36	0	0	0	0	0	0	0	0	3.08	0	0	0	0	0	2.18	0	2.67	0	2.67	0	0	0	3.08	0	0	0	0	3.08	0	0	0	0	4.62	0	0	0	135
CG8977	Cctgamma		CCT3	0	0	4.36	8.31	0	7.55	0	2.05	0	6.33	5.54	0	0	0	0	0	0	0	0	0	2.52	0	8.35	0	0	0	0	0	4.59	0	0	0	0	7.41	3.92	0	0	0	0	0	0	8.6	59
CG8983	ERp60		PDIA4, P4HB, PDIA3	2.85	0	0	3.92	0	2.33	0	0	0	0	6.19	4.04	0	0	2.02	0	2.02	0	1.65	0	2.02	0	2.02	0	2.33	0	2.33	0	1.65	0	0	0	0	0	0	0	2.85	0	3.3	0	12.69	2.02	55
CG8987	tam		POLG	3.2	0	1.71	0	0	0	0	1.71	0	0	0	0	0	0	3.2	0	4.19	0	4.36	0	4.84	0	1.71	0	2.42	0	4.98	0	0	0	0	0	0	0	0	0	5.27	0	4.68	0	0	4.52	130
CG8996	wal		ETFA	0	0	0	4.29	0	0	4.8	0	0	0	0	0	0	3.71	0	0	0	0	0	3.71	6.16	3.03	0	0	0	0	0	0	0	0	0	0	0	0	0	0	0	0	0	0	0	0	34
CG9006	Egm		ACAD9	0	0	0	0	0	0	0	0	0	9.75	0	0	0	0	0	0	0	0	0	0	0	0	0	0	0	0	0	0	0	0	0	0	0	0	0	0	0	0	0	0	0	0	71
CG9007	CG9007		MLL5, SETD5	4.87	0	0	0	0	0	0	0	0	0	0	0	0	0	0	0	0	0	3.77	0	0	0	0	0	6.89	0	0	0	0	0	0	0	0	0	0	0	0	0	6.89	0	0	0	336
CG9012	Chc	clathrin	CLTCL1, CLTC	11.45	0	9.43	9.95	0	13.64	0	9.49	2.97	12.25	3.26	7.28	3.76	0	8.31	1.88	12.49	1.88	11.22	2.97	12.41	1.88	11.18	0	12.57	2.97	10.77	4.41	9.49	2.3	14.18	0	0	11.75	3.26	0	15.39	0	14.42	3.26	0	13.11	191
CG9020	Aats-arg		RARS	0	0	1.95	4.8	0	4.97	0	1.95	0	3.65	0	0	0	4.8	0	0	3.38	0	0	0	1.95	0	4.14	0	0	0	0	0	2.76	0	0	0	0	4.14	0	0	0	0	0	0	0	7.03	76
CG9022	Ost48	dolichyl-diphosphooligosaccharide-protein	DDOST	0	0	0	0	0	0	0	0	0	0	0	0	0	0	0	0	0	0	0	0	2.76	0	4.77	0	2.76	0	0	0	0	0	0	0	0	0	0	0	0	0	2.76	0	0	3.38	50
CG9062	CG9062		WDR48	0	0	0	0	0	0	0	0	0	0	0	0	0	0	0	0	0	0	0	0	0	0	0	0	0	0	0	0	0	0	7.55	0	0	0	0	0	0	0	0	0	0	0	75
CG9067	CG9067	TRAPPC2L	TRAPPC2L	0	0	0	0	0	0	0	0	0	0	6.78	0	0	0	0	0	0	0	0	0	0	0	0	0	0	0	0	0	0	0	0	0	0	0	0	0	0	0	0	0	0	0	15
CG9075	eIF-4a		EIF4A2, EIF4A1	3.3	0	0	0	0	0	0	0	0	0	0	0	0	0	2.33	0	0	0	3.3	0	4.04	0	4.04	0	0	0	0	0	0	0	2.33	0	0	0	0	0	0	0	0	0	0	6.38	46
CG9086	CG9086	N-recognin, ubiquitin ligase,Ubr1/2 ortholog E3 ligase	UBR1, UBR2	1.95	0	0	0	0	0	0	15.78	23	2.76	0	1.95	0	0	3.38	0	2.39	0	0	0	0	0	0	0	0	0	6.47	0	0	0	2.39	0	0	0	0	0	5.34	0	3.08	0	0	0	208
CG9088	lid		KDM5B, KDM5D, KDM5A, KDM5C	3.56	0	0	0	0	0	0	0	0	4.36	0	0	0	0	3.08	0	0	0	0	0	0	0	0	0	0	0	0	0	0	0	0	0	0	0	0	0	3.98	0	3.98	0	0	2.52	204
CG9113	AP-1gamma		AP1G2, AP1G1	0	0	0	0	0	6.16	0	0	0	0	0	0	0	0	0	0	0	0	0	0	0	0	0	0	0	0	0	0	0	0	0	0	0	0	0	0	0	0	0	0	0	0	106
CG9124	eIF-3p40		EIF3H	3.56	0	0	6.78	0	0	0	0	0	0	0	0	0	0	0	0	0	0	0	0	3.56	0	0	0	0	0	0	0	0	0	0	0	0	0	0	0	0	0	0	0	0	3.56	38
CG9128	Sac1		SACM1L	0	0	0	0	0	4.36	0	0	0	0	0	0	0	0	0	0	0	0	0	0	0	0	3.56	0	0	0	0	0	0	0	4.36	0	0	0	0	0	0	0	0	0	0	0	68
CG9139	CG9139	Rabex5	KCTD7, RABGEF1	0	0	0	0	0	0	0	10.07	7.58	0	0	0	0	0	0	0	0	0	0	0	5.03	10.17	0	0	0	0	0	0	0	0	0	0	0	0	0	0	10.07	0	0	0	0	0	77
CG9143	CG9143		DDX24	0	0	0	0	0	3.08	0	0	0	0	0	0	0	0	2.52	0	2.52	0	0	0	0	0	0	0	0	0	3.08	0	3.98	0	0	0	0	0	0	0	3.08	0	0	0	0	0	92
CG9155	Myo61F		MYO1H, MYO1C	2.18	0	0	0	0	0	0	0	0	0	0	4.62	0	0	0	0	0	0	0	0	2.67	0	0	0	2.67	0	2.67	0	0	0	0	0	0	0	0	0	2.67	0	2.67	0	0	3.08	118
CG9159	Kr-h2		TMEM33	2.52	0	0	0	0	0	0	0	0	0	0	0	0	0	0	0	0	0	0	0	0	0	2.52	0	0	0	0	0	0	0	3.98	0	0	3.08	0	0	0	0	3.56	0	0	2.52	31
CG9166	312		MALSU1	0	0	0	0	0	0	4.8	0	0	0	0	0	0	3.03	0	3.03	0	0	0	3.03	0	0	0	0	0	0	0	0	0	0	0	0	0	0	0	0	0	4.8	0	0	0	0	28
CG9175	CG9175		PREB	0	0	0	0	0	0	0	0	0	0	0	0	0	0	0	0	0	0	0	0	0	0	0	0	0	0	0	0	0	0	0	0	0	0	0	0	0	0	0	0	0	9.75	49
CG9177	eIF5		EIF5	0	0	0	0	0	0	0	0	0	6.16	0	0	0	0	0	0	0	0	0	0	0	0	0	0	0	0	0	0	0	0	0	0	0	0	0	0	0	0	0	0	0	0	52
CG9191	Klp61F		KIF11	0	0	0	0	0	0	0	0	0	0	0	0	0	0	4.36	0	3.38	0	0	0	0	0	0	0	0	0	2.76	0	2.76	0	0	0	0	0	0	0	3.38	0	0	0	0	0	121
CG9198	shtd		ANAPC1	0	0	0	0	0	0	0	0	0	0	0	0	0	0	4.36	0	0	0	0	0	0	0	0	0	0	0	0	0	0	0	0	0	0	0	0	0	4.36	0	0	0	0	0	227
CG9205	CG9205	OSBP related 11? Just PH domain (pseudo gene of CG1513?)	OSBPL11	0	0	0	0	0	0	0	0	13.56	0	0	0	0	0	0	0	0	0	0	0	0	0	0	0	0	0	0	0	0	0	0	0	0	0	0	0	0	0	0	0	0	0	24
CG9206	Gl		DCTN1	2.28	0	0	0	0	0	0	0	0	2.63	0	0	0	0	0	0	3.22	0	1.86	0	3.22	0	0	0	5.42	0	1.86	0	0	0	0	0	0	2.28	0	0	5.88	0	6.44	0	0	3.48	141
CG9212	Nipsnap		NIPSNAP1, GBAS	0	0	0	0	0	0	0	0	0	0	0	0	0	0	0	0	0	0	0	6.78	0	0	0	0	0	0	0	0	0	0	0	0	0	0	0	0	0	0	0	0	0	0	32
CG9242	bur		GMPS	0	0	2.18	0	0	0	0	3.45	0	3.08	0	0	0	0	0	0	2.18	0	2.67	0	3.08	0	0	0	0	0	0	0	0	0	0	0	0	3.77	0	0	0	0	0	0	0	3.08	76
CG9244	Acon		ACO2	0	0	0	0	0	0	0	0	0	0	0	0	0	0	0	0	0	0	6.16	0	0	0	0	0	0	0	0	0	0	0	0	0	0	0	0	0	0	0	0	0	0	0	85
CG9246	CG9246		NOC2L	2.76	0	1.95	0	0	2.98	0	0	0	0	0	2.25	0	0	4.06	0	3.38	0	2.76	0	0	0	2.25	0	2.52	0	3.38	0	3.38	0	1.95	0	0	1.59	0	0	3.9	0	3.18	0	0	0	87
CG9253	CG9253		DDX47	0	0	0	0	0	10.22	0	0	0	0	0	0	0	0	0	0	0	0	0	0	0	0	0	0	0	0	0	0	6.16	0	0	0	0	0	0	0	0	0	0	0	0	0	56
CG9273	RPA2		RPA4, RPA2	0	0	0	0	0	0	3.92	0	0	0	4.8	0	0	0	0	0	0	0	0	0	0	0	0	0	0	0	0	0	0	0	0	0	0	0	0	11.42	0	0	0	0	0	0	26
CG9277	betaTub56D		TUBB2B, TUBB2A, TUBB, TUBB4A, TUBB4B	2.65	2.68	6.78	3.17	0	9.11	0	5.39	2.68	6.16	4.49	1.41	0	3.39	1.41	3.6	2.83	0	2.24	0	3.61	3.17	9.38	0	2.65	2.4	2.65	3.98	6.32	1.7	2.45	2.94	0	7.62	1.7	2.68	3.32	2.08	2	1.7	2.4	8.43	50
CG9280	Glt		CES1, CES3, CES5A, CES2, CES4A	2.52	0	0	0	0	0	0	0	0	0	0	6.89	0	0	2.52	0	2.52	0	0	0	2.52	0	0	0	0	0	3.56	0	0	0	0	0	0	0	0	0	0	0	0	0	0	0	119
CG9281	CG9281		ABCF2	0	0	3.9	0	0	4.77	0	0	0	4.77	0	0	0	0	0	0	2.39	0	4.57	11.75	3.38	0	6.16	0	0	0	0	0	1.95	0	0	0	0	4.36	0	0	0	0	0	0	0	3.65	70
CG9285	Dip-B		NPEPL1, LAP3	0	0	0	0	0	0	0	0	0	6.16	0	0	0	0	0	0	0	0	0	0	0	0	0	0	0	0	0	0	0	0	0	0	0	0	0	0	0	0	0	0	0	0	56
CG9298	CG9298	TRAPPC4	TRAPPC4	0	0	0	0	0	0	0	0	0	8.72	17.94	0	0	0	0	0	0	0	0	0	0	0	0	0	0	0	0	0	0	0	0	0	0	0	0	0	0	0	0	0	0	0	25
CG9300	CG9300		NOL11	0	0	0	0	0	0	0	0	0	0	0	0	0	0	0	0	6.16	0	0	0	0	0	0	0	0	0	0	0	0	0	0	0	0	0	0	0	0	0	0	0	0	0	76
CG9302	CG9302		PDIA5	0	0	7.18	6.78	0	6.16	0	0	0	3.68	0	0	0	0	0	0	0	0	0	0	0	0	5.94	0	0	0	0	0	4.36	0	0	0	0	4.04	0	0	0	0	0	0	0	2.85	58
CG9320	CG9320		GNL1	0	0	0	0	0	0	0	0	0	0	0	0	0	0	0	0	6.89	0	0	0	0	0	0	0	0	0	0	0	0	0	0	0	0	0	0	0	0	0	0	0	0	4.36	67
CG9325	hts		ADD3, ADD2, ADD1	2.18	0	0	0	0	0	0	0	0	0	0	3.08	0	0	0	0	2.67	0	0	0	0	0	0	0	4.08	0	2.18	0	0	0	0	0	0	0	0	0	2.18	0	3.45	0	0	2.67	74
CG9327	Pros29		PSMA4	0	0	0	10.72	0	0	0	0	0	0	0	0	0	0	0	0	0	0	0	0	0	0	0	0	0	0	0	0	0	0	0	0	0	0	0	0	0	0	0	0	0	0	29
CG9351	flfl		SMEK2, SMEK1	0	0	0	0	0	0	0	0	0	0	0	2.52	0	0	0	0	0	0	4.71	0	4.36	0	0	0	2.52	0	0	0	0	0	0	0	0	0	0	0	3.08	0	0	0	0	2.52	109
CG9356	CG9356	Golgin-45	BLZF1	0	0	7.55	28.37	0	0	0	0	0	0	0	0	0	0	0	0	0	0	0	0	0	0	0	0	0	0	0	0	0	0	0	0	0	0	0	0	0	0	0	0	0	0	50
CG9372	CG9372		PRSS48, PRSS46, PRSS42, PRSS45, PRSS12	0	0	0	0	0	0	0	0	0	0	0	0	0	0	0	0	0	0	0	0	0	0	0	0	0	0	0	0	0	0	0	0	0	0	0	0	0	0	0	0	0	8.72	46
CG9373	Hrp59		HNRNPM, MYEF2	0	0	0	0	0	0	0	0	0	0	0	0	0	0	0	5.87	6.16	0	0	0	0	0	0	0	0	0	0	0	4.36	0	0	0	0	0	0	4.8	0	0	0	0	0	0	67
CG9386	CG9386		TRMT44	0	0	0	0	0	0	0	0	0	0	0	0	0	0	0	0	0	0	0	0	0	0	7.55	0	0	0	0	0	0	0	0	0	0	0	0	0	0	0	0	0	0	6.89	59
CG9390	AcCoAS		ACSS1, ACSS2	0	0	0	0	0	0	0	0	0	0	0	0	0	0	7.55	0	0	0	0	0	0	0	0	0	0	0	0	0	0	0	0	0	0	0	0	0	0	0	0	0	0	0	76
CG9412	rin		G3BP1, G3BP2	0	0	0	0	0	0	0	0	0	0	0	0	0	0	0	0	0	0	0	0	0	0	0	0	0	0	0	0	0	0	0	0	0	0	0	0	0	0	6.16	0	0	0	75
CG9423	Kap-alpha3		KPNA6, KPNA5, KPNA3, KPNA4	0	0	0	0	0	0	0	0	0	0	0	0	0	0	0	0	0	0	0	0	0	0	6.89	0	0	0	0	0	0	0	0	0	0	5.34	0	0	0	0	0	0	0	0	57
CG9429	Crc		CALR3, CALR	0	0	0	0	0	0	0	0	0	0	0	7.55	0	0	0	0	0	0	0	0	0	0	0	0	0	0	0	0	0	0	0	0	0	0	0	0	0	0	0	0	0	0	47
CG9433	Xpd		ERCC2	0	0	0	0	0	0	0	0	0	0	0	0	0	0	0	0	0	0	0	0	0	0	0	0	0	0	0	0	0	0	8.72	0	0	0	0	0	0	0	0	0	0	0	88
CG9484	hyd		UBR5	3.27	0	0	0	0	3.27	0	2.18	0	2.67	0	0	0	0	1.54	0	0	0	3.08	0	2.44	0	1.54	0	2.88	0	2.88	0	1.54	0	2.44	0	0	1.89	0	0	2.44	0	4.08	0	0	3.61	319
CG9485	CG9485		AGL	0	0	0	0	0	0	0	0	0	0	0	0	0	0	0	0	0	0	0	0	0	0	0	0	0	0	0	0	0	0	0	0	0	0	0	0	0	0	8.72	0	0	0	174
CG9520	CG9520		C1GALT1	0	0	0	0	0	0	0	0	0	0	0	0	0	0	0	0	0	0	0	0	0	0	6.16	0	0	0	0	0	0	0	0	0	0	4.36	0	0	0	0	0	0	0	0	44
CG9521	CG9521		CHDH	0	0	2.52	0	0	0	0	0	0	2.52	0	2.52	0	0	0	0	3.08	0	0	0	0	0	3.08	0	0	0	0	0	0	0	4.71	0	0	0	0	0	0	0	0	0	0	0	70
CG9539	Sec61alpha		SEC61A1, SEC61A2	3.65	0	0	0	0	0	0	0	0	0	0	1.95	0	0	0	0	0	0	4.97	0	4.77	0	1.95	0	3.65	0	1.95	0	0	0	2.39	0	0	0	0	0	2.39	0	3.38	0	0	0	52
CG9577	CG9577		ECH1	0	0	0	5.87	0	0	0	0	0	0	10.17	0	0	0	0	0	0	0	0	0	0	0	0	0	0	0	0	0	0	0	0	0	0	0	0	0	0	0	0	0	0	0	34
CG9588	CG9588		PSMD9	0	4.8	0	5.54	0	0	0	0	0	0	4.8	0	0	0	0	0	0	0	0	0	0	0	0	0	0	0	0	0	0	0	0	0	0	0	0	0	0	0	0	0	0	0	24
CG9590	CG9590	unknown, conserved to plants 2 in humans FAM114A1/2	FAM114A1, FAM114A2	0	0	0	9.59	0	0	0	0	0	0	0	0	0	0	0	0	0	0	0	0	0	0	0	0	0	0	0	0	0	0	0	0	0	0	0	0	0	0	0	0	0	0	51
CG9591	omd		INTS5	0	0	0	0	0	0	0	0	0	0	0	0	0	0	6.16	0	0	0	0	0	0	0	0	0	0	0	0	0	0	0	0	0	0	0	0	0	0	0	0	0	0	0	113
CG9601	CG9601		PNKP	0	0	0	0	0	3.77	0	0	0	3.77	0	0	0	0	0	0	0	0	0	0	3.08	0	0	0	0	0	0	0	0	0	0	0	0	0	0	0	0	0	0	0	0	3.77	59
CG9629	CG9629		ALDH7A1	0	0	0	0	0	5.34	0	0	0	0	0	0	0	0	0	0	0	0	0	0	0	0	0	0	0	0	0	0	0	0	0	0	0	0	0	0	0	0	0	0	0	7.55	58
CG9630	CG9630		DDX55	0	0	0	0	0	10.5	0	0	0	0	0	0	0	6.78	0	0	4.36	0	0	6.78	0	0	8.27	0	0	0	0	0	7.03	0	0	0	0	4.36	0	0	0	0	0	0	0	0	69
CG9633	RpA-70		RPA1	0	0	4.36	2.77	0	6.02	0	3.72	0	4.36	5.87	0	0	5.18	0	0	5.26	0	0	4.8	4.92	0	6.44	0	0	0	0	0	2.63	0	2.28	0	0	5.42	3.92	20.72	0	0	0	0	0	8.1	67
CG9635	RhoGEF2		ARHGEF11, ARHGEF12, ARHGEF1	3.08	0	0	0	0	0	0	0	0	0	0	0	0	0	0	0	0	0	3.77	0	0	0	0	0	0	0	0	0	0	0	0	0	0	0	0	0	3.77	0	3.77	0	0	0	242
CG9641	CG9641			0	0	0	0	0	0	0	0	0	0	0	0	0	0	0	0	0	0	0	0	0	0	4.36	0	0	0	0	0	0	0	0	0	0	0	0	0	0	0	0	0	0	5.34	60
CG9674	CG9674		DHODH, DPYD	1.95	0	1.95	9.59	0	0	0	0	0	3.65	0	0	0	0	0	0	0	0	2.39	0	4.14	0	0	0	2.76	0	1.95	0	0	0	2.39	0	0	0	0	0	2.76	0	4.57	0	0	0	232
CG9677	Int6		EIF3E	0	0	3.08	3.92	0	2.76	3.92	0	0	2.39	3.92	0	0	0	0	0	0	0	1.95	0	2.76	0	2.39	0	2.39	0	0	0	0	0	7.03	0	0	1.95	0	0	0	0	0	0	0	4.57	51
CG9680	Dbp73D		DDX51	2.72	0	2.05	0	0	3.98	0	1.45	0	0	0	2.05	0	0	4.48	0	2.72	0	2.3	0	2.3	0	3.08	0	2.91	0	4.11	0	3.41	0	1.78	0	0	1.78	0	0	3.41	0	3.41	0	0	1.45	78
CG9684	CG9684			0	0	0	0	0	0	0	0	0	0	0	0	0	0	0	0	0	0	4.36	0	5.34	0	0	0	0	0	0	0	0	0	0	0	0	0	0	0	0	0	0	0	0	0	72
CG9696	dom		SRCAP, EP400	2.52	0	0	0	0	3.84	0	0	0	0	0	0	0	0	2.91	0	0	0	2.52	0	0	0	2.91	0	0	0	0	0	3.56	0	2.52	0	0	0	0	0	2.05	0	2.05	0	0	0	348
CG9710	nudC		NUDC	0	0	0	0	0	0	0	0	0	0	0	0	0	0	0	0	0	0	0	0	0	0	0	0	0	0	0	0	0	0	0	0	0	0	0	0	0	0	0	0	0	6.16	38
CG9735	Aats-trp		WARS	0	0	0	0	0	4.36	0	0	0	0	0	0	0	0	0	0	0	0	0	0	0	0	8.15	0	0	0	0	0	3.08	0	0	0	0	0	0	0	0	0	0	0	0	6.89	48
CG9738	Mkk4		MAP2K4	0	0	0	0	0	0	0	0	0	9.75	6.78	0	0	0	0	0	0	0	0	0	0	0	0	0	0	0	0	0	0	0	0	0	0	0	0	0	0	0	0	0	0	0	48
CG9746	CG9746	phosphoinositide 3-kinase regulatory subunit 4	PIK3R4	0	0	3.9	0	0	9.94	0	16.07	24.45	0	0	0	0	0	0	0	0	0	0	0	2.76	0	10.5	0	0	0	0	0	0	0	0	0	0	0	0	0	0	0	0	0	0	0	149
CG9748	bel		DDX3Y, DDX3X	3.74	0	2.83	4.8	0	5.29	0	3	0	3.46	0	3.61	0	0	5.83	5.54	3.46	0	4.24	0	3.16	0	4.58	0	4	0	4.36	0	4	0	4.58	0	0	4	0	4.8	4.24	0	4.24	0	0	3.61	85
CG9750	rept		RUVBL2	0	3.39	0	3.39	0	7.55	0	0	0	0	0	0	0	0	0	3.39	0	0	0	0	0	0	8.15	0	0	3.39	0	0	4.36	0	0	0	0	0	0	0	0	0	0	3.92	4.8	5.77	54
CG9764	yrt		EPB41L5, EPB41L4B	1.95	0	0	0	0	3.9	0	0	0	0	0	0	0	0	2.76	0	2.39	0	1.95	0	0	0	3.9	0	1.95	0	2.39	0	0	0	0	0	0	0	0	0	2.76	0	2.39	0	0	0	105
CG9765	tacc	centrosomal protein	TACC2, TACC3, TACC1	0	0	0	0	0	0	0	0	9.59	0	0	0	0	0	0	0	0	0	0	0	0	0	0	0	0	0	0	0	0	0	0	0	0	0	0	0	0	0	0	0	0	0	146
CG9769	CG9769		EIF3F	0	0	0	5.87	0	0	0	0	4.8	0	0	0	0	0	0	0	0	0	0	0	0	0	0	0	0	0	0	0	0	0	0	0	0	0	0	0	0	0	0	0	0	0	31
CG9770	p		HPS5	0	0	0	0	0	0	0	0	0	0	6.78	0	0	0	0	0	0	0	0	0	0	0	0	0	0	0	0	0	0	0	0	0	0	0	0	0	0	0	0	0	0	0	94
CG9774	rok	rho kinase	ROCK1, ROCK2	0	0	0	0	0	0	0	8.72	0	5.34	0	0	0	0	0	0	0	0	2.52	0	2.52	0	0	0	0	0	0	0	0	0	0	0	0	0	0	0	0	0	7.12	0	0	2.52	160
CG9799	CG9799		WDR36	0	0	0	0	0	0	0	0	0	0	0	0	0	0	6.16	0	0	0	0	0	0	0	0	0	0	0	0	0	0	0	0	0	0	0	0	0	0	0	0	0	0	0	103
CG9802	Cap		SMC3	0	0	0	0	0	2.67	0	2.18	0	7.23	0	0	0	0	0	0	0	0	0	0	0	0	3.45	0	0	0	0	0	3.77	0	3.08	0	0	3.45	0	0	0	0	0	0	0	5.34	140
CG9805	eIF3-S10		EIF3A	7.07	0	5	8.31	0	6.78	0	4.47	0	9.17	0	4	0	0	6.24	0	6.78	0	8.19	0	8.06	0	7.14	0	9.43	0	5.57	0	3.32	0	5.48	0	0	6.24	0	0	5.48	0	9.43	0	0	7.87	134
CG9839	CG9839		PGBD4	0	0	0	0	0	0	0	0	0	0	0	0	0	0	0	0	0	0	0	0	0	0	0	0	0	0	0	0	6.16	0	0	0	0	0	0	0	0	0	0	0	0	0	72
CG9854	hrg		PAPOLB, PAPOLA, PAPOLG	0	0	0	0	0	7.55	0	0	0	0	0	0	0	0	0	0	0	0	0	0	0	0	0	0	0	0	0	0	0	0	0	0	0	0	0	0	0	0	0	0	0	0	75
CG9888	Fib		FBL	0	0	0	0	0	7.55	4.15	0	0	0	0	0	0	5.87	0	0	0	0	0	3.39	0	0	5.34	0	0	0	0	0	0	3.39	0	0	0	0	0	0	0	0	0	0	0	0	35
CG9900	mit(1)15	ZW-10	ZW10	2.72	0	2.3	0	0	2.72	0	1.45	0	3.25	0	3.56	0	0	3.41	0	2.91	0	3.7	0	2.91	0	16.02	0	1.78	0	2.3	0	0	0	2.3	0	0	2.05	0	0	2.72	0	2.52	0	0	2.3	82
CG9911	CG9911		ERP44	0	0	0	0	0	0	0	0	0	0	0	0	0	0	0	0	0	0	0	0	0	0	0	0	0	0	0	0	0	0	0	0	0	0	0	0	0	0	0	0	17.94	0	47
CG9915	CG9915		IWS1	0	0	0	0	0	0	0	0	0	0	0	0	0	0	0	0	0	0	0	0	0	0	0	0	0	0	0	0	0	0	0	0	0	0	0	0	0	0	0	0	8.31	0	91
CG9916	Cyp1		PPIE, PPIF	0	0	0	5.87	4.15	0	0	0	0	0	7.58	0	3.39	0	0	0	0	0	0	0	0	0	0	0	0	0	0	0	0	0	0	0	0	0	0	0	0	0	0	0	0	0	25
CG9934	CG9934		UBE4B	0	0	0	0	0	0	0	0	0	6.16	0	0	0	0	0	0	0	0	0	0	4.36	0	0	0	0	0	0	0	0	0	0	0	0	0	0	0	0	0	0	0	0	6.66	139
CG9940	CG9940		NADSYN1	0	0	0	0	0	0	0	12.33	0	0	0	0	0	0	0	0	0	0	0	0	0	0	0	0	0	0	0	0	0	0	0	0	0	0	0	0	0	0	0	0	0	0	88
CG9945	CG9945		DCAF11	0	0	0	0	0	0	0	0	0	0	0	0	0	0	0	0	0	0	0	0	0	0	6.16	0	0	0	0	0	0	0	0	0	0	0	0	0	0	0	0	0	0	8.15	59
CG9946	eIF-2alpha		EIF2S1	0	0	0	0	0	0	0	0	0	0	0	0	0	0	0	0	0	0	0	0	0	0	0	0	0	0	0	0	0	0	0	0	0	0	0	0	0	0	0	0	0	6.16	39
CG9953	CG9953		PRSS16	0	0	3.98	0	0	4.36	0	0	0	3.08	0	0	0	0	0	0	0	0	0	0	0	0	3.98	0	0	0	0	0	0	0	0	0	0	2.52	0	0	0	0	0	0	0	2.52	57
CG9977	CG9977		AHCYL1, AHCYL2	0	0	0	0	0	0	0	0	0	0	0	0	0	0	0	0	0	0	0	0	0	0	0	0	0	0	0	0	0	0	8.72	0	0	0	0	0	0	0	0	12.69	0	0	57
CG9986	CG9986	Unknown well conserved vertebrate c12orf4 plus dicty	C12orf4	0	0	0	0	0	0	0	16.31	18.88	0	0	0	0	0	0	0	0	0	0	0	0	5.87	0	0	0	0	0	0	0	0	0	0	0	0	0	0	0	0	0	0	0	0	61
CG9987	CG9987		C22orf28	0	0	0	0	0	5.03	0	0	0	0	0	0	0	0	0	0	0	0	0	0	0	0	4.36	0	0	0	0	0	0	0	0	0	0	0	0	0	0	0	0	0	0	3.56	56
CG9995	htt	huntingtin	HTT	0	0	0	0	0	0	0	21.35	8.31	0	0	0	0	0	0	0	0	0	0	0	5.03	0	0	0	0	0	0	0	0	0	0	0	0	26.03	0	0	0	0	0	0	0	0	396
CG9998	U2af50		U2AF2	0	0	0	0	0	4.36	0	0	0	0	0	0	0	0	0	0	0	0	0	0	0	0	5.34	0	0	0	0	0	0	0	0	0	0	0	0	0	0	0	0	0	0	0	47
CG9999	RanGap		RANGAP1	0	0	0	0	0	5.34	0	0	0	0	0	0	0	0	0	0	4.36	0	0	0	0	0	0	0	0	0	0	0	0	0	0	0	0	0	0	0	0	0	0	0	0	0	66
Unknown	yfp			0	0	0	0	0	0	9.59	0	0	0	0	0	0	0	0	0	0	0	0	0	0	0	0	0	0	0	0	0	0	0	0	0	0	0	0	0	0	0	0	0	0	0	27
